# Supplementary material for: Linkage maps of the Atlantic salmon (Salmo salar) genome derived from RAD sequencing
Source: BMC Genomics. 2014 Feb 27;15:166. doi: 10.1186/1471-2164-15-166 (PMC4028894; doi:10.1186/1471-2164-15-166)
Supplement: Additional file 2 — Putative PSVs: Variants removed from analysis due to excess heterozygosity. Contains the following information for each PSV identified: ID of the SNP identified as a PSV (column 1); RAD consensus ID (column 2) and RAD consensus sequence (column 6) from which the SNP originates; position of the SNP identified as a PSV in the RAD consensus sequence (bps) (column 3); SNP alleles (columns 4 and 5). [file 1471-2164-15-166-S2.TXT]

RAD_consensus_ID	SNP_position_in_consensus	SNP_ID	Allele_1	Allele_2	RAD_consensus_sequence
consensus100273	14	consensus100273_14	C	A	TGCAGGCTGACTGCGGTCGTCAGTTGAATGGTGACTTCGGTCGTCAGCATGACTCGACCTTCGCCTCTCCCAAGCACGTTGGGGAGTTGCAGCAA
consensus100384	90	consensus100384_90	T	G	TGCAGGAAGGGTACCACATGAGGGAGGAGGATGTCTCCCAGTAACGCACAGCATTGAGATTGCCTGCAAAGACAACAAGCTCAGTCAGATGATGC
consensus10040_6076_pair_1_length_334	30	consensus10040_6076_pair_1_length_334_30	C	T	CCTAAGCTGCCGTTGTCATCATCATCGTACTCATCATCTTTATGCTCAACATATTTTGTAGCACTGGCAATAGATTATCTTTTAGTGTGAAGTGTACGACATCATCAGTCCTTAAAAAACATTCTGTTTATCTTTGATATAAACATACTAAATGGTGTGTAATGAATTTAAAGATAGGGTGCATGGAGAATGTATATAGGAACATGTCATTTCTGAAGTACCATCCATTTCTCAAGGAAAGCGTGGAACATAAACTAAAATTACTTTTCTGGGACGAGGCCAGGCTGATCAGGAAGCGGCAATTTAAAAAGCACTGGAGCTGTGTGTGTGTGTG
consensus10040_6076_pair_1_length_334	132	consensus10040_6076_pair_1_length_334_132	C	T	CCTAAGCTGCCGTTGTCATCATCATCGTACTCATCATCTTTATGCTCAACATATTTTGTAGCACTGGCAATAGATTATCTTTTAGTGTGAAGTGTACGACATCATCAGTCCTTAAAAAACATTCTGTTTATCTTTGATATAAACATACTAAATGGTGTGTAATGAATTTAAAGATAGGGTGCATGGAGAATGTATATAGGAACATGTCATTTCTGAAGTACCATCCATTTCTCAAGGAAAGCGTGGAACATAAACTAAAATTACTTTTCTGGGACGAGGCCAGGCTGATCAGGAAGCGGCAATTTAAAAAGCACTGGAGCTGTGTGTGTGTGTG
consensus100443	89	consensus100443_89	A	G	TGCAGGCTCATCCTGACATGACCCTCCAGCATGTCACCAGCCATACTGCTCGTTCTGTGCGTGATTTCCTGCAAGACAGGAATGTCAGAGTTCTG
consensus100470_5710_pair_1_length_537	117	consensus100470_5710_pair_1_length_537_117	C	G	TCCGATCTCAGCCTGCAGGCCACAAATGTGCATGTGTCTGCTCAAACGGTCAGAAACAGACTCCATGAGGGTGGTATGAGGGCCCGATGTCCACAGGTGGGGTTTGTGCTTACAGCCCAACACCGTGCAGGACGTTTGGCATTTGCCAGAGAACACCAAGATTGGCAAATTCGCCACTGGCGCCCTGTGCTCTTCACAGATGCAAGCAGGTTCACACTGAGCACGTGACAGACGTGACAGAGTCTGGAGACGCCGTGGAGAACGTTCTGCTGCCTGCAACATCCTCCAGCATGACCGGTTTGGCAGTGGGTCAGTCATGGTGTGGGGTGGCATTTCTTTGGGGGGCCGCACAGCCCTCCATGTGCTCGCCAGAGGTAGCCTGACTGCCATTAGGTACCG…
consensus100470_5710_pair_1_length_537	185	consensus100470_5710_pair_1_length_537_185	C	T	TCCGATCTCAGCCTGCAGGCCACAAATGTGCATGTGTCTGCTCAAACGGTCAGAAACAGACTCCATGAGGGTGGTATGAGGGCCCGATGTCCACAGGTGGGGTTTGTGCTTACAGCCCAACACCGTGCAGGACGTTTGGCATTTGCCAGAGAACACCAAGATTGGCAAATTCGCCACTGGCGCCCTGTGCTCTTCACAGATGCAAGCAGGTTCACACTGAGCACGTGACAGACGTGACAGAGTCTGGAGACGCCGTGGAGAACGTTCTGCTGCCTGCAACATCCTCCAGCATGACCGGTTTGGCAGTGGGTCAGTCATGGTGTGGGGTGGCATTTCTTTGGGGGGCCGCACAGCCCTCCATGTGCTCGCCAGAGGTAGCCTGACTGCCATTAGGTACCG…
consensus100470_5710_pair_1_length_537	203	consensus100470_5710_pair_1_length_537_203	C	A	TCCGATCTCAGCCTGCAGGCCACAAATGTGCATGTGTCTGCTCAAACGGTCAGAAACAGACTCCATGAGGGTGGTATGAGGGCCCGATGTCCACAGGTGGGGTTTGTGCTTACAGCCCAACACCGTGCAGGACGTTTGGCATTTGCCAGAGAACACCAAGATTGGCAAATTCGCCACTGGCGCCCTGTGCTCTTCACAGATGCAAGCAGGTTCACACTGAGCACGTGACAGACGTGACAGAGTCTGGAGACGCCGTGGAGAACGTTCTGCTGCCTGCAACATCCTCCAGCATGACCGGTTTGGCAGTGGGTCAGTCATGGTGTGGGGTGGCATTTCTTTGGGGGGCCGCACAGCCCTCCATGTGCTCGCCAGAGGTAGCCTGACTGCCATTAGGTACCG…
consensus100470_5710_pair_1_length_537	233	consensus100470_5710_pair_1_length_537_233	C	T	TCCGATCTCAGCCTGCAGGCCACAAATGTGCATGTGTCTGCTCAAACGGTCAGAAACAGACTCCATGAGGGTGGTATGAGGGCCCGATGTCCACAGGTGGGGTTTGTGCTTACAGCCCAACACCGTGCAGGACGTTTGGCATTTGCCAGAGAACACCAAGATTGGCAAATTCGCCACTGGCGCCCTGTGCTCTTCACAGATGCAAGCAGGTTCACACTGAGCACGTGACAGACGTGACAGAGTCTGGAGACGCCGTGGAGAACGTTCTGCTGCCTGCAACATCCTCCAGCATGACCGGTTTGGCAGTGGGTCAGTCATGGTGTGGGGTGGCATTTCTTTGGGGGGCCGCACAGCCCTCCATGTGCTCGCCAGAGGTAGCCTGACTGCCATTAGGTACCG…
consensus100612	39	consensus100612_39	C	A	TGCAGGCAGCTCTGCAGAGTGGTCACTAGCTGCCACAGCCACAAAGTCATACAATCAGATTTTAAACCTAACCTTAACCACAATGCTAACCCTAA
consensus100_69595_pair_2_length_368	29	consensus100_69595_pair_2_length_368_29	C	T	TGCTGTGACACACTGCCCCAGACCATGACGAACCCTCCACCTCCAAATCGATCCCGCTTCAGGCCTCGGTGTAACACTTTCTTTTATTGCGGAGTTTAGCTAGCTGCATTCGCTATCTAAGTGAAAGTGAAAAAAAATACAACAAAATATAGCTCTCTCTCTTGCTGCTTCATTTTTAAAGAAATTAATTTGTTAAACTGTTCAACTATTGTCTTTCTCTTTGAGTCAACTACTCACCACATTTTGTGCACTGCAGTGCTAGCTAGCTGTAGATTATGCTTTCAGTTCTAGATTTCTTCTCTGATCCTTTGATTGATTGGGTGGACAACATGCCGGTTCATGCTGCAAGACCTCTGATAGGTTGGCGG
consensus100704	85	consensus100704_85	A	G	TGCAGGGAGAAACTTTGTAGCGGGGCAGGATAAAAAGAGGGAGAAGCATCGGGGATAGTCGCATTAGAAGGGGTGGGAGATGAGAAAATGTTGGA
consensus100707_4937_pair_1_length_555	152	consensus100707_4937_pair_1_length_555_152	G	T	CGATCTAGAGTTGCAGGCTGCCAATGAAGATCTTAGGGCCAAACTCACAGACATCCAGATAGAACTACAGCAGGAGAAAAGCAAGGTGGGAACTATAAGACACACATTGATTTAACATGTATTTGACCAGGAAGTCTCATTGATGTTAGAAGACCTCTTTGCCAAGGCAGGCCTGAGGCACTACAGTGGTTTTTAGATTGGTGTTTTAGACATACCCTCAAGGTAGATGTGGTGGTATACAGACAGGTTACCAATATGTCTGTGACTTTCAATATTTGATGAGGAGGAACTTGGAAAGGAGTGAAGTCTGTCTCATGGTGGGATAAAATGATGAAACATCCATGTTACCACTCAAAGCAGCCGCTGGCAGTATATTGTTTTGTATTTTTTATTTAACAT…
consensus100707_4937_pair_1_length_555	231	consensus100707_4937_pair_1_length_555_231	G	A	CGATCTAGAGTTGCAGGCTGCCAATGAAGATCTTAGGGCCAAACTCACAGACATCCAGATAGAACTACAGCAGGAGAAAAGCAAGGTGGGAACTATAAGACACACATTGATTTAACATGTATTTGACCAGGAAGTCTCATTGATGTTAGAAGACCTCTTTGCCAAGGCAGGCCTGAGGCACTACAGTGGTTTTTAGATTGGTGTTTTAGACATACCCTCAAGGTAGATGTGGTGGTATACAGACAGGTTACCAATATGTCTGTGACTTTCAATATTTGATGAGGAGGAACTTGGAAAGGAGTGAAGTCTGTCTCATGGTGGGATAAAATGATGAAACATCCATGTTACCACTCAAAGCAGCCGCTGGCAGTATATTGTTTTGTATTTTTTATTTAACAT…
consensus100707_4937_pair_1_length_555	234	consensus100707_4937_pair_1_length_555_234	G	T	CGATCTAGAGTTGCAGGCTGCCAATGAAGATCTTAGGGCCAAACTCACAGACATCCAGATAGAACTACAGCAGGAGAAAAGCAAGGTGGGAACTATAAGACACACATTGATTTAACATGTATTTGACCAGGAAGTCTCATTGATGTTAGAAGACCTCTTTGCCAAGGCAGGCCTGAGGCACTACAGTGGTTTTTAGATTGGTGTTTTAGACATACCCTCAAGGTAGATGTGGTGGTATACAGACAGGTTACCAATATGTCTGTGACTTTCAATATTTGATGAGGAGGAACTTGGAAAGGAGTGAAGTCTGTCTCATGGTGGGATAAAATGATGAAACATCCATGTTACCACTCAAAGCAGCCGCTGGCAGTATATTGTTTTGTATTTTTTATTTAACAT…
consensus100708_4999_pair_1_length_527	245	consensus100708_4999_pair_1_length_527_245	G	C	GATCTATGCTTGCAGGACGGCTTGGAGCGTTCCCTGGGCGTCCAGCGCGTCTACACCCTACAGGACCTCCTTTACCAGTCAGACTGTGTGTCTCTGCACTGCAACCTGAACGAACACAACCACCATCTCATCAACGACTTCACCATCAAACAGGTAGAGAGGACAGACACACAGCTGACCTTTGACCTTTATGGTATAACTCACTGACTCCCAGTCAGTTATTCATTCATATAGTTATTAATAAGTTATTCATTCATATAGTTATTAATATGAGTTATTAATCAGACTGTCCTTAACACCTCATCATCCTTATATATATATATATTATATATGATATGTTATCATTATTAACTACCAACTCTGCCTAGAAGGCCAGCTTTCTTGAGTCGCCTCTTCACT…
consensus10070	90	consensus10070_90	G	C	TGCAGGCTCATCCTGACATGACCCTCCAGCATGACAATGCCACCAGCCATAGTGCTCATTTTGTGCGTGATTTCCTGCAAGACAGGAATGTCATT
consensus100711	90	consensus100711_90	G	A	TGCAGGCTCATCCTGACATGACCCTCCAGCATGACAATGTCACCAGCCGTACTGCTCGTTCTGTGCGTGACTTCCTGCAAGACAGGAATGTCAGT
consensus10086_7534_pair_1_length_561	57	consensus10086_7534_pair_1_length_561_57	C	T	CCAGCCATACTGCATGTTCTTTGCGTGATTTCCTGCAAGACAGGAATGTCAGTGTTCTGCAATGGCCAGTGAAGATCCTGGATCTCAATCCCATTGAGCACGTCTGGGACCTGTTGGATTGGAGGGTGAGGGCTAGGGCCATTCTCCCCAGAAATGTCCGGGAACTTGCAGGTGCCTTGGTGGAAGAGTGTGGTAACATCTCACAGCAAGAACTGGCAAATCTGTTGCAGTCCATGAGGAGGAGATGCATTGCAGTACTTAATGCAGCTGGTGGCCACACGAGACACTGACTGTTACTTTTGATTTTGACCCCCCCTTTGTTCAGGGACACATTATTACATTTCTGTTAGTCACATGTCTGTGGAACTTGTTCAGTTTATGTCTCAGTTGTTGAATCCT…
consensus10086_7534_pair_1_length_561	145	consensus10086_7534_pair_1_length_561_145	T	C	CCAGCCATACTGCATGTTCTTTGCGTGATTTCCTGCAAGACAGGAATGTCAGTGTTCTGCAATGGCCAGTGAAGATCCTGGATCTCAATCCCATTGAGCACGTCTGGGACCTGTTGGATTGGAGGGTGAGGGCTAGGGCCATTCTCCCCAGAAATGTCCGGGAACTTGCAGGTGCCTTGGTGGAAGAGTGTGGTAACATCTCACAGCAAGAACTGGCAAATCTGTTGCAGTCCATGAGGAGGAGATGCATTGCAGTACTTAATGCAGCTGGTGGCCACACGAGACACTGACTGTTACTTTTGATTTTGACCCCCCCTTTGTTCAGGGACACATTATTACATTTCTGTTAGTCACATGTCTGTGGAACTTGTTCAGTTTATGTCTCAGTTGTTGAATCCT…
consensus100925_3480_pair_1_length_570	175	consensus100925_3480_pair_1_length_570_175	G	A	TTCCGATCTAGACCTGCAGGTGGTGCAGTGTGATTGTTTCTAACCCTCTGTGTCAGTTAGTGTAAGGCTGTGTCCCAAATGAAACCCTATTCCCTACACAGTGTACTACTTCTGACCAGACACTACACAGGGAATAGGGTGCCATTTGGGACACAGTAGAGTTGAATAACTAGCGGAGCAGTAAATGGCTCTTTGCCCTCCTGTCTCTGTTAATGTCTGCTTGCCAGGAAGGTGGTTTTTTTCTAACCCTGTTTCTTCTGAGGCTAAAAAAACACGGTTTAACCCTTTCTCTGTCTAGTACTGTCTCCCCAGAGGCAAGGGGCTCTTGACCATATCTGTCTCTATTAGTGAGCTACAGTAAGGGTGAGGGGTTACATGGGCTTCAGATATTAATCTCCT…
consensus101041	63	consensus101041_63	G	T	TGCAGGCGTTTGGAAATTGCTCCCAAGGATGAGCCAGACTTGGAGGTCTACACTTGTTTTTCGGAGGTCTTGGCTGATTTCTTTTGATTTTCTCA
consensus101084	20	consensus101084_20	T	C	TGCAGGGCTCTGCTACGTGTGGTCCAATCAGAACCACCAGTTGTTTGGTTGTGTTATGGTTGCGTAGCGACCTCCCCAGAACCATTGCTCCTTTG
consensus101206_6736_pair_2_length_373	44	consensus101206_6736_pair_2_length_373_44	A	T	GAACTTGCAGGTGCCTTGGTGGAAGAGTGGGGTAACATCTCACAGCAAGAACTGGCAAATCTGGTGCAGTCCATGAAGAGGAGATGCACTGCAGTACTTAATGAGAGAAGTTTACATACACTCAATTGGTATTTGGTAGCATTGCCTTTAAATTGTTTAACTTGGGTCAAACATTTCAGGTAGCCTTTCACAAGCTTCCCACAATAAGTTGGGTGAATTTTGGCCCATTCCTCCTGACAGAGCTGGTGTAACTGAGTCAGGTTTGTAGGCCTCCTTGCTCGCACACTCTTTTCCAGTTCTGCCCACCCATTTTCTATAGGATTGAGGTCAGGGCTTTGTGATGGCCACGCCAATACCTTGACTTTGTTATCCT
consensus101309_48173_pair_2_length_481	78	consensus101309_48173_pair_2_length_481_78	G	A	CGATCTTGACATGCAGGAAGGGTACCACATGAGGGAGGAGGATGTCTTCCCTGTAACACACAGCGTTGAGATTGCCTGCAATGACAACAAGCTCAGTCCGATGATGCTGTGACACACCACCCCAGACCATGANNGACCCTCCACCTCCAAGTTTATTTAGCAGATGTTACTTCGGATGTAGCGAAATGCTTGTAAATGAGCAGCAGTGTGACGCTTCAATCTGTTTTTAAAAAAGCTGGAGAAGTGAGTGACTGAATGAGACTCACTGTAGGCCCACATTTGGTATAGGCCTAGTGCTGTAGTTAAGACTGTGGTGGGTTTTATAAGACAACTGAATGAAGTTATTTACAAAGAGGGATATAAAAGGCCTCAAACTCAACAAGAGAACAGCACAGCAGC…
consensus101309_48173_pair_7_length_325	58	consensus101309_48173_pair_7_length_325_58	A	G	CCAGCCCATGACGTACCCTCCACCTCCAAATCGATCCCGCTCCAGAGTACAGGCCTCAGTGTAACGCTCATTCCCCCGACGATAAACGCGAATCCGACCATCACCCCTNGTGAGACAAAACCGCGACTCGTCAATGAAGAGCAACCTTGCAGCAAGCCTAAGGCACGTTCACGCAGATGAGCAGGGACCCTGGGTATCTTTCTTTTGGTGTTTTTCAGAGTCAGTAGAAAGGCCTCTTTAGTGTCCTAAGTTTTCATAACTGTGACCTTAATTGCCTACCGTCTGTAAGCTGGTAGTGTCTTAATGACCGTTCCACAGGTGCATG
consensus101584	29	consensus101584_29	T	C	TGCAGGTCCTGGACAAGATCAGCTGGAATGACGGCCTGGACCAGTACAGACTCACCCCCACTGAGCTCAAACACAAGTTCAAGGAGATGAATGCA
consensus101605	18	consensus101605_18	A	C	TGCAGGCCACACACATAAACTACATAGTCACTGAGTGTATCGACTCTCACTGAAGCCAATGCATGCTACCTGTCTCAGTCTCAGCCTCTTCAATG
consensus101642_4679_pair_1_length_351	132	consensus101642_4679_pair_1_length_351_132	A	G	TCTTCCGATCTATACGTGCAGGTCAGTTGGTATTGTAGTAGTTATGTTGCTGTCTGGTTGGGAGTTCGTTATGACTTAGCTATTCCCTCCATGTCTTACAAACACAGGGATCATGCGTAAAAACTCAGTCAATGGCAGCAGCAGTGGCTCTCAGGAGAGGTCCAGTAAAGGGGTGACCTTTGCCCCCGACTACAACCGGATGGTGAGCAAGCACCCTGTCTGACCCATGATCCCTGAACCCTGACCGTGTCAGTCTGAACAATTACATAGAACATTTTGACAGGTGTAATCCTTCTAAAAACCTGTACAGTGACGAAAATAATATGTTAACGTAGTCACCTTGGTTTTTGT
consensus101642_4679_pair_1_length_351	172	consensus101642_4679_pair_1_length_351_172	G	A	TCTTCCGATCTATACGTGCAGGTCAGTTGGTATTGTAGTAGTTATGTTGCTGTCTGGTTGGGAGTTCGTTATGACTTAGCTATTCCCTCCATGTCTTACAAACACAGGGATCATGCGTAAAAACTCAGTCAATGGCAGCAGCAGTGGCTCTCAGGAGAGGTCCAGTAAAGGGGTGACCTTTGCCCCCGACTACAACCGGATGGTGAGCAAGCACCCTGTCTGACCCATGATCCCTGAACCCTGACCGTGTCAGTCTGAACAATTACATAGAACATTTTGACAGGTGTAATCCTTCTAAAAACCTGTACAGTGACGAAAATAATATGTTAACGTAGTCACCTTGGTTTTTGT
consensus101642_4679_pair_1_length_351	231	consensus101642_4679_pair_1_length_351_231	T	A	TCTTCCGATCTATACGTGCAGGTCAGTTGGTATTGTAGTAGTTATGTTGCTGTCTGGTTGGGAGTTCGTTATGACTTAGCTATTCCCTCCATGTCTTACAAACACAGGGATCATGCGTAAAAACTCAGTCAATGGCAGCAGCAGTGGCTCTCAGGAGAGGTCCAGTAAAGGGGTGACCTTTGCCCCCGACTACAACCGGATGGTGAGCAAGCACCCTGTCTGACCCATGATCCCTGAACCCTGACCGTGTCAGTCTGAACAATTACATAGAACATTTTGACAGGTGTAATCCTTCTAAAAACCTGTACAGTGACGAAAATAATATGTTAACGTAGTCACCTTGGTTTTTGT
consensus101642_4679_pair_1_length_351	236	consensus101642_4679_pair_1_length_351_236	G	A	TCTTCCGATCTATACGTGCAGGTCAGTTGGTATTGTAGTAGTTATGTTGCTGTCTGGTTGGGAGTTCGTTATGACTTAGCTATTCCCTCCATGTCTTACAAACACAGGGATCATGCGTAAAAACTCAGTCAATGGCAGCAGCAGTGGCTCTCAGGAGAGGTCCAGTAAAGGGGTGACCTTTGCCCCCGACTACAACCGGATGGTGAGCAAGCACCCTGTCTGACCCATGATCCCTGAACCCTGACCGTGTCAGTCTGAACAATTACATAGAACATTTTGACAGGTGTAATCCTTCTAAAAACCTGTACAGTGACGAAAATAATATGTTAACGTAGTCACCTTGGTTTTTGT
consensus10_17471_pair_1_length_257	15	consensus10_17471_pair_1_length_257_15	A	G	CGATGGACGGGGCCATGTACCGTCAAATCCTGGGTGAAAACCTCCTTCCCCCAGCCAGGGCATTGAAAATGGGTCGTGGATGGGTATTCCAGCATGACAATGAACCAAAACACACCGCCAAGGCATCAAAGGAGTGGCTCAANNNNAAGCACATTAAGGTCCTGGAGTGGCCTAGCCATACAAAATCAGCAGGGGATCAAATACTTTTTTCCCTCACTGTGCTTGCATACTGTTTGTACAGATGAACGTGGTACTTT
consensus10_17471_pair_1_length_257	36	consensus10_17471_pair_1_length_257_36	G	A	CGATGGACGGGGCCATGTACCGTCAAATCCTGGGTGAAAACCTCCTTCCCCCAGCCAGGGCATTGAAAATGGGTCGTGGATGGGTATTCCAGCATGACAATGAACCAAAACACACCGCCAAGGCATCAAAGGAGTGGCTCAANNNNAAGCACATTAAGGTCCTGGAGTGGCCTAGCCATACAAAATCAGCAGGGGATCAAATACTTTTTTCCCTCACTGTGCTTGCATACTGTTTGTACAGATGAACGTGGTACTTT
consensus101860	26	consensus101860_26	G	T	TGCAGGTAGAAGTCGTTGCTGTGGTGTAGCTCTAAGGGAAGGCTGAAGTAGAATGGAGATCCGTTCTCCGCTGAGTCTCGGTCTACGGCCCGCAG
consensus102032_3528_pair_1_length_525	163	consensus102032_3528_pair_1_length_525_163	G	C	CGATCTTGACATGCAGGAAACTGGTTCACTCTGTCTAGATTTTTAATGATTTTTTATTTCACCTTTATTTAACCAGGTAGGCCAGTTGAGAACAAGTTCTCATTTACAACTGCTACCTGGCCAAGATAAAGCAAAGCAGTGCAACAAAAACAACAACACAGAGTTACACAAACAAACGTACAGTCAATAACACAATAGAAAAATCGATGTACATTTTGTGCAAATGTAGAAGAGTAGGGAGGTAAGGCAATAAATAGGCCATAGAGGCGAAATAATAACAATTTAGCATTAACATTGGAGTGATAGAGCAAGAGGATAAGTAGCAATATGGGGAGGAGGTAGTTGGGATGGGCTATTTACAGATTGGCTGTGTACAGGTACAGTGATCGGTAAGCTGCT…
consensus102225	83	consensus102225_83	C	T	TGCAGGAAGGTTACCACATGAGGGAGGAGGATGTTTTCCCTGTAACGCACAGCGTTGAGATTGCCTGCAATGACAACAAGCTCATTCCGATGATG
consensus102225	85	consensus102225_85	T	G	TGCAGGAAGGTTACCACATGAGGGAGGAGGATGTTTTCCCTGTAACGCACAGCGTTGAGATTGCCTGCAATGACAACAAGCTCATTCCGATGATG
consensus102230	17	consensus102230_17	C	T	TGCAGGCTCATCCTGACATGACCCTCCAGCATGTCAATGCTACCAGCCACACTGCTCGTTCTGTGTGTGATTTCCTGCAAGACAGGAATGTCAGT
consensus102230	34	consensus102230_34	T	A	TGCAGGCTCATCCTGACATGACCCTCCAGCATGTCAATGCTACCAGCCACACTGCTCGTTCTGTGTGTGATTTCCTGCAAGACAGGAATGTCAGT
consensus102298_5188_pair_1_length_283	133	consensus102298_5188_pair_1_length_283_133	A	G	CATCGGAGGCCAAAGCTACATTTGAGGACATTGCAATTGTCAACATCGATCTCCTTCTTTTGTTATCGTGCCCGCTAATCTATAAACAGACCTAAAATGGAAACCACTAGTTGTTTTTGGCCTTTTGCCAAGAGTTTCCTGCTAAATGATCGGTGTACTTCTGTGCTAAACTCAGTGTGCGGATGTGAGATGGTAGATTGTATGACTGTGATATGACTAGCCCAGCTCATGTCTCACTGCAGTGCTAGCAGCAGATAGATCCACTTTGATCTCCTGCACGTGT
consensus102298_5188_pair_1_length_283	151	consensus102298_5188_pair_1_length_283_151	C	T	CATCGGAGGCCAAAGCTACATTTGAGGACATTGCAATTGTCAACATCGATCTCCTTCTTTTGTTATCGTGCCCGCTAATCTATAAACAGACCTAAAATGGAAACCACTAGTTGTTTTTGGCCTTTTGCCAAGAGTTTCCTGCTAAATGATCGGTGTACTTCTGTGCTAAACTCAGTGTGCGGATGTGAGATGGTAGATTGTATGACTGTGATATGACTAGCCCAGCTCATGTCTCACTGCAGTGCTAGCAGCAGATAGATCCACTTTGATCTCCTGCACGTGT
consensus102298	43	consensus102298_43	T	C	TGCAGGAGATCAAAGTGGATCTATCTGCTGCTAGCACTGCAGTGAGACATGAGCTGGGCTAGTCATATCACAGTCATACAATCTACCATCTCACA
consensus102332	88	consensus102332_88	T	A	TGCAGGAGGCCTTTTGCCTTTTGGTAGGCTGTCATTGTAAATAACAATCATTTGTTCTTAACTGACTTGCCTAGTTAAATAAAGGTTTAAAAAAG
consensus102_33976_pair_1_length_462	55	consensus102_33976_pair_1_length_462_55	C	T	TTGCACAAAGGCGGAGGTAGCGGTCCTGCTGCTGGGTTGTTGCCCTCCTACGGCCTCCTCCACGTCTCCTGATGTACTGGCCTGTCTCCTGGTAGCACCTCCATGCTCTGGTGTCACGTCCTGACCAGCAGTGGGCGTAATTGTGTTAGTCTTGGTCAGGATGTGGCAGGTGGTTTGTGTTTGTTAAATGTTTGCGTTGTTGATTGGGACTTCCAATTGAAGGCAGGTGTGTTGAGTTGTCTTTGATTGGAAGTCCTATATAGGTGTGTGTGTTTTTCTTTGGGGTTGTGGGTGGTTGTTTTGCACTGCGTTTTTTAGCCTGCAAACTGTTGCTGCTGTCGTGTTTATTGTTTCCTGTGGATGCTTTACTCCTTTTGTTGGGTAATTAAATATGAGTAT…
consensus102366_2891_pair_1_length_250	32	consensus102366_2891_pair_1_length_250_32	C	T	TATATTATATTTAGTTGAGTTGTATTGACCCCTACAGGTGGAAGGGAGAGAACATATTATATTATATTTAGTTGAGTTGTATTGACCCCTACAGGTAGAAGGGAGAGAACATACTGTAGCTACCTGTGTTATCTGTCTGCAACAGAGAGCAGATTTTACATCTATGTAGACTAGGTAGAGCCTACACCTTGACCAGGGGTCAGAGAGCAGATTTTACATCTATATAGACTAGGTAGAGCCTACACCTTGA
consensus102366_2891_pair_1_length_250	53	consensus102366_2891_pair_1_length_250_53	C	T	TATATTATATTTAGTTGAGTTGTATTGACCCCTACAGGTGGAAGGGAGAGAACATATTATATTATATTTAGTTGAGTTGTATTGACCCCTACAGGTAGAAGGGAGAGAACATACTGTAGCTACCTGTGTTATCTGTCTGCAACAGAGAGCAGATTTTACATCTATGTAGACTAGGTAGAGCCTACACCTTGACCAGGGGTCAGAGAGCAGATTTTACATCTATATAGACTAGGTAGAGCCTACACCTTGA
consensus102485_5157_pair_2_length_526	312	consensus102485_5157_pair_2_length_526_312	G	A	TGCGTGCGTGCGTGCGTGCGTGTGTGCGTGCGTGTGTGTGTACTCAAAGCATGCCAAACAAAACATTGGTGTTCTGTCTCTCACCTGGTGTGTTTTCTATTCCGAGCCATGCTGAACACTGTTCTCTACCAAGACTACCTGACTGAGACTCATCTCTCTTCTTCTAACTACTGAACAAATATGTTGTTATTACAGAGGTAATGCCTGCATGAGATGGAATTGCTCATTTGAAAGTAGATGAAGGTAGGGATAGTGAAGTGGGATAGTGAAGTGTGCTAAAAGAGTTTCAGGTTAGATTGCAGTTCCTCAATGCTGGGAGGGGGGCTCAGTGTGGAACGTTTTGCAACCTCTGATCTGAGGAACCATCAAATACAAAATACAAATGTTAAACACAGAAAA…
consensus102485_5157_pair_2_length_526	319	consensus102485_5157_pair_2_length_526_319	G	A	TGCGTGCGTGCGTGCGTGCGTGTGTGCGTGCGTGTGTGTGTACTCAAAGCATGCCAAACAAAACATTGGTGTTCTGTCTCTCACCTGGTGTGTTTTCTATTCCGAGCCATGCTGAACACTGTTCTCTACCAAGACTACCTGACTGAGACTCATCTCTCTTCTTCTAACTACTGAACAAATATGTTGTTATTACAGAGGTAATGCCTGCATGAGATGGAATTGCTCATTTGAAAGTAGATGAAGGTAGGGATAGTGAAGTGGGATAGTGAAGTGTGCTAAAAGAGTTTCAGGTTAGATTGCAGTTCCTCAATGCTGGGAGGGGGGCTCAGTGTGGAACGTTTTGCAACCTCTGATCTGAGGAACCATCAAATACAAAATACAAATGTTAAACACAGAAAA…
consensus102485_5157_pair_2_length_526	345	consensus102485_5157_pair_2_length_526_345	A	C	TGCGTGCGTGCGTGCGTGCGTGTGTGCGTGCGTGTGTGTGTACTCAAAGCATGCCAAACAAAACATTGGTGTTCTGTCTCTCACCTGGTGTGTTTTCTATTCCGAGCCATGCTGAACACTGTTCTCTACCAAGACTACCTGACTGAGACTCATCTCTCTTCTTCTAACTACTGAACAAATATGTTGTTATTACAGAGGTAATGCCTGCATGAGATGGAATTGCTCATTTGAAAGTAGATGAAGGTAGGGATAGTGAAGTGGGATAGTGAAGTGTGCTAAAAGAGTTTCAGGTTAGATTGCAGTTCCTCAATGCTGGGAGGGGGGCTCAGTGTGGAACGTTTTGCAACCTCTGATCTGAGGAACCATCAAATACAAAATACAAATGTTAAACACAGAAAA…
consensus102485_5157_pair_2_length_526	366	consensus102485_5157_pair_2_length_526_366	T	A	TGCGTGCGTGCGTGCGTGCGTGTGTGCGTGCGTGTGTGTGTACTCAAAGCATGCCAAACAAAACATTGGTGTTCTGTCTCTCACCTGGTGTGTTTTCTATTCCGAGCCATGCTGAACACTGTTCTCTACCAAGACTACCTGACTGAGACTCATCTCTCTTCTTCTAACTACTGAACAAATATGTTGTTATTACAGAGGTAATGCCTGCATGAGATGGAATTGCTCATTTGAAAGTAGATGAAGGTAGGGATAGTGAAGTGGGATAGTGAAGTGTGCTAAAAGAGTTTCAGGTTAGATTGCAGTTCCTCAATGCTGGGAGGGGGGCTCAGTGTGGAACGTTTTGCAACCTCTGATCTGAGGAACCATCAAATACAAAATACAAATGTTAAACACAGAAAA…
consensus102485_5157_pair_2_length_526	379	consensus102485_5157_pair_2_length_526_379	A	C	TGCGTGCGTGCGTGCGTGCGTGTGTGCGTGCGTGTGTGTGTACTCAAAGCATGCCAAACAAAACATTGGTGTTCTGTCTCTCACCTGGTGTGTTTTCTATTCCGAGCCATGCTGAACACTGTTCTCTACCAAGACTACCTGACTGAGACTCATCTCTCTTCTTCTAACTACTGAACAAATATGTTGTTATTACAGAGGTAATGCCTGCATGAGATGGAATTGCTCATTTGAAAGTAGATGAAGGTAGGGATAGTGAAGTGGGATAGTGAAGTGTGCTAAAAGAGTTTCAGGTTAGATTGCAGTTCCTCAATGCTGGGAGGGGGGCTCAGTGTGGAACGTTTTGCAACCTCTGATCTGAGGAACCATCAAATACAAAATACAAATGTTAAACACAGAAAA…
consensus102485_5157_pair_2_length_526	408	consensus102485_5157_pair_2_length_526_408	T	C	TGCGTGCGTGCGTGCGTGCGTGTGTGCGTGCGTGTGTGTGTACTCAAAGCATGCCAAACAAAACATTGGTGTTCTGTCTCTCACCTGGTGTGTTTTCTATTCCGAGCCATGCTGAACACTGTTCTCTACCAAGACTACCTGACTGAGACTCATCTCTCTTCTTCTAACTACTGAACAAATATGTTGTTATTACAGAGGTAATGCCTGCATGAGATGGAATTGCTCATTTGAAAGTAGATGAAGGTAGGGATAGTGAAGTGGGATAGTGAAGTGTGCTAAAAGAGTTTCAGGTTAGATTGCAGTTCCTCAATGCTGGGAGGGGGGCTCAGTGTGGAACGTTTTGCAACCTCTGATCTGAGGAACCATCAAATACAAAATACAAATGTTAAACACAGAAAA…
consensus102651	23	consensus102651_23	T	A	TGCAGGTGTTTTGCTCTGAGGGTTGAAAGGTGTCTCTTTGCCCAAAGGAGTATCTCCCCTGCTAGTGCATTGGAGCTCACGCACTCAGTCTTTGA
consensus10277	79	consensus10277_79	C	G	TGCAGGTGTGAATTTAGCATGCATAAGTTTGCATATTTTATGCCTGAATATGTAAATTGAAAACATTTTAATCGCTTTCAATATTTCTATCTCCT
consensus103_116294_pair_4_length_393	40	consensus103_116294_pair_4_length_393_40	C	T	GAGGGGCAGGTTCCGGGTNNNGAGCCAGACCCTGTCCCCCGGTACGAACACGGTGTAGACGTGTAGACGTCAATGTTATTCTCAGAGGCTACCTGGAACATACCCCAGTCCGTGTGATCAAAACAATCTTTAAGCATGGATTCCGATTGGTCAGACCAGCGTTGAATAGACCTTAGCACGGGTACTTCCTGTTTGAGTTTCTGTCTATAGGAAGGGAGGAGCAAAATGGAGTCGTGATCTGATTTGCAGAAGTGAGGGCGGGGGAGGGCCTTGTAGGCATCTCGAAAAGGCGAGTAGCAGTGATCTAGTTTTTTTCCTAAGAGAGTACTAAGTCAGTCTGTTGGCATTTTCCTCAAATTTTGTTTGTTAAAATCCCCATCTACAATATATGCG
consensus103228_7975_pair_1_length_587	198	consensus103228_7975_pair_1_length_587_198	G	T	TCTTCCGATCTTAGCATGCAGGGCTTAGATTCAGCCAGGACTTGTTAAACTAGGACATTTAAGTAGCTTTCCTGAACGTGGCATAAATTTGGCTTAGTTAGTCGGAGACTGGAGTAAGGTAAGTAAGCCTAAATGAGAACACCTGGGTTAATCCTGATTAGGTTCAGTCTGAGCACCTGGGTTAATCCTGATTAGGTGCAGTATGAACACCTGGGTTAATCCTGATTAGGTTCAGTATGAACACCTGGGTTAATCCTGATTAGGTTCAGTATGAACACATGCTGTTGGTCTAGTGGTGCTCATTAAAACCCGGAATAGAAAACACCAATACTGGTGTGAATCTGGAGACGAAACAATGGCAGAGGCAAAAATAATTTGTTCAAAAACACTTTAGTGTGT…
consensus103254	9	consensus103254_9	A	C	TGCAGGCTAATCCTGACATGACCTTCCAGCAAGACAATGCCACCAGACACCAGCTCGTTCTGTGCATGATTTCCTGCAAGACAGGAATGTCAGTG
consensus103323	48	consensus103323_48	C	T	TGCAGGCCTTCCTGGGTCGCAACCTGCTGGTGAGTCCCTGGAGCTACCGGACAACTGGGGTGTATTCGTTATGGCACACCCCAGCAAAATGTTTT
consensus103323	60	consensus103323_60	G	A	TGCAGGCCTTCCTGGGTCGCAACCTGCTGGTGAGTCCCTGGAGCTACCGGACAACTGGGGTGTATTCGTTATGGCACACCCCAGCAAAATGTTTT
consensus103323	67	consensus103323_67	C	T	TGCAGGCCTTCCTGGGTCGCAACCTGCTGGTGAGTCCCTGGAGCTACCGGACAACTGGGGTGTATTCGTTATGGCACACCCCAGCAAAATGTTTT
consensus10351_26395_pair_1_length_480	249	consensus10351_26395_pair_1_length_480_249	C	T	TATCAACCCACTTTTTATTACCGGTTTTTAGACGACATAATAGGAGCCTGGCCCCACGACATCCAATTATTCACAGACTTTATGAACATTCTCAACAGCCATCATTCATCAATTAAGGTTAAATACACAATTCATCCGCAAGAAGTCAACTTCTTAGACACAACAGTGTTTTTCAGTAATAACAATCAACCACAGAAAACACTACACACTAGAGTCTACTTCAAACCAACAGACACACATGCTTTACTCCATAAACACAGTTACCATCCTAAACATACATTTAAGGGAATAATAAAATCACAAATCATACGGTTCTACAGGATATCATCTTGCAAGCAAGACCTGGATTATGCAATAAATACACTATTCAATGCAATCAGAAGAAGAGGATATTCAAAA…
consensus103629_4250_pair_1_length_543	172	consensus103629_4250_pair_1_length_543_172	G	T	CTTCCGATCTAGAGTTGCAGGGAGAAACTTTGTAGCGGGGCAGGCAAAAAAGAGTGAGAAGCATCGGGGATAGTCGCATTTAAAGGGGTGGGAGATGAGGAAATGTTGAACGGGCAAGGAGGCATATCTACACACAATAACCCATAATGACAAAGTGAAAACAAGTTTTTAGAAATTGTAGCGAATTTATTGAGAATGAAATACTGAAATATATAATTTACATAAGTATTCACACCCCTGAGTCAATTACAGCTGAGTCTTTTTAGGTAAGTCTCTGAGCTTTGCACACCTGTATTGTACAATATTTGCCCATTATTCTTTTTTTTAATGTCTTCGAGCTCTGTCAAGTTGATTGTTGATCATTGCTAGACAGCCATTTTCAAATCTTGCCATAGATTT…
consensus103670	91	consensus103670_91	G	A	TGCAGGTCGCCATAGTAACGATCAGTCAGGTCCGAACGCACCTAGAGAGAAAACGAAAGAGTGAGGGAAAGACTAGGCCTGATCATGCTGGATCA
consensus103684	42	consensus103684_42	A	G	TGCAGGACTTGTTTTTTGGAGTTTGGAGTTAAAAAAGCAGCACTCCTTTTTATTATGGGCATACCTCTCAACCGTTTTTACAACTATTCAATCAA
consensus103711	36	consensus103711_36	G	A	TGCAGGTTGAGCCGGGCGTGGGTAGAGTTGACGTGGGTGAACACCGGATGGTCCTTATTGAACTGGGGCTCTGGAAGAGGTCGGGGGCAGGAGGG
consensus103875_3019_pair_1_length_524	377	consensus103875_3019_pair_1_length_524_377	A	C	CAGACCACGTGTAACAACACCTGCACAGGATCGGTACATCCGAACATCACACCTGCGGGACAGGTACAGGATGGCAACAACAACTGCCCGAGTTACACCAGGAACGCACAATCCCTCCATCAGTGCTCAGACTGTCTGCAATAGGCTGAGAGAGGCTGGACTGAGGGCTTGATGGCCTGTTGTAAGGCAGGTCCTCACCAGACATCACCGGCAACAACGTCGCCTATGGGCACAAACCCACCGTCGCTGGACCAGACAGGACTGGCAAAAAGTGCTCTTCACCGACGAGTCGCGGTTTTGTCTCACCAGGGGTGATGGTCGGATTCTCGTTTATCGTCAAAGGAATGAGCGTTACACCGAGGCCTGTACTCTGGAGAGGGATCGATTTGGAGGTGGAAG…
consensus103875	12	consensus103875_12	T	G	TGCAGGAAGGGTAGGAGGATGTCTTCCCTGTAACGCACAGCGTTGAGATTGCCTGCAATGACAACAAGCTCAGTCCGATGATGCTGTGACACACC
consensus103875	76	consensus103875_76	C	T	TGCAGGAAGGGTAGGAGGATGTCTTCCCTGTAACGCACAGCGTTGAGATTGCCTGCAATGACAACAAGCTCAGTCCGATGATGCTGTGACACACC
consensus104040_8038_pair_1_length_549	103	consensus104040_8038_pair_1_length_549_103	C	T	CGATCTTCGTGTGCAGGTAAACAAGACACCACTGAATCCTCTGCAGCTTCTATTAGGGGACAGGAGTTTTCCTGGCTATGTCTCCTGGCAGGAAAAAATTTGCCAATAATTATATTATTTAACCGATATTTAATTAGGCAAGTCAGTTAAGAACAAATTCTTATTTTCAATGACAGCCTAGGAACAGTGGGTGAACTGCCTTGTTCAGGAGCAGAACGACAGATTTTTACCTTGTCAGCTCAGTGATTCAACCTTCCGGTTACAAGTCCAACACTCGAACCACTAGACTATCTGCCGCCCACAAAGTGAGTCCATGTAACTTATGTGACTTGTTCATCACATCTCTGCAGATCCTCTCAAGCTCTGACATGCACTGTCAACTGTGGGACCTTATATAGA…
consensus104040_8038_pair_1_length_549	269	consensus104040_8038_pair_1_length_549_269	C	A	CGATCTTCGTGTGCAGGTAAACAAGACACCACTGAATCCTCTGCAGCTTCTATTAGGGGACAGGAGTTTTCCTGGCTATGTCTCCTGGCAGGAAAAAATTTGCCAATAATTATATTATTTAACCGATATTTAATTAGGCAAGTCAGTTAAGAACAAATTCTTATTTTCAATGACAGCCTAGGAACAGTGGGTGAACTGCCTTGTTCAGGAGCAGAACGACAGATTTTTACCTTGTCAGCTCAGTGATTCAACCTTCCGGTTACAAGTCCAACACTCGAACCACTAGACTATCTGCCGCCCACAAAGTGAGTCCATGTAACTTATGTGACTTGTTCATCACATCTCTGCAGATCCTCTCAAGCTCTGACATGCACTGTCAACTGTGGGACCTTATATAGA…
consensus104083_4041_pair_1_length_593	187	consensus104083_4041_pair_1_length_593_187	A	G	CGATCTACACGTGCAGGGCGTCCAGAGAGAACCAGGGCCTCCGGACCCACTCAGAGCAAAGCAGCAGCACAGCAGGGATGAGCGAGTTCTGGCACAAGATTGGCTGCTGCGTGGTGGCCAAACCTCCACCGGTGAGTTTGTCCCTTCTGAGAAATTACTGGAACACACAGTAACTTTTTAGCTGCCATGCTAGCCCTGCTTTTACAGCTTCAAGGTCAATGGGTCGAGATGAAGATTTTGTCTGATTTTAAGATGTTTACCTGCCTCCCAGGAGTTTGGATATTAGATTGACCACACCACCATATCTACAACTTCACTTGTTGAAGTTAGTTCAGCCATGCCAGCTGTGGATCCTCAAGATGCATGACATGGGATGACATGGGTATCATTAGCTGATGC…
consensus104108	53	consensus104108_53	C	G	TGCAGGCCAGAACTGCACGCTGCAGCTCTTTCACCATGCTGTCCGATGGCACCCGGTGATCTGCCTGTCACTGGAGTCAGTGTTTCCCAAAGATA
consensus10414_5183_pair_1_length_533	208	consensus10414_5183_pair_1_length_533_208	T	C	CTCTTCCGATCTATACTTGCAGGTCAGACACGTTATAATGGATTCTATTTTTTAACACATTTATGGCCCTTTTCTGTTGGTCGGAAAGGACCTTAAAGGGGCATCTGCAGCTCAAACAATAACAACACGTGACACCCTGTCACTGTTTTGGTAAACAACTGAGGAACGGGGCTGGAGAAATGTAACCACCCTCAAATTTGTATATTATCCATTTAATCCACTACCAATGCACTCACTGAAGTTTGATAGGATATTGTATACAATATTACCACAATGTCATAATTTAGTATGACTTTTCCTTTGTGCGGACACTGTGTAATTTAATTTGTCGTGGACTCGATTAATCTCATCTGACCGTGTCTTGTGTTTTTGTCTCCTCTGTCTTCCAGTTCTGCCAAC…
consensus104162_5492_pair_1_length_468	318	consensus104162_5492_pair_1_length_468_318	A	G	ATTTATAAATGAACGATACGACCCATTGATTCTAGAATATCATTTATAAATGAACGATACGAACCCATTGATTCTAGAAGAATATCATTTATAAATGCCTCATCAACTGTCGTACCCATCAGAACGCAAAATATAAGTGTGTTTTACTCGATTGTTTGTGAACAAAGTTAATGCAAACAACCAGTGTATATCATGGATGGTCTGTCCTTCCACCCAGAGCTCTGTCTATTCATCTGAGACTGGTTACTTTAGCCACATCCCTCAGCTTTTTAACGAAACAGTAGTGGGACAACGCTTTGTTATTGCTTTGTTACTGCAGATTTCCCCTTTAACATTAATGTTAGAAAATATGACAAAGTGTATTACTGTTCAGTAGCTGCCATGATAGAGTACTACAGT…
consensus104313_2980_pair_1_length_551	162	consensus104313_2980_pair_1_length_551_162	A	G	TTCCGATCTAGAGTTGCAGGCTTCTCTTGGGATTGATTTCTTTGTAATAAACAAGTTATTTGAACAAATATGTTTCCTATATTGTCTAGTCTCTACAGAACAGACACATTTAATAGAACAAGTTCTGCACATAATCAACATAAAGCTCTTTGAACACCAGGAAGAGGGCAATATTAATCAAATGTATTTTAACATTGACAATGTTTGCACTTGAGAGTAGAACATTTGAGGACAAATGGTAAGAGTAGTGATGCTGAGTGTGTGTACTACAGCTCTGTGTTGAAGCCCTACCACTCTCCACAGAGGACTCCAACACAGTCCCATCACACAGGGTGATTTAACATCAATGGCCCTGAACATTGTGCTTTCCATTTATTACAGTTTTTCTCGATTGTTTAC…
consensus104368_6214_pair_3_length_330	123	consensus104368_6214_pair_3_length_330_123	T	A	CAGTCTCTCTTGGCATAGTCAACTTACACACAGCTCTGACACACACACTTACCCCACCAGACATGCCACCAGGGGTCTTTTCACAGTCCCCAAATCCAGAACAAATTCAAGAAAGCGTACAGTATTATATAGAGCCATTACTGCATGGAACACCCTCCATCTCATATTGCTCAAGTGAACATCAAACCTGGTTTCAAAAAACCGATAAAGCTACACCTCACGGCACAACGCCTCTCCCCTATTTGACCTAGATTGTGTGTGTGTATGTATTGATATGTAGGCTACGTGTGCCTTTTTAAATTCATGTAGTTCTGTCCTTGACCTGTTCTT
consensus104448	91	consensus104448_91	G	T	TGCAGGTTGATGCCACCTCTCTGTACCTGCTGGTCTTGGCTCAGATGACCGCCTCAGGTACCGTACTGTGTGTGTGTGTGTGTGTGTGTGGGGGT
consensus104529	12	consensus104529_12	C	T	TGCAGGACTTGCTTTGTGAAGTGTGGTGTCAAAAAAGCAGAGCATCTCTTTATTTGGGACAGACCTCTCTCCATCTTCACAACTATTGAATATAT
consensus104529	70	consensus104529_70	T	C	TGCAGGACTTGCTTTGTGAAGTGTGGTGTCAAAAAAGCAGAGCATCTCTTTATTTGGGACAGACCTCTCTCCATCTTCACAACTATTGAATATAT
consensus1045_49750_pair_2_length_313	13	consensus1045_49750_pair_2_length_313_13	C	T	CCCAGAAATGTCCGGGAACTTGCAGGTGCCTTGGTGGAAGAGTGGGGTAACATCTCACAGCAAGAACTGGCAAAATTTCACAAACCAGGATAAAATGCCATATAATAGAAAGCTCTCTAACAGTCTGGTAGAATAGGAGCATGACCTTTTGTTTGATGCCAAAATTCCTGAAACTACCCTGAGTGAAGTCCACATTATGTAGCACCACACCACAGGTGAGTAGTCAACAATGGATTTTTAATCAAGAAACATTTTCTTGACACGTATGAGGTGGTTGTAATCACACCACTGCACAAACCTCTTAATCAGTCGT
consensus104715	27	consensus104715_27	A	C	TGCAGGATGACCCCATATTCTGAGAAAGTATTTCGTTTTTTATAGGCCCGTTGGACATCGCTGCCCATTTGAGCTTACAAACTAAACCCACATAG
consensus104745	82	consensus104745_82	C	A	TGCAGGCAGCTCTGAAACAGAGAAGGAACAGCCATGTTACATCACTGTAATCATACATTCACTACAGTCGCTGGTGTTGTACGAGAGGTCAGAAT
consensus104815_4593_pair_1_length_517	121	consensus104815_4593_pair_1_length_517_121	T	C	GATCTCTGCCTGCAGGCTGGCATGTCATGTTGTTGAGCGTCTTAACTCTGGCAGGCGTGATGAGGAACTTCCTGTTAAACAGGAAGGCTTTAACCAGTGACTGGAGAATTGTGGAATGGATGTTGGAAACATGCTGTAAGAGGTCAGAGGGAAGGTCAGGTGACCTGTGATGTCAGGGATCACACAACGGCATTGTGGGGAAATTGTGTGGGGAGTGTGTGTGTNNNNGTGTGTGTGTGTGCCAATTTCCTCTTGTTGTTTGTCTCTTCTGAAGATCATCTGGATGCCATCATGCTAAGTATTTTATTATCGTGTTAATACTTCTATTCTACAGTTTCTTACAGTATTACTTGAAATACATAAAATAACTACTACTTCCATTCCATTTAGCTAGAGAGG…
consensus104815_4593_pair_1_length_517	150	consensus104815_4593_pair_1_length_517_150	G	A	GATCTCTGCCTGCAGGCTGGCATGTCATGTTGTTGAGCGTCTTAACTCTGGCAGGCGTGATGAGGAACTTCCTGTTAAACAGGAAGGCTTTAACCAGTGACTGGAGAATTGTGGAATGGATGTTGGAAACATGCTGTAAGAGGTCAGAGGGAAGGTCAGGTGACCTGTGATGTCAGGGATCACACAACGGCATTGTGGGGAAATTGTGTGGGGAGTGTGTGTGTNNNNGTGTGTGTGTGTGCCAATTTCCTCTTGTTGTTTGTCTCTTCTGAAGATCATCTGGATGCCATCATGCTAAGTATTTTATTATCGTGTTAATACTTCTATTCTACAGTTTCTTACAGTATTACTTGAAATACATAAAATAACTACTACTTCCATTCCATTTAGCTAGAGAGG…
consensus104815_4593_pair_1_length_517	153	consensus104815_4593_pair_1_length_517_153	A	G	GATCTCTGCCTGCAGGCTGGCATGTCATGTTGTTGAGCGTCTTAACTCTGGCAGGCGTGATGAGGAACTTCCTGTTAAACAGGAAGGCTTTAACCAGTGACTGGAGAATTGTGGAATGGATGTTGGAAACATGCTGTAAGAGGTCAGAGGGAAGGTCAGGTGACCTGTGATGTCAGGGATCACACAACGGCATTGTGGGGAAATTGTGTGGGGAGTGTGTGTGTNNNNGTGTGTGTGTGTGCCAATTTCCTCTTGTTGTTTGTCTCTTCTGAAGATCATCTGGATGCCATCATGCTAAGTATTTTATTATCGTGTTAATACTTCTATTCTACAGTTTCTTACAGTATTACTTGAAATACATAAAATAACTACTACTTCCATTCCATTTAGCTAGAGAGG…
consensus10504_9274_pair_1_length_542	100	consensus10504_9274_pair_1_length_542_100	A	G	CCGATCTTCACATGCAGGGTTTAGATTAAGCCAGAACTAGTTAAACTAGGATATTTAAGTAGCTTTCGTGATCGTGTCTTAAATTTGGCTTAGTTAGTCAGAGACTGGAGTCAGGTAAGTAAGCCTAAATGAGAACACCTGGGTTAAGCCTGATTAGGTTCAGTATGAACACCTGAGTTAATCCGGATTAGGTTCAGTANGAACACCTGGGTTAATCCTGATTAGGTTCAGTATGAACACATGCTGTTGGTCTAGTGGTGCTCATTAAAACCCGGAATAGAAAACACCAATACTGGTGTGAATCTGGAGACTAAACAATGGCAGAGGCAAAAATAATTTGTTCAAAAAAACTTTGGTGTGTATGAAAAAACGCTCCAAAACAAATGTTGTTAAACCATC…
consensus10504_9274_pair_1_length_542	112	consensus10504_9274_pair_1_length_542_112	C	A	CCGATCTTCACATGCAGGGTTTAGATTAAGCCAGAACTAGTTAAACTAGGATATTTAAGTAGCTTTCGTGATCGTGTCTTAAATTTGGCTTAGTTAGTCAGAGACTGGAGTCAGGTAAGTAAGCCTAAATGAGAACACCTGGGTTAAGCCTGATTAGGTTCAGTATGAACACCTGAGTTAATCCGGATTAGGTTCAGTANGAACACCTGGGTTAATCCTGATTAGGTTCAGTATGAACACATGCTGTTGGTCTAGTGGTGCTCATTAAAACCCGGAATAGAAAACACCAATACTGGTGTGAATCTGGAGACTAAACAATGGCAGAGGCAAAAATAATTTGTTCAAAAAAACTTTGGTGTGTATGAAAAAACGCTCCAAAACAAATGTTGTTAAACCATC…
consensus10504_9274_pair_1_length_542	119	consensus10504_9274_pair_1_length_542_119	G	C	CCGATCTTCACATGCAGGGTTTAGATTAAGCCAGAACTAGTTAAACTAGGATATTTAAGTAGCTTTCGTGATCGTGTCTTAAATTTGGCTTAGTTAGTCAGAGACTGGAGTCAGGTAAGTAAGCCTAAATGAGAACACCTGGGTTAAGCCTGATTAGGTTCAGTATGAACACCTGAGTTAATCCGGATTAGGTTCAGTANGAACACCTGGGTTAATCCTGATTAGGTTCAGTATGAACACATGCTGTTGGTCTAGTGGTGCTCATTAAAACCCGGAATAGAAAACACCAATACTGGTGTGAATCTGGAGACTAAACAATGGCAGAGGCAAAAATAATTTGTTCAAAAAAACTTTGGTGTGTATGAAAAAACGCTCCAAAACAAATGTTGTTAAACCATC…
consensus10504_9274_pair_1_length_542	127	consensus10504_9274_pair_1_length_542_127	A	G	CCGATCTTCACATGCAGGGTTTAGATTAAGCCAGAACTAGTTAAACTAGGATATTTAAGTAGCTTTCGTGATCGTGTCTTAAATTTGGCTTAGTTAGTCAGAGACTGGAGTCAGGTAAGTAAGCCTAAATGAGAACACCTGGGTTAAGCCTGATTAGGTTCAGTATGAACACCTGAGTTAATCCGGATTAGGTTCAGTANGAACACCTGGGTTAATCCTGATTAGGTTCAGTATGAACACATGCTGTTGGTCTAGTGGTGCTCATTAAAACCCGGAATAGAAAACACCAATACTGGTGTGAATCTGGAGACTAAACAATGGCAGAGGCAAAAATAATTTGTTCAAAAAAACTTTGGTGTGTATGAAAAAACGCTCCAAAACAAATGTTGTTAAACCATC…
consensus10512	53	consensus10512_53	T	C	TGCAGGCCCACAGTAAGGAGATCTACACCATCAAGTGGAGCCCCACGGGGCCTGGGACCAACAATCCCAATGCCAGTCTGATGCTGGCCAGGTAA
consensus10512	65	consensus10512_65	T	C	TGCAGGCCCACAGTAAGGAGATCTACACCATCAAGTGGAGCCCCACGGGGCCTGGGACCAACAATCCCAATGCCAGTCTGATGCTGGCCAGGTAA
consensus10512	77	consensus10512_77	T	C	TGCAGGCCCACAGTAAGGAGATCTACACCATCAAGTGGAGCCCCACGGGGCCTGGGACCAACAATCCCAATGCCAGTCTGATGCTGGCCAGGTAA
consensus105178	72	consensus105178_72	T	C	TGCAGGCCAACATAGCAGACTACGGGGACAACCAGTGGGTGACCTGCTTCCAGGAGAGTGCTGAAGCCATCTTGGGACAGAACGCTGCTTACCTA
consensus105194	20	consensus105194_20	C	T	TGCAGGGACACCACCCTCACCTTTGACCAGCTGGTGGACCTGTCCATCTGGCTGGATAACCTGCTGGCCACCCGCGGACGTCCAGATCGGGCTCT
consensus105194	21	consensus105194_21	C	A	TGCAGGGACACCACCCTCACCTTTGACCAGCTGGTGGACCTGTCCATCTGGCTGGATAACCTGCTGGCCACCCGCGGACGTCCAGATCGGGCTCT
consensus105228	47	consensus105228_47	C	T	TGCAGGTGATGGATAAGTATGGAGAGTTCTACGGCCATGACCGCATCAGTGAGCTGCTGGGTATGGACAAGGCTGCTCTGGACTTCAGCGACGCC
consensus10524_6599_pair_1_length_333	184	consensus10524_6599_pair_1_length_333_184	C	T	ATCATACAGTCACTATGACCCTCCAGACTACCACTAGTCTAGTCTGGCTGCTGTAACAACATCATACAGTCACTATGACCCTCCAGACTACCACTAGTCTAGGCTTCTCTACTGTATTACCGTGTACAGCAGGATGCTCAATTCCTGTCCTGGAGGGCCGAAAGACTTGGTTTTCGTTCTCACCTTCTAATCAAAGGGAAAGACCCAGTTAGTTGTACAACTTAATGCCTTCAACTGACATGTTTGTTTGGCATCTAACCCAACCCCTCTGAGTCAGAGAAATACTTCCATACTGACAAATGCTGTTCCCTACCTGCAGGTCAAGATCGGAAG
consensus10524_6599_pair_1_length_333	215	consensus10524_6599_pair_1_length_333_215	G	A	ATCATACAGTCACTATGACCCTCCAGACTACCACTAGTCTAGTCTGGCTGCTGTAACAACATCATACAGTCACTATGACCCTCCAGACTACCACTAGTCTAGGCTTCTCTACTGTATTACCGTGTACAGCAGGATGCTCAATTCCTGTCCTGGAGGGCCGAAAGACTTGGTTTTCGTTCTCACCTTCTAATCAAAGGGAAAGACCCAGTTAGTTGTACAACTTAATGCCTTCAACTGACATGTTTGTTTGGCATCTAACCCAACCCCTCTGAGTCAGAGAAATACTTCCATACTGACAAATGCTGTTCCCTACCTGCAGGTCAAGATCGGAAG
consensus10526_9306_pair_1_length_352	73	consensus10526_9306_pair_1_length_352_73	C	G	CCGATCTATACGTGCAGGCCCTGCTACTAGGACTGGTGTATGGAGAGCTCTGCAGACAGAGGAAGAGCCAGACAGGTATGGACCAGAATATGAACGGAAACACACATACAGGCACACACAACTTAGAATGTATAAATAAAGTGCGTGAAGTGCAGCCAATGACTCCTCTCTTTTTTGTGTATCAGGGTTTATAGAGGAGGGACCTGTGTTGGAGAGGCTGAGAGGGCTGATTCAGAGAGGTGCTAGTAACCTAGACCTGGCTGTGGCCCACGCCTATAGCCAATGGCAGCGCTGCATGAGGGATGGCCTTGACCTGAACCAACTGCTGTGCTTCCCTCTACCTGAGCCTCAG
consensus10526_9306_pair_1_length_352	171	consensus10526_9306_pair_1_length_352_171	T	C	CCGATCTATACGTGCAGGCCCTGCTACTAGGACTGGTGTATGGAGAGCTCTGCAGACAGAGGAAGAGCCAGACAGGTATGGACCAGAATATGAACGGAAACACACATACAGGCACACACAACTTAGAATGTATAAATAAAGTGCGTGAAGTGCAGCCAATGACTCCTCTCTTTTTTGTGTATCAGGGTTTATAGAGGAGGGACCTGTGTTGGAGAGGCTGAGAGGGCTGATTCAGAGAGGTGCTAGTAACCTAGACCTGGCTGTGGCCCACGCCTATAGCCAATGGCAGCGCTGCATGAGGGATGGCCTTGACCTGAACCAACTGCTGTGCTTCCCTCTACCTGAGCCTCAG
consensus10526_9306_pair_1_length_352	190	consensus10526_9306_pair_1_length_352_190	T	C	CCGATCTATACGTGCAGGCCCTGCTACTAGGACTGGTGTATGGAGAGCTCTGCAGACAGAGGAAGAGCCAGACAGGTATGGACCAGAATATGAACGGAAACACACATACAGGCACACACAACTTAGAATGTATAAATAAAGTGCGTGAAGTGCAGCCAATGACTCCTCTCTTTTTTGTGTATCAGGGTTTATAGAGGAGGGACCTGTGTTGGAGAGGCTGAGAGGGCTGATTCAGAGAGGTGCTAGTAACCTAGACCTGGCTGTGGCCCACGCCTATAGCCAATGGCAGCGCTGCATGAGGGATGGCCTTGACCTGAACCAACTGCTGTGCTTCCCTCTACCTGAGCCTCAG
consensus10526_9306_pair_1_length_352	247	consensus10526_9306_pair_1_length_352_247	T	G	CCGATCTATACGTGCAGGCCCTGCTACTAGGACTGGTGTATGGAGAGCTCTGCAGACAGAGGAAGAGCCAGACAGGTATGGACCAGAATATGAACGGAAACACACATACAGGCACACACAACTTAGAATGTATAAATAAAGTGCGTGAAGTGCAGCCAATGACTCCTCTCTTTTTTGTGTATCAGGGTTTATAGAGGAGGGACCTGTGTTGGAGAGGCTGAGAGGGCTGATTCAGAGAGGTGCTAGTAACCTAGACCTGGCTGTGGCCCACGCCTATAGCCAATGGCAGCGCTGCATGAGGGATGGCCTTGACCTGAACCAACTGCTGTGCTTCCCTCTACCTGAGCCTCAG
consensus105333	64	consensus105333_64	T	A	TGCAGGCCCCTGCTTCAGAGCTGCATCTGTGTGGAGCGCTACCTGGCAGTGGCCCAACCTGTGTCTTTCCTCAAGTACAGACTCCAGAGGTACAG
consensus105338	23	consensus105338_23	G	C	TGCAGGAAGAGAGGGACATCTTGTTATGGGGACTCTCCAAGATTGAAATTGTATTTTGAGGTATCATAGGGCAGAAACTATGTAGACTGAATTTA
consensus105361_4575_pair_1_length_358	322	consensus105361_4575_pair_1_length_358_322	A	T	CTGTTAGCTCTTCCATGTCCTTGGCTCTTACTACCACCACCTCCAAGATGTGCTTCATTAATAATCCAATGTGTCCAACAGTGTTACATTCCTCCCTCCAGCAGAGCACCACCCAACACAAACTTTTTACCAGACTGTTTAGGGGGGTCTTCCCTCAATAGCTGGAGGCGAAGGTAAAAAATATGATTGAAACCACACAGAGACTAAATATTAATAGTGATTTGTACCGCAGACAGAGTCCCTGACCCTGAGCTAATGAGTTAGCATTGTTTGTTAGCGTGAATAATATATTGACCTCTGACCACACACAAGTTTACAGGTAGAGGCTTGGCAGGGGCTAACTGTACAGTATGTCCAC
consensus10540_4667_pair_1_length_534	170	consensus10540_4667_pair_1_length_534_170	C	T	CTTCCGATCTACAGCTGCAGGACCTACCTCACCTGTCCAGGTGTTCTGTGACATGGGGTTGGAAAGTGCATATCTAAGAAAGTGGACGGTCAGTTTCAATTTGTGGTATTGAAATACACTAAAAGACTAATTTACCATGAACTGTCTCTCTCTCTCCTAATCTGTTTATCAAACAATCTCCCTCTCTCTCCTAATCTGTTTATCAAACAATCTCTTTCTCTTAATCTGTCAATTAAACAATATCTCTTAATCTGTCAATTTAACAACATATCGCTCTTAATCGGTCAATTAAATAATCTCTCTTTATCTTAATCTGTAAATTAAACAATATCTCTCTCTTAATCTGTCAATGAAACAATCTCTCTCTCTTAATCTGTCAATTAAACAATCTCTCTCTCT…
consensus105590_4965_pair_1_length_573	455	consensus105590_4965_pair_1_length_573_455	T	C	CTACTTCCAATACCTACTTCCTGGTCCTTAGTGGAAAAATATTAATCTGACATGTTTCATTTGATTGCCCAGTCCACCACAGTACCTCCACCACAGTACCTCCACCCTCCTCCTCCCATCATGGACCTGTATGAGGTCTACACAGGAAGCAGGCTGGATGTCATCACTGAGGAGGTGCTGAGTGGAGACGACGAGCATGGGGAGGAGCACCAGGAGGAGGTGAAGGAGGAGGAGGTGAACAGGGATCTCCCTACCAAAGAGGCCTTCGTAGTGGTGTCAGAGAGAACAGAGACTGGAGAGTTGTCCTCTACCTCCCAGCGTTTCTCCACGGATACCAACGACTCTCTAAGGTCCGTAATACAACACTTGCTTTATTGGTCCATTTGCACAGATATTTTT…
consensus1056	23	consensus1056_23	C	G	TGCAGGTACATGGCTGACCACTCACCTCCGATCTAGGATTAGATTATTCAACGTCAAGTCCTAGCCTTGACCATCATGAGGGTTTGACAATATCT
consensus105717	18	consensus105717_18	T	C	TGCAGGCAGACTTCGGTTGTCAGTTGAACGGTGTTTCCTCCGACACATTGGTGCAGCTGGCATCTGGGTTAAGCGAGAGGGTATTAAGAAGCGCA
consensus105_740896_pair_11_length_235	44	consensus105_740896_pair_11_length_235_44	T	C	CTCGTCAGTGAAAAGCACTTTTTGCAAGTCCTGTCTGGTCCAGTGACGGTGGGTTTGTGCCCATAGGCGACATTGTTGCCGGTGATGTCTTGTGTCTGATGTCTCATTAGCAAATGTATTTATTTACATTTTATTTTATTTATTTAACCTTTATTTAACTTGGCAAGTCAGTTAAGAACAAATTCTTATTTACAATGACGGCCTTCCCCGGCCAAACCGGGACGACGCTTGGCCA
consensus105_740896_pair_34_length_233	68	consensus105_740896_pair_34_length_233_68	A	G	CAAGCTCAGTGCGATGATGCTGTGACACACCAGACCATGACGGNNNNNNNNNCTCCAAATCGATCCCACTCAAGAGTACAGGCCTCAGTGTNNNNCTCATTCCTTCGACGATTATCGCGAATCTGACCAAAAACCGGTGAAGTTGTTGCCGGTGATGTCNNNTGAGGACCTGCCTTACAACAGGCCTACAAGCCCTCATGCCAGCCTCTCTTAGCCTATTGCGGACAGTCTGA
consensus10575_5674_pair_1_length_574	267	consensus10575_5674_pair_1_length_574_267	G	T	CGATCTGTACTTGCAGGCTGGATGGTAGCAGGACAGAGCACCATGGTGGAGCCCAAGCCCAGAGCATCAGCAGCCCAGCGCCTTGAAGCCCAGGAGACTCTGGGTATCAGCACCCTGGACCCTGGCCACAGGCCGCCCACCATGCCCCCCGGACGCCATGTCACCATCAAGGTCCGCATGTTGGACGACACAGAGGAGGTCTTTGACATCTCGGTGAGTTCTGGTTGGCTGTCTGTCTGATTGGCTTATAGTGCAATGTGTTCAAGGTATAAATACTTCCCATTCTATTTTTTGTGTGTCAAGTCGAGTGAGAGAATTTAGCATAACAACATGTCATATCTAAGTATGCCTTTAAACGGTGTCATTCTTTTGTTGTCTTTTTATAACTTTGCCATTAAA…
consensus10575_5674_pair_1_length_574	280	consensus10575_5674_pair_1_length_574_280	C	G	CGATCTGTACTTGCAGGCTGGATGGTAGCAGGACAGAGCACCATGGTGGAGCCCAAGCCCAGAGCATCAGCAGCCCAGCGCCTTGAAGCCCAGGAGACTCTGGGTATCAGCACCCTGGACCCTGGCCACAGGCCGCCCACCATGCCCCCCGGACGCCATGTCACCATCAAGGTCCGCATGTTGGACGACACAGAGGAGGTCTTTGACATCTCGGTGAGTTCTGGTTGGCTGTCTGTCTGATTGGCTTATAGTGCAATGTGTTCAAGGTATAAATACTTCCCATTCTATTTTTTGTGTGTCAAGTCGAGTGAGAGAATTTAGCATAACAACATGTCATATCTAAGTATGCCTTTAAACGGTGTCATTCTTTTGTTGTCTTTTTATAACTTTGCCATTAAA…
consensus105830	87	consensus105830_87	T	A	TGCAGGTCACAGTGAGGCCCAGTGTGATGGCTGTGTGGAGTACTGCTGTGAAGGCTCTCCCCCTTTCTGCTGCTCCTACTACGCCTTTATGGGAG
consensus105905_5497_pair_1_length_401	191	consensus105905_5497_pair_1_length_401_191	G	T	TATGCTTGCAGGGCAGGTAAAAGAGTGACATGAGAATGGTAATTGAGCATTAACATTTCAAATGACTTTATTCTCAGTCTGTTTGTGGATAGCTATTTGTTAAGAGGGGATTCTCAGTTAGTAAAGGATTTTGCATCACCAGTCCCTTTAGGCCTTTCTCGAGAGAATACTGCTAATTCTTAGCATTGAGGAGTGGTTCCCTGGGCTTGATTTGTTTACATCAAATATACAAAGAAATGTGCACATTGTTTCAAGGAAGCAGTGGCTCTGGGGTTAAATCCCTACCTTGCATCGAAAAGGTGTGGCTTTGATTGTTCTCTCTTGTGCAAGTTTTAGCAACTGTCGTTGTCCAACAGGAAGAAAAGTGCCGAGTGGGTTAAAGAGTGGGTGGCTCTGGGG…
consensus105905_5497_pair_1_length_401	231	consensus105905_5497_pair_1_length_401_231	A	T	TATGCTTGCAGGGCAGGTAAAAGAGTGACATGAGAATGGTAATTGAGCATTAACATTTCAAATGACTTTATTCTCAGTCTGTTTGTGGATAGCTATTTGTTAAGAGGGGATTCTCAGTTAGTAAAGGATTTTGCATCACCAGTCCCTTTAGGCCTTTCTCGAGAGAATACTGCTAATTCTTAGCATTGAGGAGTGGTTCCCTGGGCTTGATTTGTTTACATCAAATATACAAAGAAATGTGCACATTGTTTCAAGGAAGCAGTGGCTCTGGGGTTAAATCCCTACCTTGCATCGAAAAGGTGTGGCTTTGATTGTTCTCTCTTGTGCAAGTTTTAGCAACTGTCGTTGTCCAACAGGAAGAAAAGTGCCGAGTGGGTTAAAGAGTGGGTGGCTCTGGGG…
consensus105959_4811_pair_1_length_547	162	consensus105959_4811_pair_1_length_547_162	A	G	GATCTACAGCTGCAGGGAGAAACTTTGTAGCGGGGCAGGGGAAAAAGAGGGAGAAGCATCGGGATAGTCGCATTAGAAGGGGTGGGAGATGAGGAAATGTTGGACGGGCAAGGAGGCATGGCTGAGTCAAATAGGAATCCTGACTTAATGATGATTAAAGAACTCAGCCATGTGCTTCTTGTCAGTAACAACCACATCATCAACTTTAAGGGACATGGGAAGCTGTGAGGAGGAGGGTTTGTTCTCCAGGTCTTTAATCATTTTCCAGAACTTCTTGGGGTTAGACCCACAGAGAGAGAACTGCTCCTTAAAGTAACTAACTTTGGCCTTCCGGATAGCCTGACTGCACTTAGCTATGTGCCTTTTTGCATCAGTTTAGACATCTTCTGCTCTTTATTG…
consensus105959_4811_pair_1_length_547	176	consensus105959_4811_pair_1_length_547_176	T	G	GATCTACAGCTGCAGGGAGAAACTTTGTAGCGGGGCAGGGGAAAAAGAGGGAGAAGCATCGGGATAGTCGCATTAGAAGGGGTGGGAGATGAGGAAATGTTGGACGGGCAAGGAGGCATGGCTGAGTCAAATAGGAATCCTGACTTAATGATGATTAAAGAACTCAGCCATGTGCTTCTTGTCAGTAACAACCACATCATCAACTTTAAGGGACATGGGAAGCTGTGAGGAGGAGGGTTTGTTCTCCAGGTCTTTAATCATTTTCCAGAACTTCTTGGGGTTAGACCCACAGAGAGAGAACTGCTCCTTAAAGTAACTAACTTTGGCCTTCCGGATAGCCTGACTGCACTTAGCTATGTGCCTTTTTGCATCAGTTTAGACATCTTCTGCTCTTTATTG…
consensus106023_4295_pair_1_length_611	125	consensus106023_4295_pair_1_length_611_125	T	C	CCGATCTGTACATGCAGGAAGGGTACCACATGAGGGAGGAGGATGTCTTCCCTGTAACGCACAGCGTTGAGATTGCCTGCAAGCTCAGTCCGATGATGCTGTGACACACCGCCCCAGACCATGATGGACCCTCCACCTCCAAATCGATCCCGCTCCAGAGTACAGGTGTAACACTCATTCCTTCGATGATAAAAGCGAATCCGACCATCACACCGGGTGAGATAAAACCGTGACTCGTCAGTGTAGAGCACTTTTTGCCAGTCCTGTCTGGTCCAGCGACGGTGGGTTTGTGCCCATAGGCGACGTTGTTGCCGGTGATGTCTGGTGAGGACCTGCCTTACAACAGGCCTACAGGCCCTCAGTCCAGCCTCTCTCAGCCTATTGCGGACAGTCTGAGCA…
consensus10605_23896_pair_1_length_462	64	consensus10605_23896_pair_1_length_462_64	C	T	GGTCATTATGACCAACAGATCTATTTTGTTTCATCAGACCAGAGGACATTTCTCCAAAAAGTACTATCTTTGTCCCCATGTGCAGTGGCAAACCGTAGTCTGGCTTATTTCTTCCCCCCAAACTTTATTAAAGAACAACTTTTGAGCACCGCAAAACGGTCTCCCGCTGTTTTATTTTATTGTGAGTTTCACCTATGACTCCCCTGGGCTGCCACAGGTGGAGAATGTGGGTATAACAATCCCATGTTCTGAACTCAGCTGGTGCAAGCCCAAACGCAGCAAGCCCAAAGCCTCCTTGCCCTTCAGGAGGCCGTCACACAGTTTAGCCAAGCTATGGTCCGACTGAATGACGGAACCAGGCATGGTCCTCACCAAGCTTACTGCTGAAGATGACATTGA…
consensus10605_23896_pair_2_length_248	46	consensus10605_23896_pair_2_length_248_46	A	C	AAGTACAATCTTTGTTCCCATGTGCAGTTGTAAACCGTAGTCTGGATTTTTATGGCGGTTTTGGAGCAGTGGCTTCTTCCTTGCTGAGCGGCCTTTCAGGTTATGTCGATACAGGACTCGTCTTACTGTGGCTGTAGATAATTTTATACCTGTTTCCTCCAGCATCTTCACAAGGTCCTTTGCTGTTGTTCTGGGATTGATTTGCACTTTTCGCACCAAAATACGTTAATCTCTAGGAGACAGAACGC
consensus106058	88	consensus106058_88	T	C	TGCAGGTAGGTAGCTGCTGTCTGCAGCATTGAGCTGCGTTGTCCTTGAAAATAGCTTCCATTAAATCTGCCTGTGCTTTGTGCCTCCTAGTGTGG
consensus106165	24	consensus106165_24	C	A	TGCAGGCCAGAAGAAAGTAAACCCCGGCCGATGCTCGGCTTTGGCCCCTGTTATTTCTGAGATTTAAGCTCAACAGCTGTATCCTTAGATACTGT
consensus106268_4056_pair_1_length_615	154	consensus106268_4056_pair_1_length_615_154	G	A	CGATCTATGCTTGCAGGGGAGTGAAAGAGATAAGAGACAAGTCAGACATACCACTATAAATCAACTAGGGGAGTGGGCATTTACTGCTGAGCCTTTAGATAACATTGGAACTAGCGTTTGTATAGCTGTGTATGCATGGGCTTGGTCTCATGAGTAGAAGGTAATGATGTAGGCAGTGACATCACTAGGGTTGACTGCAAGCATAATAAAACAACTTGGACGCTTTCATATTTTGCAGAACTTACTTGGAAACATGCGTACTATGTTCCCGTTGTCAACTTCTGTCTGCAATTGCATTAACCTCTCTGGGCTAGGTAGGACGAAATCGTCACACCTACGCAACAGCCAGTGTAATCCCGTGGCGCGATTTTCAAATACCTTAGAAATGCTATTACTTCA…
consensus106306	69	consensus106306_69	G	A	TGCAGGAACAAGACATTTGAATTATTATGTGGATTCTAATTAATGGATGTCATGTGTGCTCCCTCTCCGGCCTCTAGGTCACCAGACTGCTAGTT
consensus106591	93	consensus106591_93	A	G	TGCAGGGATCAAAAAATGATGTATCATTTGATTGATCTACGAACGTTTGCCAGGCTGTCCCACAGGTCCTGGTTGCGAGCGTTGCTGTAGCTATA
consensus106664_5471_pair_1_length_566	134	consensus106664_5471_pair_1_length_566_134	A	G	CGATCTACAGATGCAGGAGAACCAGAGATATAGACACCATCGTTAACAACAGCAGAAGTGATAGCTGGAGGAAACAGTTATACTGATATAACGTGGTTTGGGTCTATGGGATCATTATTCTCTGTTGTTTAAAATGAAGGTGCCTGTTCACAGACACAATAAAGAGTATTTCTCTCTCTCTTTCGCCATCCACCTCTCTCTCTCTTAATCTCCCCTTCACCCTCTCTTTCCTCTCCAGTGTTGGGGAAGCTACTCTGAAAATATAGTTTACCAAGCTACCAATGACTTCACACAGGAAGAAGTTGTGCTACAGTAAAGCTACCCTAAAGAGAAATATACAGTAGTTTATAAAGCTACCCTAAAGAGAAATATACAGTAGTTTATAAAGCTACCCTAAAG…
consensus10675	51	consensus10675_51	A	G	TGCAGGCACACAGCACACAGTCACAACATACCGTATATACTCAGCACAAGACCAGTGTGTGTGTGTCTATGTTTTACCTGCACAGTGCGGCTGGC
consensus106865_4541_pair_1_length_563	325	consensus106865_4541_pair_1_length_563_325	C	T	CAGGAAGCTCCCGCGCTCAGGTCTGTTCAACGCTGGTCCGACCAATCGGATTCCACGCTTCAAGATTGCTTCGATCACATGGACTGGGATATGTACCACATAACGTTGAACAACAACATTGATGAATACGCTGATTCGGTGAGCGGGTTTATTAGCAAGTGCATCGGCGATGTCGTACCCACAGCGTCTATTAAAACATTCCCAAACCAGAAGCTGTGGATTGATGGCAGCATTCGCGCAAAACTGAAAGCAAGAACCACTGCTTTTAATCAGGGCAAGGTGACCGGAAACGTGACCGAATACAAACAGTATAGCTATTCCCTCCGCAAGGCAATCAAACAAGCTAAGCATCAGTATAGAGACAAAGTAGAGTCGCAATTCAACGGCTCAGACACGAGA…
consensus106865_4541_pair_1_length_563	350	consensus106865_4541_pair_1_length_563_350	A	G	CAGGAAGCTCCCGCGCTCAGGTCTGTTCAACGCTGGTCCGACCAATCGGATTCCACGCTTCAAGATTGCTTCGATCACATGGACTGGGATATGTACCACATAACGTTGAACAACAACATTGATGAATACGCTGATTCGGTGAGCGGGTTTATTAGCAAGTGCATCGGCGATGTCGTACCCACAGCGTCTATTAAAACATTCCCAAACCAGAAGCTGTGGATTGATGGCAGCATTCGCGCAAAACTGAAAGCAAGAACCACTGCTTTTAATCAGGGCAAGGTGACCGGAAACGTGACCGAATACAAACAGTATAGCTATTCCCTCCGCAAGGCAATCAAACAAGCTAAGCATCAGTATAGAGACAAAGTAGAGTCGCAATTCAACGGCTCAGACACGAGA…
consensus106865_4541_pair_1_length_563	439	consensus106865_4541_pair_1_length_563_439	T	A	CAGGAAGCTCCCGCGCTCAGGTCTGTTCAACGCTGGTCCGACCAATCGGATTCCACGCTTCAAGATTGCTTCGATCACATGGACTGGGATATGTACCACATAACGTTGAACAACAACATTGATGAATACGCTGATTCGGTGAGCGGGTTTATTAGCAAGTGCATCGGCGATGTCGTACCCACAGCGTCTATTAAAACATTCCCAAACCAGAAGCTGTGGATTGATGGCAGCATTCGCGCAAAACTGAAAGCAAGAACCACTGCTTTTAATCAGGGCAAGGTGACCGGAAACGTGACCGAATACAAACAGTATAGCTATTCCCTCCGCAAGGCAATCAAACAAGCTAAGCATCAGTATAGAGACAAAGTAGAGTCGCAATTCAACGGCTCAGACACGAGA…
consensus106909	59	consensus106909_59	A	T	TGCAGGGGAGGGGACAGAAAATCTGGCACCCAAGTACATTTATTTGACCAATTTACCCAGGAACCTGAAGTGAATTTATTTGAAGCCTTTCGATG
consensus106928_4199_pair_1_length_525	129	consensus106928_4199_pair_1_length_525_129	G	C	CCGATCTACACGTGCAGGTGCCTTGGTGGAAGAGTGGGGTAACATCTCACAGAAAGAACTGGCAAATGTGGTGCAGTCCATGAGGAGGAAATGCACTGCAGTACTTAATGCAGCTGGTGGCCACACCAGATACTGACTGTTACTTTTGATTTTGACCCACCCTTTTTCAGGGACACATTATTCAATTTCTGTTAATCACATGTCTGTGGAACTTGTTCAGTTTATGTCTCAGTTGTTGAATCTTGTTATGTTCATACAAATATGTACACATGTTAAGTGTCTGAAAATAAACGCAGTTGACAGTGCGAGGACGTTTGTTTTTTTGCTGAGTTTATGTTGAAAATTGGTTACCATGATGACAATCCTGTGGGTTTAAATTTCACCTTCAAAACAACAGTT…
consensus106928_4199_pair_1_length_525	135	consensus106928_4199_pair_1_length_525_135	G	C	CCGATCTACACGTGCAGGTGCCTTGGTGGAAGAGTGGGGTAACATCTCACAGAAAGAACTGGCAAATGTGGTGCAGTCCATGAGGAGGAAATGCACTGCAGTACTTAATGCAGCTGGTGGCCACACCAGATACTGACTGTTACTTTTGATTTTGACCCACCCTTTTTCAGGGACACATTATTCAATTTCTGTTAATCACATGTCTGTGGAACTTGTTCAGTTTATGTCTCAGTTGTTGAATCTTGTTATGTTCATACAAATATGTACACATGTTAAGTGTCTGAAAATAAACGCAGTTGACAGTGCGAGGACGTTTGTTTTTTTGCTGAGTTTATGTTGAAAATTGGTTACCATGATGACAATCCTGTGGGTTTAAATTTCACCTTCAAAACAACAGTT…
consensus106928_4199_pair_1_length_525	159	consensus106928_4199_pair_1_length_525_159	A	C	CCGATCTACACGTGCAGGTGCCTTGGTGGAAGAGTGGGGTAACATCTCACAGAAAGAACTGGCAAATGTGGTGCAGTCCATGAGGAGGAAATGCACTGCAGTACTTAATGCAGCTGGTGGCCACACCAGATACTGACTGTTACTTTTGATTTTGACCCACCCTTTTTCAGGGACACATTATTCAATTTCTGTTAATCACATGTCTGTGGAACTTGTTCAGTTTATGTCTCAGTTGTTGAATCTTGTTATGTTCATACAAATATGTACACATGTTAAGTGTCTGAAAATAAACGCAGTTGACAGTGCGAGGACGTTTGTTTTTTTGCTGAGTTTATGTTGAAAATTGGTTACCATGATGACAATCCTGTGGGTTTAAATTTCACCTTCAAAACAACAGTT…
consensus10693	85	consensus10693_85	T	A	TGCAGGACTGATTCGCTGATTTGATGTTTGCAGAGAACGACAGGGTGTTGTCCAGGGTCACGCCAAGGTTTTTTGCACTCTGGGTGGGGGGCACT
consensus107070_4666_pair_2_length_431	19	consensus107070_4666_pair_2_length_431_19	A	G	CCCATTGAGCACGTCTGGAACCTGTTGGATCGGAGGGTGAGGGCTAGGGCCATTCCCCCCCAGAAATGTCTGGGAACTTGCAGGTGCCTTGGTGGAAGAGTGTGGTAACATCTCACAGCAAGAATTGGCAAATCTGGTGCAGTCCATGAGGAAGAGATGCACTGCAGAACTTAAGCAGGTGGTGGTCCCACCAGATACTAAATGTTACTTTTGATTTTGACCCCCCCTTTGTTCAGGGACACATTATTCCATTTCTGTTAGTCACATGTCTGTGGAACTTGTTCGGTTTATGTCTCAGTTGTTGAATCTTGTGAGAGGACGTTTCTGTTTTTGCTGAGTTCATATATGAAGAGTTTATTTCCAAAACACCAGAAATGATTGCTTATCGGTACATTCATG…
consensus107070_4666_pair_2_length_431	37	consensus107070_4666_pair_2_length_431_37	G	T	CCCATTGAGCACGTCTGGAACCTGTTGGATCGGAGGGTGAGGGCTAGGGCCATTCCCCCCCAGAAATGTCTGGGAACTTGCAGGTGCCTTGGTGGAAGAGTGTGGTAACATCTCACAGCAAGAATTGGCAAATCTGGTGCAGTCCATGAGGAAGAGATGCACTGCAGAACTTAAGCAGGTGGTGGTCCCACCAGATACTAAATGTTACTTTTGATTTTGACCCCCCCTTTGTTCAGGGACACATTATTCCATTTCTGTTAGTCACATGTCTGTGGAACTTGTTCGGTTTATGTCTCAGTTGTTGAATCTTGTGAGAGGACGTTTCTGTTTTTGCTGAGTTCATATATGAAGAGTTTATTTCCAAAACACCAGAAATGATTGCTTATCGGTACATTCATG…
consensus107070	66	consensus107070_66	T	C	TGCAGGCTCATCCTGACATGACCCTCCAGCATGACAATGCCACCAGCCATACTGCTCGTTCTGTGTGTGATTTCCTGCAAAGACAGGAATGTCAG
consensus107070	67	consensus107070_67	G	A	TGCAGGCTCATCCTGACATGACCCTCCAGCATGACAATGCCACCAGCCATACTGCTCGTTCTGTGTGTGATTTCCTGCAAAGACAGGAATGTCAG
consensus107088	30	consensus107088_30	A	G	TGCAGGCTGACTTCAGTCGTGTTTCCTCCAACACATTGGTGCAGCTGGCTTCCAGGTTAAGCGAGCGGGTGTTAAGAAGCGTTTTGGTGGGTCAT
consensus107157	63	consensus107157_63	G	A	TGCAGGCAGAGGAGGGTCGTTAGTGATTGGAGCTGGTGTGATTGGAGCCACCTGGGCTCAGGGTATTTAACAAACTGCTCCACTAACCTGTCTTC
consensus107184	88	consensus107184_88	T	G	TGCAGGCTCTCCTTCACTGTATGCAACGTGAGTAAAACATTTAAACGTGTTAACCCTCGCAAGGCTGCAGGCCCAGACGGCATCCCCTGCCGCAT
consensus107232	86	consensus107232_86	C	A	TGCAGGCCACCCTTGAGTTTTTTTTGCAGCTCTTCATGGGGTAATGTATGATGGGGAAGAACAGGCGTAGGATGTCTAACAAGTCCACTTCATCC
consensus10734_19476_pair_3_length_409	261	consensus10734_19476_pair_3_length_409_261	A	G	CCGGCCACTGCCACGTCTTGGCCATTCGCTCAAACCTCAGCAAGTAGTTTTCAATGTCCTCCCCCTGCTGGTATGAGGGCATCTTTGGCTCCTTCCTCAGGAATGCTGGAAGATGAACGTTAACACTGCTGGACTGGTCTCCTGGTGCTGGCCTCATTACTGCTTGGGGATCCGGCTGTGGAGTTGAAGTCCCTGCTGCGTCGAGCCTTTGTCGTCCTGGTGTTGGCAGACCCAATCTTGGGCTCTCACTGACGAGTTCCACTTGGTGAGGAGCTGTGAGGATAGATTGGCGTAGGCCCCGAAACTCCTGCTTGAGGTCTTCGTCCCTCTTCTCAAGGCAGGTGAAAAGTTGCTGGAAAAGGGCTACCATGGTTGGGTGTGGTTCTGGTCCCCCAACTG…
consensus107402	39	consensus107402_39	G	T	TGCAGGACAGCTGCCCCTGATCACCAATTAGCAGTAACGGTCCCCTCCTGTGAGTGAGGGGGGCCTGGAGGTCTGGATGTCTGCATGGAGGACCA
consensus107412	31	consensus107412_31	T	G	TGCAGGGATGGAACGTAAGTTACAGAAAATTTAGGTTGTGGTGGCAGCTGCAGAGAAGTATTTGGGTGTGCGAGACTTGAGATCAGAAAGTGGGT
consensus107460_5064_pair_1_length_561	129	consensus107460_5064_pair_1_length_561_129	T	C	GATCTATGCTTGCAGGCTCATCCTGACATGACCCTGCAGCATGGAAATGCCACCAGTCATACTGCTCATTCTGTGCGTGATTTCCTGCAAGACAGGAATGTCAGTGTTCTGCCATGGCCAGCGAAGAGTCCGGATCTCAATCCCATTGAGCACGTCTGGGACCTGTTGGATCGGAGGGTGAGGGCTAGGGACATTCCCCCCATAAATATCCGGGAACATGCAGGTGCCTTGGTGGAAGAGTGGAGTAACATCTCACAGCAAGTACTGGCAAATCTGGTGCAGTCCATAAGGAAGAGATGCACTGCAGTACTTAATGCAGCTGGTGGCCACACCAGATACTGACTGTTACTTTTGATTTTGACCCCCCCTTTGTTCAGGGACACATTATTCCATTTCTGT…
consensus107460_5064_pair_1_length_561	138	consensus107460_5064_pair_1_length_561_138	C	T	GATCTATGCTTGCAGGCTCATCCTGACATGACCCTGCAGCATGGAAATGCCACCAGTCATACTGCTCATTCTGTGCGTGATTTCCTGCAAGACAGGAATGTCAGTGTTCTGCCATGGCCAGCGAAGAGTCCGGATCTCAATCCCATTGAGCACGTCTGGGACCTGTTGGATCGGAGGGTGAGGGCTAGGGACATTCCCCCCATAAATATCCGGGAACATGCAGGTGCCTTGGTGGAAGAGTGGAGTAACATCTCACAGCAAGTACTGGCAAATCTGGTGCAGTCCATAAGGAAGAGATGCACTGCAGTACTTAATGCAGCTGGTGGCCACACCAGATACTGACTGTTACTTTTGATTTTGACCCCCCCTTTGTTCAGGGACACATTATTCCATTTCTGT…
consensus107460_5064_pair_1_length_561	153	consensus107460_5064_pair_1_length_561_153	C	T	GATCTATGCTTGCAGGCTCATCCTGACATGACCCTGCAGCATGGAAATGCCACCAGTCATACTGCTCATTCTGTGCGTGATTTCCTGCAAGACAGGAATGTCAGTGTTCTGCCATGGCCAGCGAAGAGTCCGGATCTCAATCCCATTGAGCACGTCTGGGACCTGTTGGATCGGAGGGTGAGGGCTAGGGACATTCCCCCCATAAATATCCGGGAACATGCAGGTGCCTTGGTGGAAGAGTGGAGTAACATCTCACAGCAAGTACTGGCAAATCTGGTGCAGTCCATAAGGAAGAGATGCACTGCAGTACTTAATGCAGCTGGTGGCCACACCAGATACTGACTGTTACTTTTGATTTTGACCCCCCCTTTGTTCAGGGACACATTATTCCATTTCTGT…
consensus10783	69	consensus10783_69	A	T	TGCAGGTTCATGCTCTACAACATCCGTAGAGTACGACCCTACCTCACACAGGAAGTGGCGCAGGTCCTAATCCAGGCACTTGTCATGTCCTGTCT
consensus10783	87	consensus10783_87	G	C	TGCAGGTTCATGCTCTACAACATCCGTAGAGTACGACCCTACCTCACACAGGAAGTGGCGCAGGTCCTAATCCAGGCACTTGTCATGTCCTGTCT
consensus107987	29	consensus107987_29	G	A	TGCAGGTTACCGGCTAGTTGGTTGTGGAGAGCCGACACGGCGGCGACAGTTCCACCAGGCCAGAGCGGCGTCCGGCTACATGGGTAGAAGAGAAA
consensus108036	26	consensus108036_26	T	C	TGCAGGCACTCATTTGTGTTCCGCTTTCCAGCGAACAAACTGCCTTCTGCTACAGCCAAATATTTCACATTTTGACTCAGTCCAGAGCACCTGCT
consensus108101_5136_pair_2_length_393	257	consensus108101_5136_pair_2_length_393_257	A	G	ACACACACACACACCGACAACACACACACACACACACGCTGGTAAAAGATATGCATATGCTAAAGCTAACTGATAATCCCTGTATTACTATAAAGAGCTTAATGAATGCTAGGGTTAGACTCAAAGTTTCTACATGAAAAACACGCTCAGTAGAATGATGTTGTGTTTGAGTAACATTGTGTTGTATGTGGTCTCTCTCTCTGTCTGTCTGCAGTCTGCCGGGGCTGAGACCGTTGCTGGATGTAAACTACCTGCCACTGACAGACATGCGGATAGCCCGGACCTTCTGCTTTACCAACCTGGGCCAGGCCATGTACCTCACCTCCCCCACTGAGATACAGAGGATCACATACAGCCAGGAGACCTGTGAGAACCTGCACGCATAGATCGGAA
consensus108331_5632_pair_1_length_552	127	consensus108331_5632_pair_1_length_552_127	A	T	TCTTCCGATCTCAGTCTGCAGGAAGGTTGCTCTACAGGAACAGAGATGGAGAGACATGTACTCCAGCCACTACCAGATTGGCTTTATTCAACACATGGGTCCAATCCCAAAAGGACCCCTAGACCCAATACTATACCCTATGCATTTGTGGAGATCTGATCATATTAGACATCTGCAATCAATATGGTAATAGCTCCACCTTGCCTTCTGATAGGCTAAGTGGAAGTTTCATCATATTGCTTATAAGCCTTAAACGAATCAAATCATCTCAGATCTTCGCAAGTGCATAGGGTCTGGAGGTCCATTTGGGAAAGGAGCAAAGCTCAGGTAAAACGTTAGATGTAAACCTGCCTCAGTCTTCTGTAAACCTAACGCTGGGATAGAGTTTTATTTTTCAGC…
consensus108331_5632_pair_1_length_552	186	consensus108331_5632_pair_1_length_552_186	G	A	TCTTCCGATCTCAGTCTGCAGGAAGGTTGCTCTACAGGAACAGAGATGGAGAGACATGTACTCCAGCCACTACCAGATTGGCTTTATTCAACACATGGGTCCAATCCCAAAAGGACCCCTAGACCCAATACTATACCCTATGCATTTGTGGAGATCTGATCATATTAGACATCTGCAATCAATATGGTAATAGCTCCACCTTGCCTTCTGATAGGCTAAGTGGAAGTTTCATCATATTGCTTATAAGCCTTAAACGAATCAAATCATCTCAGATCTTCGCAAGTGCATAGGGTCTGGAGGTCCATTTGGGAAAGGAGCAAAGCTCAGGTAAAACGTTAGATGTAAACCTGCCTCAGTCTTCTGTAAACCTAACGCTGGGATAGAGTTTTATTTTTCAGC…
consensus108331_5632_pair_1_length_552	232	consensus108331_5632_pair_1_length_552_232	T	C	TCTTCCGATCTCAGTCTGCAGGAAGGTTGCTCTACAGGAACAGAGATGGAGAGACATGTACTCCAGCCACTACCAGATTGGCTTTATTCAACACATGGGTCCAATCCCAAAAGGACCCCTAGACCCAATACTATACCCTATGCATTTGTGGAGATCTGATCATATTAGACATCTGCAATCAATATGGTAATAGCTCCACCTTGCCTTCTGATAGGCTAAGTGGAAGTTTCATCATATTGCTTATAAGCCTTAAACGAATCAAATCATCTCAGATCTTCGCAAGTGCATAGGGTCTGGAGGTCCATTTGGGAAAGGAGCAAAGCTCAGGTAAAACGTTAGATGTAAACCTGCCTCAGTCTTCTGTAAACCTAACGCTGGGATAGAGTTTTATTTTTCAGC…
consensus108417	70	consensus108417_70	G	A	TGCAGGGTGGGGTGACCACCAGGGCTGCCCTCTGCTGCTTGGTGGCCTCCAGGAAGGCCATCTCTGTCTGGATGGAGTTCTCCTGGCCCTCATAG
consensus108577	73	consensus108577_73	G	A	TGCAGGAGTTGAACTTCCAGGGCAACCGCCTAGACATCATGTGGAAAATATGCCAGAACTATGAACTTTTCAGAGCGCTCCAAAACCTGACTTCC
consensus10862	24	consensus10862_24	A	G	TGCAGGAGCGGGTCACTGCTTTGATGTTTGCAGAGAACAACCAGGTGTTGTCCAGGGTCACGCCAAGGTTCATTTCACTCTGGGAGGGCAACACT
consensus10864_7445_pair_1_length_425	58	consensus10864_7445_pair_1_length_425_58	T	G	GAGTTAGTTGATTGATGGTTAAAGGAAATATTCACCCATTTTGAATGTTATATTATTTTTGTTGCTCTCTGAGTGAGGTCTTATCAATGCCATGGGTCATTTCATGTTTTAACTTGTTATGGATAGGGGGCAGTATTTTCACGGCCGGATAAAAAACGTACCCGATTTAATCTGATTATTACTCCTGCCCAGAAACTAGAATATGTATATAATTATTAGCTTTGGATAGAAAACACTCCAAAGTTTCTAAAACTGTTTGAATGATGTCTGTGAGTATAACAGAACTCGTTTGGCAGTCCAAAACCTGAGAAGATTCCAAACAGGAAGCGCCCTCTCTGACTATTTCTTGGCCTTCTTGATCATCTCTATCCAAAACAGGGGATCTCTGCTGTAACGTGA…
consensus10864_7445_pair_1_length_425	63	consensus10864_7445_pair_1_length_425_63	T	G	GAGTTAGTTGATTGATGGTTAAAGGAAATATTCACCCATTTTGAATGTTATATTATTTTTGTTGCTCTCTGAGTGAGGTCTTATCAATGCCATGGGTCATTTCATGTTTTAACTTGTTATGGATAGGGGGCAGTATTTTCACGGCCGGATAAAAAACGTACCCGATTTAATCTGATTATTACTCCTGCCCAGAAACTAGAATATGTATATAATTATTAGCTTTGGATAGAAAACACTCCAAAGTTTCTAAAACTGTTTGAATGATGTCTGTGAGTATAACAGAACTCGTTTGGCAGTCCAAAACCTGAGAAGATTCCAAACAGGAAGCGCCCTCTCTGACTATTTCTTGGCCTTCTTGATCATCTCTATCCAAAACAGGGGATCTCTGCTGTAACGTGA…
consensus10864_7445_pair_1_length_425	65	consensus10864_7445_pair_1_length_425_65	C	A	GAGTTAGTTGATTGATGGTTAAAGGAAATATTCACCCATTTTGAATGTTATATTATTTTTGTTGCTCTCTGAGTGAGGTCTTATCAATGCCATGGGTCATTTCATGTTTTAACTTGTTATGGATAGGGGGCAGTATTTTCACGGCCGGATAAAAAACGTACCCGATTTAATCTGATTATTACTCCTGCCCAGAAACTAGAATATGTATATAATTATTAGCTTTGGATAGAAAACACTCCAAAGTTTCTAAAACTGTTTGAATGATGTCTGTGAGTATAACAGAACTCGTTTGGCAGTCCAAAACCTGAGAAGATTCCAAACAGGAAGCGCCCTCTCTGACTATTTCTTGGCCTTCTTGATCATCTCTATCCAAAACAGGGGATCTCTGCTGTAACGTGA…
consensus108662_6536_pair_1_length_564	120	consensus108662_6536_pair_1_length_564_120	C	T	CCGATCTCAGTCTGCAGGAGCAGTTGCTTCCTTTTATACCCCATAAAAACACATCCCCCTTCCCCTGACATCTATGTATCATCCACCCATGGCTGATTCAACCTACCCAATGTGAAGTCCATGAGGGGTAGGATTAAGCTACAAACAACTGACAAGTCCACGTACATGGGTTCCAGAGCTCCATCCTAGCTCGGTCACCAAAACACGGATAACATTGTAGCTCTGGATGTGTAAAGTGAGTGGTTACCCTATATATCACACCAATGAATGTTGACACAGGATCAGGTATGGGAATGCTGGACTAGTAGCAAAGTGTTGAGTGTGAAACGCAATACAAAGTCTCATACACAGGTGTCACTGTTTATTACAATAAATTATACATATAGACCCACATGTATA…
consensus108662_6536_pair_1_length_564	129	consensus108662_6536_pair_1_length_564_129	T	A	CCGATCTCAGTCTGCAGGAGCAGTTGCTTCCTTTTATACCCCATAAAAACACATCCCCCTTCCCCTGACATCTATGTATCATCCACCCATGGCTGATTCAACCTACCCAATGTGAAGTCCATGAGGGGTAGGATTAAGCTACAAACAACTGACAAGTCCACGTACATGGGTTCCAGAGCTCCATCCTAGCTCGGTCACCAAAACACGGATAACATTGTAGCTCTGGATGTGTAAAGTGAGTGGTTACCCTATATATCACACCAATGAATGTTGACACAGGATCAGGTATGGGAATGCTGGACTAGTAGCAAAGTGTTGAGTGTGAAACGCAATACAAAGTCTCATACACAGGTGTCACTGTTTATTACAATAAATTATACATATAGACCCACATGTATA…
consensus108662_6536_pair_1_length_564	144	consensus108662_6536_pair_1_length_564_144	A	T	CCGATCTCAGTCTGCAGGAGCAGTTGCTTCCTTTTATACCCCATAAAAACACATCCCCCTTCCCCTGACATCTATGTATCATCCACCCATGGCTGATTCAACCTACCCAATGTGAAGTCCATGAGGGGTAGGATTAAGCTACAAACAACTGACAAGTCCACGTACATGGGTTCCAGAGCTCCATCCTAGCTCGGTCACCAAAACACGGATAACATTGTAGCTCTGGATGTGTAAAGTGAGTGGTTACCCTATATATCACACCAATGAATGTTGACACAGGATCAGGTATGGGAATGCTGGACTAGTAGCAAAGTGTTGAGTGTGAAACGCAATACAAAGTCTCATACACAGGTGTCACTGTTTATTACAATAAATTATACATATAGACCCACATGTATA…
consensus108662_6536_pair_1_length_564	193	consensus108662_6536_pair_1_length_564_193	G	T	CCGATCTCAGTCTGCAGGAGCAGTTGCTTCCTTTTATACCCCATAAAAACACATCCCCCTTCCCCTGACATCTATGTATCATCCACCCATGGCTGATTCAACCTACCCAATGTGAAGTCCATGAGGGGTAGGATTAAGCTACAAACAACTGACAAGTCCACGTACATGGGTTCCAGAGCTCCATCCTAGCTCGGTCACCAAAACACGGATAACATTGTAGCTCTGGATGTGTAAAGTGAGTGGTTACCCTATATATCACACCAATGAATGTTGACACAGGATCAGGTATGGGAATGCTGGACTAGTAGCAAAGTGTTGAGTGTGAAACGCAATACAAAGTCTCATACACAGGTGTCACTGTTTATTACAATAAATTATACATATAGACCCACATGTATA…
consensus108662_6536_pair_1_length_564	207	consensus108662_6536_pair_1_length_564_207	G	T	CCGATCTCAGTCTGCAGGAGCAGTTGCTTCCTTTTATACCCCATAAAAACACATCCCCCTTCCCCTGACATCTATGTATCATCCACCCATGGCTGATTCAACCTACCCAATGTGAAGTCCATGAGGGGTAGGATTAAGCTACAAACAACTGACAAGTCCACGTACATGGGTTCCAGAGCTCCATCCTAGCTCGGTCACCAAAACACGGATAACATTGTAGCTCTGGATGTGTAAAGTGAGTGGTTACCCTATATATCACACCAATGAATGTTGACACAGGATCAGGTATGGGAATGCTGGACTAGTAGCAAAGTGTTGAGTGTGAAACGCAATACAAAGTCTCATACACAGGTGTCACTGTTTATTACAATAAATTATACATATAGACCCACATGTATA…
consensus10866_5352_pair_1_length_598	210	consensus10866_5352_pair_1_length_598_210	C	A	CCGATCTTGACCTGCAGGCTGTGAATGAAGCGGATCTTCCGGCTGAACTTCTCACTGTGGAGGGCACAGAGAGGTCAGAGGTTAGAGTGAACATCAGCATGGTCAAGGCATAGGCATATGCTGTAGCTGGATCTTCACAACAGATGGAGTGGGACTCACTGAAGCAGTGTGACTCGTTGAATCATCTTCTGAGGACTGATGTGGTTCAACTGAAATATGACTTTAATGGTTCTGCTCACCTGATGAAAGGCTTGACGACAGTGATGAGTGCTTTGATGTACCAGGCAGGGTGGACCACAAAGAGCCCCTTCAGGTCCTTCCTCAACCTGCCAGGAGAACCATCACCATGACTCCACAGACATTACATTTACATGACTCATCCACATTATTCAGGGCGAG…
consensus108701	16	consensus108701_16	T	C	TGCAGGGTGTGAGGATGTAACAGAGAAGCCCAGACCCAGCGGTCTAAACTCACATGCACCATCATCAGTACAGTTCACTGCTGTAGGCTGACTTA
consensus108756	84	consensus108756_84	A	G	TGCAGGAGACAACACAAAAGGACATCACAGTCTAGACGACAGTCTTTATCTGAAGACTCTTTTCAGGCTCTCTTGACCAAAAAAAAGTGTCAATG
consensus108756	85	consensus108756_85	A	T	TGCAGGAGACAACACAAAAGGACATCACAGTCTAGACGACAGTCTTTATCTGAAGACTCTTTTCAGGCTCTCTTGACCAAAAAAAAGTGTCAATG
consensus108786_3127_pair_1_length_513	133	consensus108786_3127_pair_1_length_513_133	T	C	ATCTACGCGTGCAGGCTGACCAGATCAATAAACTGTGTTAAGTGGCAGTGATGCCCCTTCATTGATGAGCTAATGGCTGTCCAGACTGTGTCCACTCACCATTTCGCTCTTTCTCTCTCCCCCTCTCCCTCTTTCTTTATTCCCGATCTCTCTCTTTCTTCACCCCATCTCTGTCTTTCTTCCTACATCCCCCCAATGTCCATTTCCCTACCATACCACACCCCTCCTCTCTCTCCCTCTTTCTCTCCCTCCTCTCTCTCCCTCTCTCTCACTCTTCCTCCTCTCTCTCCCTCTTTCTCTCTCTGCCCTACCTCCCACCTTCCCTCCTCCTTCTCCATCTCTCTTCTCTCGCTCCAGTGGGTCAAGCTCCAAGGCCAGGTGGTTAATCTCATATCGCCC…
consensus108786_3127_pair_1_length_513	135	consensus108786_3127_pair_1_length_513_135	C	A	ATCTACGCGTGCAGGCTGACCAGATCAATAAACTGTGTTAAGTGGCAGTGATGCCCCTTCATTGATGAGCTAATGGCTGTCCAGACTGTGTCCACTCACCATTTCGCTCTTTCTCTCTCCCCCTCTCCCTCTTTCTTTATTCCCGATCTCTCTCTTTCTTCACCCCATCTCTGTCTTTCTTCCTACATCCCCCCAATGTCCATTTCCCTACCATACCACACCCCTCCTCTCTCTCCCTCTTTCTCTCCCTCCTCTCTCTCCCTCTCTCTCACTCTTCCTCCTCTCTCTCCCTCTTTCTCTCTCTGCCCTACCTCCCACCTTCCCTCCTCCTTCTCCATCTCTCTTCTCTCGCTCCAGTGGGTCAAGCTCCAAGGCCAGGTGGTTAATCTCATATCGCCC…
consensus108786	50	consensus108786_50	T	C	TGCAGGCTGACCAGATCAATAAACTGTGTTAAGTGGCAGTGATGCCCCTTCATTGATGAGCTAATGGCTGTCCAGACTGTGTCCACTCACCATTT
consensus1087	7	consensus1087_7	A	G	TGCAGGACTGTTGGTGTTACCATGGTTACCTGGAACAGACCCATCCATCGTGGTTGGTTCTATTTTCACTTTTGGACCCTGAGTTTCACCCATTC
consensus1087	68	consensus1087_68	A	G	TGCAGGACTGTTGGTGTTACCATGGTTACCTGGAACAGACCCATCCATCGTGGTTGGTTCTATTTTCACTTTTGGACCCTGAGTTTCACCCATTC
consensus108958_4817_pair_1_length_456	189	consensus108958_4817_pair_1_length_456_189	G	A	CCGATCTAGAGCTGCAGGTTTCCCTGAATATCCTGGTGGTTTTCTCCTGAGGAAACCTCACGATCAAAAACAAAGAAGGCTTGTGCACCATAGAGAATGGCAGTCACCACATGTGTGGCAGAACCCTCTCGGAAGACATTGCAGTGTTTCACATTTCCTGCCCCCAGGTGGTCCATGGTCAGCTGCTCGAATCGAGTGGTGGTACGGTACAGCAGAGAAACCCTAGACTGACGCTTTGAGGTCTTTTTATCATGTAGGAATTCAGCAGAACCCTTCACACTGACTAAGCCACCAAGGAAACTGGCCTCCAGAGATGCAGACACATTCAAAGCTTGTGACTTGTCTTCACTTGAGTCGGAGGCAATGATTTTGAAATCAGTGTTAGGTTGTGGAGAGACA…
consensus108958_4817_pair_1_length_456	192	consensus108958_4817_pair_1_length_456_192	T	G	CCGATCTAGAGCTGCAGGTTTCCCTGAATATCCTGGTGGTTTTCTCCTGAGGAAACCTCACGATCAAAAACAAAGAAGGCTTGTGCACCATAGAGAATGGCAGTCACCACATGTGTGGCAGAACCCTCTCGGAAGACATTGCAGTGTTTCACATTTCCTGCCCCCAGGTGGTCCATGGTCAGCTGCTCGAATCGAGTGGTGGTACGGTACAGCAGAGAAACCCTAGACTGACGCTTTGAGGTCTTTTTATCATGTAGGAATTCAGCAGAACCCTTCACACTGACTAAGCCACCAAGGAAACTGGCCTCCAGAGATGCAGACACATTCAAAGCTTGTGACTTGTCTTCACTTGAGTCGGAGGCAATGATTTTGAAATCAGTGTTAGGTTGTGGAGAGACA…
consensus108958_4817_pair_1_length_456	211	consensus108958_4817_pair_1_length_456_211	A	T	CCGATCTAGAGCTGCAGGTTTCCCTGAATATCCTGGTGGTTTTCTCCTGAGGAAACCTCACGATCAAAAACAAAGAAGGCTTGTGCACCATAGAGAATGGCAGTCACCACATGTGTGGCAGAACCCTCTCGGAAGACATTGCAGTGTTTCACATTTCCTGCCCCCAGGTGGTCCATGGTCAGCTGCTCGAATCGAGTGGTGGTACGGTACAGCAGAGAAACCCTAGACTGACGCTTTGAGGTCTTTTTATCATGTAGGAATTCAGCAGAACCCTTCACACTGACTAAGCCACCAAGGAAACTGGCCTCCAGAGATGCAGACACATTCAAAGCTTGTGACTTGTCTTCACTTGAGTCGGAGGCAATGATTTTGAAATCAGTGTTAGGTTGTGGAGAGACA…
consensus108958_4817_pair_1_length_456	232	consensus108958_4817_pair_1_length_456_232	C	T	CCGATCTAGAGCTGCAGGTTTCCCTGAATATCCTGGTGGTTTTCTCCTGAGGAAACCTCACGATCAAAAACAAAGAAGGCTTGTGCACCATAGAGAATGGCAGTCACCACATGTGTGGCAGAACCCTCTCGGAAGACATTGCAGTGTTTCACATTTCCTGCCCCCAGGTGGTCCATGGTCAGCTGCTCGAATCGAGTGGTGGTACGGTACAGCAGAGAAACCCTAGACTGACGCTTTGAGGTCTTTTTATCATGTAGGAATTCAGCAGAACCCTTCACACTGACTAAGCCACCAAGGAAACTGGCCTCCAGAGATGCAGACACATTCAAAGCTTGTGACTTGTCTTCACTTGAGTCGGAGGCAATGATTTTGAAATCAGTGTTAGGTTGTGGAGAGACA…
consensus109091_6183_pair_1_length_641	99	consensus109091_6183_pair_1_length_641_99	T	C	TCTTAGCATGCAGGTGGAACTGGTTTGAAATAGAGCCACAACGTCTTTGACATCTCCCTCCCTCATCGCTGACTCAGTGGAGAACCCCTCTGGGTTCTTACATTTTGTTCTGACAAGTCAAGACGAAGGAGATTATTTTCAGATGCACAGGCTGGTGAGCTGTACATCTCTGCAATGTGAACTGTCAAAATGGAGGGAAAAGATGTGATATTTCCCAGTGATTACGGTCTCGATCGGCGGCTATATCTCTGGTGTGAAAAACTGTGTGGGATACTAAACTGGGACATGAGATCTGTTGGAAGACACACAACCCAGTCGAGATTCAGAGGAAAGCTTTGCTGGTTCCAGTTAATTAGCGATAGGGAATGCCAGAAACATTGGCCTAATTGCTGGGGGCTT…
consensus109091_6183_pair_1_length_641	206	consensus109091_6183_pair_1_length_641_206	T	G	TCTTAGCATGCAGGTGGAACTGGTTTGAAATAGAGCCACAACGTCTTTGACATCTCCCTCCCTCATCGCTGACTCAGTGGAGAACCCCTCTGGGTTCTTACATTTTGTTCTGACAAGTCAAGACGAAGGAGATTATTTTCAGATGCACAGGCTGGTGAGCTGTACATCTCTGCAATGTGAACTGTCAAAATGGAGGGAAAAGATGTGATATTTCCCAGTGATTACGGTCTCGATCGGCGGCTATATCTCTGGTGTGAAAAACTGTGTGGGATACTAAACTGGGACATGAGATCTGTTGGAAGACACACAACCCAGTCGAGATTCAGAGGAAAGCTTTGCTGGTTCCAGTTAATTAGCGATAGGGAATGCCAGAAACATTGGCCTAATTGCTGGGGGCTT…
consensus109123_5533_pair_1_length_258	15	consensus109123_5533_pair_1_length_258_15	A	C	GATTTGCCAATACCAGTTTCGCCTGGATAGTGAGGGAAATATTGTTTGCTAATCTTAGTGATAACATTGCTTTGTAAATTTTGGGTCAAACTTGAGGAAAATGAAGAAAAAAAACACATTTTAGAGAGTTCCAAAGAACAACATTGAGGATTCTGGGCATAAGTCCAGAATAAGTTTTAGAAATGAATTTAGAGGAAATGGGCCAACTTATTTTTCCCATCTAAAAAAAGGGATACTGATCTGCTGGCTGAACTTTTA
consensus109123_5533_pair_1_length_258	29	consensus109123_5533_pair_1_length_258_29	A	C	GATTTGCCAATACCAGTTTCGCCTGGATAGTGAGGGAAATATTGTTTGCTAATCTTAGTGATAACATTGCTTTGTAAATTTTGGGTCAAACTTGAGGAAAATGAAGAAAAAAAACACATTTTAGAGAGTTCCAAAGAACAACATTGAGGATTCTGGGCATAAGTCCAGAATAAGTTTTAGAAATGAATTTAGAGGAAATGGGCCAACTTATTTTTCCCATCTAAAAAAAGGGATACTGATCTGCTGGCTGAACTTTTA
consensus109123_5533_pair_1_length_258	42	consensus109123_5533_pair_1_length_258_42	T	C	GATTTGCCAATACCAGTTTCGCCTGGATAGTGAGGGAAATATTGTTTGCTAATCTTAGTGATAACATTGCTTTGTAAATTTTGGGTCAAACTTGAGGAAAATGAAGAAAAAAAACACATTTTAGAGAGTTCCAAAGAACAACATTGAGGATTCTGGGCATAAGTCCAGAATAAGTTTTAGAAATGAATTTAGAGGAAATGGGCCAACTTATTTTTCCCATCTAAAAAAAGGGATACTGATCTGCTGGCTGAACTTTTA
consensus109123_5533_pair_1_length_258	57	consensus109123_5533_pair_1_length_258_57	A	T	GATTTGCCAATACCAGTTTCGCCTGGATAGTGAGGGAAATATTGTTTGCTAATCTTAGTGATAACATTGCTTTGTAAATTTTGGGTCAAACTTGAGGAAAATGAAGAAAAAAAACACATTTTAGAGAGTTCCAAAGAACAACATTGAGGATTCTGGGCATAAGTCCAGAATAAGTTTTAGAAATGAATTTAGAGGAAATGGGCCAACTTATTTTTCCCATCTAAAAAAAGGGATACTGATCTGCTGGCTGAACTTTTA
consensus109_14450_pair_2_length_332	10	consensus109_14450_pair_2_length_332_10	G	A	GTTGTCTGGGTATCTCTTAAAGATATTTCTAATTGCTTGTATTCCTGTTGCTGTATTTATATTAGTATACAGGCTATTTCTAATTTAGAAATGTAGTTTTTGTTTAAAATCCCTTGGAAAATTACAGTTACACCTCCTAACTCTTCCATTGGCTGTCAACAATCTTTATGAATAGGTTTCAACCGTCATCTGTTACCGGGCAGATCATTTTGGCTCAGTCAATCATTTGCCAGTCTGAGGAGAGGTGTCATGATGTGTGTACACGTGACATCATCGTCTTTTTTATTTTTCCTCTGGGAATAATAGCTATATCGTCCACGCCACATGGCATT
consensus109_14450_pair_2_length_332	47	consensus109_14450_pair_2_length_332_47	G	A	GTTGTCTGGGTATCTCTTAAAGATATTTCTAATTGCTTGTATTCCTGTTGCTGTATTTATATTAGTATACAGGCTATTTCTAATTTAGAAATGTAGTTTTTGTTTAAAATCCCTTGGAAAATTACAGTTACACCTCCTAACTCTTCCATTGGCTGTCAACAATCTTTATGAATAGGTTTCAACCGTCATCTGTTACCGGGCAGATCATTTTGGCTCAGTCAATCATTTGCCAGTCTGAGGAGAGGTGTCATGATGTGTGTACACGTGACATCATCGTCTTTTTTATTTTTCCTCTGGGAATAATAGCTATATCGTCCACGCCACATGGCATT
consensus109197_3982_pair_1_length_257	15	consensus109197_3982_pair_1_length_257_15	C	T	CCAGTAGCTATCTACATGTCTAGACCATAGAGATGGAACACATTAACCTGTAGCCTGTAACCAGTAGCTATCTACATGTTTAGACCATGGAGATGGAACAGATATCGGAAGGGATTGAATGGGTGTAAACAATAGGCTAGGTAAGTTTCTACCATTATCAGAGATTTCATCTACAGAAAGTCATTGTCTCAAGGCTTGATCTTTATTATGTTAGTGTCATACATATCTCCCCTGGGAGCAGGAAACAGTGAGTGGAT
consensus109197_3982_pair_1_length_257	29	consensus109197_3982_pair_1_length_257_29	A	G	CCAGTAGCTATCTACATGTCTAGACCATAGAGATGGAACACATTAACCTGTAGCCTGTAACCAGTAGCTATCTACATGTTTAGACCATGGAGATGGAACAGATATCGGAAGGGATTGAATGGGTGTAAACAATAGGCTAGGTAAGTTTCTACCATTATCAGAGATTTCATCTACAGAAAGTCATTGTCTCAAGGCTTGATCTTTATTATGTTAGTGTCATACATATCTCCCCTGGGAGCAGGAAACAGTGAGTGGAT
consensus109197_3982_pair_1_length_257	41	consensus109197_3982_pair_1_length_257_41	C	G	CCAGTAGCTATCTACATGTCTAGACCATAGAGATGGAACACATTAACCTGTAGCCTGTAACCAGTAGCTATCTACATGTTTAGACCATGGAGATGGAACAGATATCGGAAGGGATTGAATGGGTGTAAACAATAGGCTAGGTAAGTTTCTACCATTATCAGAGATTTCATCTACAGAAAGTCATTGTCTCAAGGCTTGATCTTTATTATGTTAGTGTCATACATATCTCCCCTGGGAGCAGGAAACAGTGAGTGGAT
consensus109197_3982_pair_1_length_257	53	consensus109197_3982_pair_1_length_257_53	G	T	CCAGTAGCTATCTACATGTCTAGACCATAGAGATGGAACACATTAACCTGTAGCCTGTAACCAGTAGCTATCTACATGTTTAGACCATGGAGATGGAACAGATATCGGAAGGGATTGAATGGGTGTAAACAATAGGCTAGGTAAGTTTCTACCATTATCAGAGATTTCATCTACAGAAAGTCATTGTCTCAAGGCTTGATCTTTATTATGTTAGTGTCATACATATCTCCCCTGGGAGCAGGAAACAGTGAGTGGAT
consensus109197_3982_pair_1_length_257	64	consensus109197_3982_pair_1_length_257_64	G	C	CCAGTAGCTATCTACATGTCTAGACCATAGAGATGGAACACATTAACCTGTAGCCTGTAACCAGTAGCTATCTACATGTTTAGACCATGGAGATGGAACAGATATCGGAAGGGATTGAATGGGTGTAAACAATAGGCTAGGTAAGTTTCTACCATTATCAGAGATTTCATCTACAGAAAGTCATTGTCTCAAGGCTTGATCTTTATTATGTTAGTGTCATACATATCTCCCCTGGGAGCAGGAAACAGTGAGTGGAT
consensus109208	21	consensus109208_21	A	G	TGCAGGCGCCCGGCACAAGGAGTCACTAGAGCGCTCGAGCCAAGTAAAGCCACTCCGGCCAAACCCTAACGTGCGTCGCCCTATGGGACTCCCGA
consensus10922_5311_pair_1_length_502	209	consensus10922_5311_pair_1_length_502_209	T	A	CCGATCTCAGCTTGCAGGAAGGGTACCACATGAGAGAGGAGGATGTCTGGGCATCTTACTTTTTGGTGTTTTTCAGAGTCAGTAGAACGGCCTCTTTAGTGTCCTCTAAGTTTTCATAACTGTGACCTTAATTGTTTACCGTCTGTAAGCTGTTAGTGTCTTAACGACCGTTCCACAGGTGCATGTTCATTAATTGTTTATGGTTCATTGAACAAGCATGGGGAAACAGTGCTTAAACCCTTTACAATGAAGATCTGTGAAGTTATTTGGATTTTTACGAATTACCTTTGAAAGACAGGGTCCTGAAAAAGGGACGTTTATTTTTTTGTTGTTGATATATATTTATTCTAATAAGTGTGACTACAAGAGACTGGTTGGGATGTCTGAGTGAAATACGGG…
consensus109269	88	consensus109269_88	T	A	TGCAGGGGTATGAAAATGTCAGAAAGGCCCACTCCATTTTCAGCTACATAAATAGCTATTTCCCGCCAGAGCAAACCCACTTTCAGCTCTGACCC
consensus109279	19	consensus109279_19	T	G	TGCAGGACTTGCTTTTTGTAGTGTGGGTGTAGAAAAATCTCTTTATTACGGACAGACCTCTCCCTATCTTTACAACCATTGAATCTATATGTTTT
consensus109342	41	consensus109342_41	C	T	TGCAGGTTAAAATCAGTCATCAGTGTTAACATGTTAATCACCTGCAGATTAAAATCAGTCATCAGTGTTAACATGTTAATCACCTGCAGATTAAA
consensus109342	48	consensus109342_48	A	G	TGCAGGTTAAAATCAGTCATCAGTGTTAACATGTTAATCACCTGCAGATTAAAATCAGTCATCAGTGTTAACATGTTAATCACCTGCAGATTAAA
consensus109361	55	consensus109361_55	G	A	TGCAGGTAACCGTGTGGGTCGTAAGATGGAGGAACTGATCGCTGAGTTTAACCCGTCTAAGATCACCACCCACTCTGCTCTGCTGGACCTGGACA
consensus109413	73	consensus109413_73	T	C	TGCAGGTTGTCACTCTAAATGTTTCTGTTTGGGACAGAATTAAACACACGCTATCTCTGAAATAAACCCAGATGCTTTTGCCCTGCGCTGCTCTG
consensus109447	42	consensus109447_42	C	G	TGCAGGGTTAGATTGTCTGTGGCTGTGACATGTCTGTGACACGTCTGTGACATGTCTAGTGTGTGTTTAGTGTATAGGGTGGAGAGGGAGAGACT
consensus109505	75	consensus109505_75	C	T	TGCAGGACCTGCCTTGTTGATAGTGTTGTTAAAAAGGTAGAGCAGCGCTTTATTATGGACAGACTTCTCCCCATCTTAGCTACTGTTGTGTCGGC
consensus10952_4966_pair_2_length_231	131	consensus10952_4966_pair_2_length_231_131	G	A	ACACACACAGCCTGTGCATCTGGTCCTAGTCCTACAAACATCAGCAGCTCCATGGGGTCCCGGTCCCAGAGGCCTTTTTCCATGAACCTATCTGACAGGATGACAACCTCAGCGTGGTGCAGTCACAGTCGTCACATCTCTATCACCAGGATAAAACACAAGCAAGAGGACGGGTCACAGTGATGTTTGTATCATAAAGCCAATGTCCTCCCTGCACTCGAAGATCGGAAG
consensus10952	86	consensus10952_86	T	C	TGCAGGGAGGACATTGGCTTTATGATACAAACATCACTGTGACCCGTCCTCTTGCTTGTGTTTTATCCTGGTGATAGAGATGTGATGACTGTGAC
consensus109538_3793_pair_1_length_373	207	consensus109538_3793_pair_1_length_373_207	T	C	CGATCTTCAGATGCAGGTCCACCAGCCAGCCGTGGTAGAGAGGGATGTCCAGCAGGTCAAAGACAATGCACTCTGGGGTGTACTCAAAGACCCGCACCCCTGTGAACTTCACGTTGACGTCCAGCCCCGTCTGCAGCTTGTGCAGCACCGCCATGGCATCACTCATATTCTGGGGGACAACAAATAGTTCATGTTCCTTTTCAAGGTCTTTAGCCAGAGCTGTTAGTCTTTGTAGAATTCTTGTTGACTATGGCATTGAAATAAGATTTGACATTGGAATAAATGTTGAGGACAGTGAACCAACCACTGTCACATACTACAGCAGTTACAGCTAGAAAAACAGCAGACTCACCCACAGAAACCTGCTAGTTTG
consensus109737	44	consensus109737_44	G	A	TGCAGGAAGTCGATGACTATAACCAGTGGAAGGCAGGTAATGAGGTAATGAGACTCTGACTGAAACCAGGTGCTGTGCCGAGCGTATATGTCAAG
consensus10976	77	consensus10976_77	G	T	TGCAGGGACAGCAAATCTTAGAGTGGCATTGGATAGATAATATCATTTGCAAGTGCATTTTTCATTGAGTTTGTCTGCCTTTTATTGGGGAAAAG
consensus109979	29	consensus109979_29	T	C	TGCAGGCTGACCTCGGTCGTCAGGTGAATGGTGTTTCCTCCGACACATTGGTGCAGCTGGATTCCGGGTTAAGCGGGCGGGTATTAAGAAGCGCG
consensus109979	30	consensus109979_30	G	A	TGCAGGCTGACCTCGGTCGTCAGGTGAATGGTGTTTCCTCCGACACATTGGTGCAGCTGGATTCCGGGTTAAGCGGGCGGGTATTAAGAAGCGCG
consensus110_10115_pair_1_length_646	244	consensus110_10115_pair_1_length_646_244	T	G	TCCGATCTATGCGTGCAGGCTGGGTCTGAGTCAGACTGAAACTAGATAAAGAGAAGTAACCACTGTCTGGTTTTGACATGTTGATCTTGTGTGACAGTGGACAATGCTAATGAATTCAGAGAAGCTACTGTACTAGGTTACTTTATAAGGTAACCTCAGTTTACTGCTGCACACATACACTGACGTTGGTGATTATACCACCAGGGAGTGATCAAATGTATATAATCAGCTGTGCCTTTAGGTTGGGTGCAGAACTTACTCTGAAACATACATTATGTGTTTCCATTGTTAGCTGTTAGCTGTCTGCAATTGCATTAATAAAGGTTTGATTAATTTACTTAATGATGATATTGTCAGACTGTTGATTTCACCAATAAGCCAATGATTGACAAGGAACAA…
consensus110_10115_pair_1_length_646	304	consensus110_10115_pair_1_length_646_304	C	G	TCCGATCTATGCGTGCAGGCTGGGTCTGAGTCAGACTGAAACTAGATAAAGAGAAGTAACCACTGTCTGGTTTTGACATGTTGATCTTGTGTGACAGTGGACAATGCTAATGAATTCAGAGAAGCTACTGTACTAGGTTACTTTATAAGGTAACCTCAGTTTACTGCTGCACACATACACTGACGTTGGTGATTATACCACCAGGGAGTGATCAAATGTATATAATCAGCTGTGCCTTTAGGTTGGGTGCAGAACTTACTCTGAAACATACATTATGTGTTTCCATTGTTAGCTGTTAGCTGTCTGCAATTGCATTAATAAAGGTTTGATTAATTTACTTAATGATGATATTGTCAGACTGTTGATTTCACCAATAAGCCAATGATTGACAAGGAACAA…
consensus110123_15038_pair_1_length_602	356	consensus110123_15038_pair_1_length_602_356	A	C	CTTCCGATCTATACTTGCAGGCTGACTTCAGTCGTCAGTTGAACTGTGTTTCATCCAACACATTGGTGCAGCTGGCTTCCGGGTTAAGAGGGCAGGTGTCAAGAAAGTAGCGCGGCTTGGCGGGGTCGTGTTTCGGAGGACGCATGTGTCTTAATCATTAATAGCAATTAAATGTATTACAACTATGTTTATATCCACAATTAAATATTACCGCTACTACTGAAACTCTTGTCTATGTCATCGTGTCAGCTAAACTGGATGCCGTGTCAGAATTAAGGCTACTGTTGAACTCGTCATCTTTCTTCTAGAATCCAGAGGACATAAAACAGTATAGAGGCAAGATGGATATCGATTTAACGACATGTAAATATTTTAATATATGCTTTTCATATTAATGCA…
consensus110123_15038_pair_1_length_602	358	consensus110123_15038_pair_1_length_602_358	C	A	CTTCCGATCTATACTTGCAGGCTGACTTCAGTCGTCAGTTGAACTGTGTTTCATCCAACACATTGGTGCAGCTGGCTTCCGGGTTAAGAGGGCAGGTGTCAAGAAAGTAGCGCGGCTTGGCGGGGTCGTGTTTCGGAGGACGCATGTGTCTTAATCATTAATAGCAATTAAATGTATTACAACTATGTTTATATCCACAATTAAATATTACCGCTACTACTGAAACTCTTGTCTATGTCATCGTGTCAGCTAAACTGGATGCCGTGTCAGAATTAAGGCTACTGTTGAACTCGTCATCTTTCTTCTAGAATCCAGAGGACATAAAACAGTATAGAGGCAAGATGGATATCGATTTAACGACATGTAAATATTTTAATATATGCTTTTCATATTAATGCA…
consensus110213_3499_pair_1_length_560	124	consensus110213_3499_pair_1_length_560_124	T	C	GATCTTCGCGTGCAGGAGGTCATTTTGCAGGGCTCTGGCAGTGCTTCTCCTGCTCCACCTTGCACAAAGGCGGAGGTAGCGGTCCTGCTGCTGGGTTGTTGCCCTCCTACGGCCTCCTCCACGTCTCCTGATGTACTGGCCTGTCTCCTGGTAGCGCCTCCATGCTCTGGACACTACGCTGACAGACACAGCAAACCTTCTTGCCACAGCTCGCATTGATGTGCCATCCTGGATGAGCTCCACTACCTGAGCCACTTGTGTGGGTTGTAGACTCCGTCTCATGCTACCACTAGAGTGAAAGCACCGCCAGCATTCAAAAGTGACCAAAACATCAGCCAGGAAGCATAGGAACTGAGAAGTGGTCTGTGGTCTGTGGTTACCACCTGCAGAACCACTCCT…
consensus11046	40	consensus11046_40	G	C	TGCAGGGACATCAGCACAGGTGGCGGAATTGGTGACTTTGACAGAAGCATGTTGTGGTAAACCGTGGGGTGTTGGGTTGAGCGTGCAGAGATTGA
consensus11046	68	consensus11046_68	G	T	TGCAGGGACATCAGCACAGGTGGCGGAATTGGTGACTTTGACAGAAGCATGTTGTGGTAAACCGTGGGGTGTTGGGTTGAGCGTGCAGAGATTGA
consensus11046	82	consensus11046_82	C	T	TGCAGGGACATCAGCACAGGTGGCGGAATTGGTGACTTTGACAGAAGCATGTTGTGGTAAACCGTGGGGTGTTGGGTTGAGCGTGCAGAGATTGA
consensus110472	71	consensus110472_71	C	T	TGCAGGAAGGGTACCATATCATTGCCTGCAATGACAACAAGCTCAGTCCGATGATGCTGTGACACACCGTCCCAAACCTTGACGGACCCTCCACC
consensus110508	11	consensus110508_11	A	G	TGCAGGCCAAACTCAAGGCCTTCCTGGAGCTTCGCACAGCCGACGGGCCCCGCCATGATACATACGTGGTGTTCTACAGCGGGCATACGCAGCGC
consensus110508	38	consensus110508_38	A	G	TGCAGGCCAAACTCAAGGCCTTCCTGGAGCTTCGCACAGCCGACGGGCCCCGCCATGATACATACGTGGTGTTCTACAGCGGGCATACGCAGCGC
consensus110637	56	consensus110637_56	A	G	TGCAGGTAATAAATATCCTATAAATCACATTTGCTGCACATGGCCTGTCTACAACAAACTTAAAACATATCAACTATCAACTGGGTCCTCCTAAA
consensus110721_5824_pair_1_length_492	155	consensus110721_5824_pair_1_length_492_155	C	T	CTCAAAGTGCAGGACAGTCATACTGCAAATATAGATTATAGACAATCCCACAACTGAAACCAATTGCAGTGTTTTTTCTGCTCAACCTGAAAGTCCGTTGGGCTCCAACATGGCGGTAAAATGTTCTGCAATACACATAGAGAAACAGACATCACGTCGGGAGCTGATTTTGATTCAACATTACAAGATAACAATGCAAGATGGCCAGTTGAGTGAACTTTGATCTCAATGTGGATAGCTATACTGTACTGTATGTCAGTGCTTTGGGTAAAGCTGTGATTGATGGAAGCTGCGATAAGTGTTCAGAGAAAATACTTATTTGAACCGCTCCCATGAAGTCTGTGTTGAAAGACTATGGCCTACTTAAAGGTCAATGATGCCACATACAGTTGAAGTCGA…
consensus110721_5824_pair_1_length_492	161	consensus110721_5824_pair_1_length_492_161	G	A	CTCAAAGTGCAGGACAGTCATACTGCAAATATAGATTATAGACAATCCCACAACTGAAACCAATTGCAGTGTTTTTTCTGCTCAACCTGAAAGTCCGTTGGGCTCCAACATGGCGGTAAAATGTTCTGCAATACACATAGAGAAACAGACATCACGTCGGGAGCTGATTTTGATTCAACATTACAAGATAACAATGCAAGATGGCCAGTTGAGTGAACTTTGATCTCAATGTGGATAGCTATACTGTACTGTATGTCAGTGCTTTGGGTAAAGCTGTGATTGATGGAAGCTGCGATAAGTGTTCAGAGAAAATACTTATTTGAACCGCTCCCATGAAGTCTGTGTTGAAAGACTATGGCCTACTTAAAGGTCAATGATGCCACATACAGTTGAAGTCGA…
consensus110721_5824_pair_1_length_492	188	consensus110721_5824_pair_1_length_492_188	A	T	CTCAAAGTGCAGGACAGTCATACTGCAAATATAGATTATAGACAATCCCACAACTGAAACCAATTGCAGTGTTTTTTCTGCTCAACCTGAAAGTCCGTTGGGCTCCAACATGGCGGTAAAATGTTCTGCAATACACATAGAGAAACAGACATCACGTCGGGAGCTGATTTTGATTCAACATTACAAGATAACAATGCAAGATGGCCAGTTGAGTGAACTTTGATCTCAATGTGGATAGCTATACTGTACTGTATGTCAGTGCTTTGGGTAAAGCTGTGATTGATGGAAGCTGCGATAAGTGTTCAGAGAAAATACTTATTTGAACCGCTCCCATGAAGTCTGTGTTGAAAGACTATGGCCTACTTAAAGGTCAATGATGCCACATACAGTTGAAGTCGA…
consensus110721_5824_pair_1_length_492	221	consensus110721_5824_pair_1_length_492_221	T	G	CTCAAAGTGCAGGACAGTCATACTGCAAATATAGATTATAGACAATCCCACAACTGAAACCAATTGCAGTGTTTTTTCTGCTCAACCTGAAAGTCCGTTGGGCTCCAACATGGCGGTAAAATGTTCTGCAATACACATAGAGAAACAGACATCACGTCGGGAGCTGATTTTGATTCAACATTACAAGATAACAATGCAAGATGGCCAGTTGAGTGAACTTTGATCTCAATGTGGATAGCTATACTGTACTGTATGTCAGTGCTTTGGGTAAAGCTGTGATTGATGGAAGCTGCGATAAGTGTTCAGAGAAAATACTTATTTGAACCGCTCCCATGAAGTCTGTGTTGAAAGACTATGGCCTACTTAAAGGTCAATGATGCCACATACAGTTGAAGTCGA…
consensus110721_5824_pair_1_length_492	258	consensus110721_5824_pair_1_length_492_258	A	G	CTCAAAGTGCAGGACAGTCATACTGCAAATATAGATTATAGACAATCCCACAACTGAAACCAATTGCAGTGTTTTTTCTGCTCAACCTGAAAGTCCGTTGGGCTCCAACATGGCGGTAAAATGTTCTGCAATACACATAGAGAAACAGACATCACGTCGGGAGCTGATTTTGATTCAACATTACAAGATAACAATGCAAGATGGCCAGTTGAGTGAACTTTGATCTCAATGTGGATAGCTATACTGTACTGTATGTCAGTGCTTTGGGTAAAGCTGTGATTGATGGAAGCTGCGATAAGTGTTCAGAGAAAATACTTATTTGAACCGCTCCCATGAAGTCTGTGTTGAAAGACTATGGCCTACTTAAAGGTCAATGATGCCACATACAGTTGAAGTCGA…
consensus110721_5824_pair_1_length_492	259	consensus110721_5824_pair_1_length_492_259	G	T	CTCAAAGTGCAGGACAGTCATACTGCAAATATAGATTATAGACAATCCCACAACTGAAACCAATTGCAGTGTTTTTTCTGCTCAACCTGAAAGTCCGTTGGGCTCCAACATGGCGGTAAAATGTTCTGCAATACACATAGAGAAACAGACATCACGTCGGGAGCTGATTTTGATTCAACATTACAAGATAACAATGCAAGATGGCCAGTTGAGTGAACTTTGATCTCAATGTGGATAGCTATACTGTACTGTATGTCAGTGCTTTGGGTAAAGCTGTGATTGATGGAAGCTGCGATAAGTGTTCAGAGAAAATACTTATTTGAACCGCTCCCATGAAGTCTGTGTTGAAAGACTATGGCCTACTTAAAGGTCAATGATGCCACATACAGTTGAAGTCGA…
consensus11078	35	consensus11078_35	C	T	TGCAGGCTCATCCTGACATGACACTCCAGCATGACAATGGCACCAGCCATACTGCTCGTTCTGTGCGTGATGTCCTGCAAGACAGGTATGTCAGT
consensus111243	67	consensus111243_67	T	G	TGCAGGCTCAACCTGACATGACCCTCCAGCATGACAATCCCACCAGCCATACTGCTCGTTCTGTGCTCGATTTCCTGCAAGACAGGAATGTCAGT
consensus111394_5084_pair_2_length_489	378	consensus111394_5084_pair_2_length_489_378	C	T	AGGTCTGGGGAACGGGCGGGCCAGTCCATAGCATCAATGCCTTCCTCTTGCAGGAACTGCTGACACACTCCAGCCACATGAGGTCTAGCATTGTCTTGCATTAGGAGGAACCCAGGGCCAACCGCACCAGCATATGGTCTCACAAGGGGTCTGAGGATCTCATCTCGGTACCTAATGGCAGTCAGGCTACCTCTGGTGAGCACATGGAGGGCTGTGCGGCCCCCCAAAGAAATGCCACCCCACACCATGCCAATGCCACCCACCGCCAAACCGGTCATGCTGGAGGATGTTGCAGGCAGCAGAACGTTCTCCACGGCGTCTCCAGACTCTGTCACTTGCTCAGTGTGAACCTGCTTTCATCTGTGAAGAGCGCAGGGCGCCAGTGGCGAATTTGCCAAT…
consensus111397_10263_pair_3_length_236	51	consensus111397_10263_pair_3_length_236_51	C	T	GACAATGCCCCCAGCCATACTGCTCGTTCTGTGCATGATTTCCTGCAAGACAGAAATGTCAATGTTCTGCCATGGCCAGCGAAGAGCCCGGATCTCAATCCCAATGAGCACGTCTAGGACCTATTGATCGGAGGATGAGGGCAAGGGCCATTCCCCCCAGAAATGTCTGGGTACTTGCAGGTGCCTTGGTGGAAGAGTGGGGTAACATCTCACAGCAAGAACTGGCAAATCTGGTG
consensus111527_5275_pair_1_length_486	157	consensus111527_5275_pair_1_length_486_157	T	G	GTGCAGAAGAGGGACACAGAGAAGATGTACGCCATGAAGTACATGAACAAACAGCAGTGCATAGAGAGAGACGAGGTCCGAAACGTCTTTAGAGAGCTAGAGATCCTACAGGAAATTGAACATGTTTTTTTAGTAAACCTCTGGTGATTATCCTGTTTTTTTTTTCATTTTATATACTGTTTGTACATTCTGCATGCCACTGCTGGTACCCTGTGTGTGTGGGTGTTCAGGCATGTGTGAATGCGAGCCCATTGCACCCCACATTTGTTAATTGTTGCACTGTAATGTCAGATGACCACCTATTTCCCTCCCAGGAGTATGATATCTGGGTGAAGTAGGGAACCAGTTTCATTATTTAACCATCTGCAGTGTCTCTGCAGCACATATTCTAAATATAAT…
consensus111_56147_pair_7_length_206	40	consensus111_56147_pair_7_length_206_40	A	G	AATCCGACCATCACCAGTGGTGAGACAAGACCGCGACTCATCAGTAAAGAGCACTTTTTGCCAGTCCTGTCTGGTCCAGCGACGGTGGGTTTGTGTCCATAGGCACAAGGTGTTTTTCAGAGTCAGTAGAAAGGCCTCTTTAGTGTCCTAACTTTTCATAACTGTGACCATAATTGCCTACCGTCTGATAGCTGTTAGTGTCTTAA
consensus11156	19	consensus11156_19	T	C	TGCAGGTCGAAAATATTCTGATAAAAATAAATATCCTATGAATCACACTGGTTATGCATGGCCTGTTTTTTACCTTTATTTAACTAGGCAAGTCA
consensus111573	72	consensus111573_72	T	C	TGCAGGGGGGAGAGACATAACATTATAAAGCTGCTAATGGCCATCCTAACCTGGGCTCAAAGGTAACTAAGTAGACTTCAGGACAGCTCAAGTAA
consensus111605_2945_pair_1_length_386	24	consensus111605_2945_pair_1_length_386_24	A	G	CATTCTACTGCCCTGTTGGAGCTAGTAACACAAGACATTCTACTGCCCTGTTGGAGCTGGTAACATAAGACATTCTACTGCCCTGTTGGAGCTAGTAACATACGTATTTCACTGCACCTGCTACAACACCTGCAAATCTGTTTACACGACCAATGAACTTTAATTAGATTATTGTAATATATATATATATGAAACTGTCTACTGTAGGCTACATCACCATCATGGGTGTATCAGTATAAACCATCCCCCAAAACCAATGGAGGAGTGTTCCTAAGTAGCACCTGAGAGCGGGTTCCTATTTGGGTTCCCAACTTGTGACTGCTATTCCAGACATATTCTAATGAGATCATGTTGGTTAAGCTGGAGCTAAATGCACTAGACAATGA
consensus111605_2945_pair_1_length_386	59	consensus111605_2945_pair_1_length_386_59	G	A	CATTCTACTGCCCTGTTGGAGCTAGTAACACAAGACATTCTACTGCCCTGTTGGAGCTGGTAACATAAGACATTCTACTGCCCTGTTGGAGCTAGTAACATACGTATTTCACTGCACCTGCTACAACACCTGCAAATCTGTTTACACGACCAATGAACTTTAATTAGATTATTGTAATATATATATATATGAAACTGTCTACTGTAGGCTACATCACCATCATGGGTGTATCAGTATAAACCATCCCCCAAAACCAATGGAGGAGTGTTCCTAAGTAGCACCTGAGAGCGGGTTCCTATTTGGGTTCCCAACTTGTGACTGCTATTCCAGACATATTCTAATGAGATCATGTTGGTTAAGCTGGAGCTAAATGCACTAGACAATGA
consensus111605_2945_pair_1_length_386	66	consensus111605_2945_pair_1_length_386_66	T	C	CATTCTACTGCCCTGTTGGAGCTAGTAACACAAGACATTCTACTGCCCTGTTGGAGCTGGTAACATAAGACATTCTACTGCCCTGTTGGAGCTAGTAACATACGTATTTCACTGCACCTGCTACAACACCTGCAAATCTGTTTACACGACCAATGAACTTTAATTAGATTATTGTAATATATATATATATGAAACTGTCTACTGTAGGCTACATCACCATCATGGGTGTATCAGTATAAACCATCCCCCAAAACCAATGGAGGAGTGTTCCTAAGTAGCACCTGAGAGCGGGTTCCTATTTGGGTTCCCAACTTGTGACTGCTATTCCAGACATATTCTAATGAGATCATGTTGGTTAAGCTGGAGCTAAATGCACTAGACAATGA
consensus111695_5738_pair_2_length_347	204	consensus111695_5738_pair_2_length_347_204	C	A	TACAACCTTCACACAACGTTCTGAGAATGCTGCAGGATAGTTACAACCTTCACACAACGTTCTGGGAATGCTACAGGATAGTTGCTTGGATTTGGAACATTCTCAGCACATTTAAGGAATTTCACAAAATAAGTTATTTTCTTGGTATTTCCTGACATTAACAGAATATTTCCTAAAAAGTCAAACATAGTTACATTTAATTACATTTTTGGTAATGTCCCAGGAACGTTCTCCAACTGGTTTGACATTGGGAAAGATCTCAGTTAGCTCCGAGAACGTTAAGAAACAACGTTCTTCTGTGGGAATATCAGTACTTCAGCATAACGTTTCCTGCAGGCTGAGATCGG
consensus111739	81	consensus111739_81	A	G	TGCAGGATTGAGTCACTGCTTTGCTGTTTGCAGAGAATCACATGGTGTTGTTCAGGGTCACTTGAAAATAAGGGAGAGCCACACACTCTAGGAGC
consensus111911	33	consensus111911_33	T	G	TGCAGGCTCATCCTGACATGACCCTCCAGCATTACAATGCCACCAGCCATACTGCTCGTTCTGTGCAGAAAATCACGCAAGACAGGAATGTCAGT
consensus111948_4272_pair_1_length_461	130	consensus111948_4272_pair_1_length_461_130	C	T	CCGATCTATGCGTGCAGGAAGGGAGGAGGATGTCTTCCCTGTAACGCACAGCGTTGAGATTGCCTGCAATGACAACAAGCTCAGTCCGATGATGCTTTGACACACCGCCCCAGACCATGACGGACCCTCCACCTCCAAATCAATCCTGCTCCAGAGTACAGGCCTTGGTGTAATGCTCATTCCTTCGACAATAAACGCAAATCCGACCATCACCCCTGGTGAGACAAAACTGCGACTCGTCAGTGAAGAGCACTTTTTGCCAGTCCTGTCTGGTCCAGCGACGGTAGGTTTGTGCCCATAGGCAACGTTGTTGCCGGTGATGTCTGGTGAGGACCTGCCTTACAACAGGCCTACAAGCCCTCAGTCCAGCCTCTCTCAGCCTATTGCGGACAGTCTGAG…
consensus111948_4272_pair_1_length_461	142	consensus111948_4272_pair_1_length_461_142	A	G	CCGATCTATGCGTGCAGGAAGGGAGGAGGATGTCTTCCCTGTAACGCACAGCGTTGAGATTGCCTGCAATGACAACAAGCTCAGTCCGATGATGCTTTGACACACCGCCCCAGACCATGACGGACCCTCCACCTCCAAATCAATCCTGCTCCAGAGTACAGGCCTTGGTGTAATGCTCATTCCTTCGACAATAAACGCAAATCCGACCATCACCCCTGGTGAGACAAAACTGCGACTCGTCAGTGAAGAGCACTTTTTGCCAGTCCTGTCTGGTCCAGCGACGGTAGGTTTGTGCCCATAGGCAACGTTGTTGCCGGTGATGTCTGGTGAGGACCTGCCTTACAACAGGCCTACAAGCCCTCAGTCCAGCCTCTCTCAGCCTATTGCGGACAGTCTGAG…
consensus111948_4272_pair_1_length_461	147	consensus111948_4272_pair_1_length_461_147	T	C	CCGATCTATGCGTGCAGGAAGGGAGGAGGATGTCTTCCCTGTAACGCACAGCGTTGAGATTGCCTGCAATGACAACAAGCTCAGTCCGATGATGCTTTGACACACCGCCCCAGACCATGACGGACCCTCCACCTCCAAATCAATCCTGCTCCAGAGTACAGGCCTTGGTGTAATGCTCATTCCTTCGACAATAAACGCAAATCCGACCATCACCCCTGGTGAGACAAAACTGCGACTCGTCAGTGAAGAGCACTTTTTGCCAGTCCTGTCTGGTCCAGCGACGGTAGGTTTGTGCCCATAGGCAACGTTGTTGCCGGTGATGTCTGGTGAGGACCTGCCTTACAACAGGCCTACAAGCCCTCAGTCCAGCCTCTCTCAGCCTATTGCGGACAGTCTGAG…
consensus111948_4272_pair_1_length_461	166	consensus111948_4272_pair_1_length_461_166	T	C	CCGATCTATGCGTGCAGGAAGGGAGGAGGATGTCTTCCCTGTAACGCACAGCGTTGAGATTGCCTGCAATGACAACAAGCTCAGTCCGATGATGCTTTGACACACCGCCCCAGACCATGACGGACCCTCCACCTCCAAATCAATCCTGCTCCAGAGTACAGGCCTTGGTGTAATGCTCATTCCTTCGACAATAAACGCAAATCCGACCATCACCCCTGGTGAGACAAAACTGCGACTCGTCAGTGAAGAGCACTTTTTGCCAGTCCTGTCTGGTCCAGCGACGGTAGGTTTGTGCCCATAGGCAACGTTGTTGCCGGTGATGTCTGGTGAGGACCTGCCTTACAACAGGCCTACAAGCCCTCAGTCCAGCCTCTCTCAGCCTATTGCGGACAGTCTGAG…
consensus111948	61	consensus111948_61	T	C	TGCAGGAAGGGAGGAGGATGTCTTCCCTGTAACGCACAGCGTTGAGATTGCCTGCAATGATAACAAGCTCAGTCCGATGATGCTGTGACACACCG
consensus111948	85	consensus111948_85	G	T	TGCAGGAAGGGAGGAGGATGTCTTCCCTGTAACGCACAGCGTTGAGATTGCCTGCAATGATAACAAGCTCAGTCCGATGATGCTGTGACACACCG
consensus112155_5861_pair_1_length_514	181	consensus112155_5861_pair_1_length_514_181	A	T	ATCTCAGCCTGCAGGTCACTGATACAGCAGATAGCGTCCCTCAGGTCCACCAGACTATGGGAGCCCAGCATCTGAAGGGTCATGTGGGGCCTCACATACTTAAACTGGAAGAGAATGTACGTTATAGGGAAATAATGCAAGCTCTAGAATGCCCTTTAAGCCAATCAGAAATGGGTATTCAACAATGCCATGGTATAAATTAGATCAATAGGCAGAGATAATGTACATGTCTTACAAAAGCACATATTTTGTTGTGTCTAATGATGGAGATGGTTGGAATTAGGCTTTTCAACTTTTGGTGATTCTCACAAAGACTTGGAATCGAATAAGTGAAACTGCACATACTCTCTCAAATATGGCTGGGTAGAGAACGTTGATGCTCAAAATGATCTCCCCTTC…
consensus112261_5048_pair_1_length_553	178	consensus112261_5048_pair_1_length_553_178	C	A	TCCGATCTTCACGTGCAGGACACAGCCAGTGAAATATCAGGGCGGCAAATTCAAAACAACAAAATGTCATAATTCAACTTTCTCAAACATACAACTATTTTACACCATTTTAAAGATACACTTCTCCTTGATGTAACCACATTGTCCGATTTCAAAAAGGCTTTACAGCGAAAGCAACACATTAGATTATGTCAGGAGAGTACATAGACAAAAATAATCACACAGCCATTTTCCAAGCAAGGACATGTCAATAAAACCCAAAACACAGCTAAATGAAGCACTAACCTTTCACAATCTTCATCAGATGACACTCCTAGGACATTATGTTTCACAATACATGTATGTTTTGTTCAATAAAGTTCATATTTATATCCAAAAACAGCATTTTACATTGGCGCA…
consensus112261_5048_pair_1_length_553	193	consensus112261_5048_pair_1_length_553_193	C	T	TCCGATCTTCACGTGCAGGACACAGCCAGTGAAATATCAGGGCGGCAAATTCAAAACAACAAAATGTCATAATTCAACTTTCTCAAACATACAACTATTTTACACCATTTTAAAGATACACTTCTCCTTGATGTAACCACATTGTCCGATTTCAAAAAGGCTTTACAGCGAAAGCAACACATTAGATTATGTCAGGAGAGTACATAGACAAAAATAATCACACAGCCATTTTCCAAGCAAGGACATGTCAATAAAACCCAAAACACAGCTAAATGAAGCACTAACCTTTCACAATCTTCATCAGATGACACTCCTAGGACATTATGTTTCACAATACATGTATGTTTTGTTCAATAAAGTTCATATTTATATCCAAAAACAGCATTTTACATTGGCGCA…
consensus112278	13	consensus112278_13	T	C	TGCAGGGAAGCATAGGAAAAAAGGTCATTTTTCTTTTTAGAATGTGTGTGATTGCTTAAGCCTTTAGTCATATTAGACACAGGGTAATCCCGGTT
consensus112389_4535_pair_1_length_538	309	consensus112389_4535_pair_1_length_538_309	A	C	CCACCTGCAGAGCACCCTCAGTCTGCGCTCCTGTGTCCAGGACCCCCTCAATGCCTTCAGGAGGGGTGTGCTGGAGCCCCTCGACATCCTGCACAGAGGTCAGGGGTGTTCAAGGTTTTATGGAACTGCATAGGAGCTGTGCATTTGATAACTTGTTATTTTCTCTCAGGGTTTGGGCCAGCTCCATTCATGTTTTCCAAAAAACAACAGTAGCTAATAGTTAATTATTTCCACTCCTTGTCCTGATAAAGAACGTTGTTGTCTTTGTGTTCATCAGAGAGGAAGATAGCATGTGAGGAGGACCTGATAATTCTAGTAGACGGGCTGAATGAGGCAGAGTTCCACAAGCCGGACTACGGCGACACCATCACCTCCTTCCTGTGTAAGACCATGGAACGC…
consensus112389_4535_pair_1_length_538	315	consensus112389_4535_pair_1_length_538_315	A	G	CCACCTGCAGAGCACCCTCAGTCTGCGCTCCTGTGTCCAGGACCCCCTCAATGCCTTCAGGAGGGGTGTGCTGGAGCCCCTCGACATCCTGCACAGAGGTCAGGGGTGTTCAAGGTTTTATGGAACTGCATAGGAGCTGTGCATTTGATAACTTGTTATTTTCTCTCAGGGTTTGGGCCAGCTCCATTCATGTTTTCCAAAAAACAACAGTAGCTAATAGTTAATTATTTCCACTCCTTGTCCTGATAAAGAACGTTGTTGTCTTTGTGTTCATCAGAGAGGAAGATAGCATGTGAGGAGGACCTGATAATTCTAGTAGACGGGCTGAATGAGGCAGAGTTCCACAAGCCGGACTACGGCGACACCATCACCTCCTTCCTGTGTAAGACCATGGAACGC…
consensus112389_4535_pair_1_length_538	381	consensus112389_4535_pair_1_length_538_381	G	C	CCACCTGCAGAGCACCCTCAGTCTGCGCTCCTGTGTCCAGGACCCCCTCAATGCCTTCAGGAGGGGTGTGCTGGAGCCCCTCGACATCCTGCACAGAGGTCAGGGGTGTTCAAGGTTTTATGGAACTGCATAGGAGCTGTGCATTTGATAACTTGTTATTTTCTCTCAGGGTTTGGGCCAGCTCCATTCATGTTTTCCAAAAAACAACAGTAGCTAATAGTTAATTATTTCCACTCCTTGTCCTGATAAAGAACGTTGTTGTCTTTGTGTTCATCAGAGAGGAAGATAGCATGTGAGGAGGACCTGATAATTCTAGTAGACGGGCTGAATGAGGCAGAGTTCCACAAGCCGGACTACGGCGACACCATCACCTCCTTCCTGTGTAAGACCATGGAACGC…
consensus112389_4535_pair_1_length_538	390	consensus112389_4535_pair_1_length_538_390	C	T	CCACCTGCAGAGCACCCTCAGTCTGCGCTCCTGTGTCCAGGACCCCCTCAATGCCTTCAGGAGGGGTGTGCTGGAGCCCCTCGACATCCTGCACAGAGGTCAGGGGTGTTCAAGGTTTTATGGAACTGCATAGGAGCTGTGCATTTGATAACTTGTTATTTTCTCTCAGGGTTTGGGCCAGCTCCATTCATGTTTTCCAAAAAACAACAGTAGCTAATAGTTAATTATTTCCACTCCTTGTCCTGATAAAGAACGTTGTTGTCTTTGTGTTCATCAGAGAGGAAGATAGCATGTGAGGAGGACCTGATAATTCTAGTAGACGGGCTGAATGAGGCAGAGTTCCACAAGCCGGACTACGGCGACACCATCACCTCCTTCCTGTGTAAGACCATGGAACGC…
consensus112389_4535_pair_1_length_538	429	consensus112389_4535_pair_1_length_538_429	T	C	CCACCTGCAGAGCACCCTCAGTCTGCGCTCCTGTGTCCAGGACCCCCTCAATGCCTTCAGGAGGGGTGTGCTGGAGCCCCTCGACATCCTGCACAGAGGTCAGGGGTGTTCAAGGTTTTATGGAACTGCATAGGAGCTGTGCATTTGATAACTTGTTATTTTCTCTCAGGGTTTGGGCCAGCTCCATTCATGTTTTCCAAAAAACAACAGTAGCTAATAGTTAATTATTTCCACTCCTTGTCCTGATAAAGAACGTTGTTGTCTTTGTGTTCATCAGAGAGGAAGATAGCATGTGAGGAGGACCTGATAATTCTAGTAGACGGGCTGAATGAGGCAGAGTTCCACAAGCCGGACTACGGCGACACCATCACCTCCTTCCTGTGTAAGACCATGGAACGC…
consensus11242_5221_pair_1_length_516	128	consensus11242_5221_pair_1_length_516_128	G	A	CTTCCGATCTACACGTGCAGGTCCTCCAGCACCAGGTCCTGCACCGGGATTGGCTGCCGGTACACCTGGAAACAGTGGTGCTCGTTCCGCGTCACAGACCGGGTCATCACCAACAGCTCTGTGAACAGGAACACATGCAGCTTCTGGAGGGAGGACAAAAGAAAGGAGAGAAGATAAAAAAAATAATAATATTAAAATCAGATCATTGCCAACGTTTTGTTTAATTTCAGGCATAGTTTCTCACATTCTGCCAACAGATAATTATTTTTTTCCTGAGGACTTATTGGTAGAGATTCTCATGTGGTTATGTAATTCATGTGTTATTCGGTTCATTTTAAATGAAAAAGGTCCAGGTTTTGGACTGCCTTATTTGGGGGTGCAGAGCTCAAGTTTGTGCAC…
consensus11242_5221_pair_1_length_516	132	consensus11242_5221_pair_1_length_516_132	C	A	CTTCCGATCTACACGTGCAGGTCCTCCAGCACCAGGTCCTGCACCGGGATTGGCTGCCGGTACACCTGGAAACAGTGGTGCTCGTTCCGCGTCACAGACCGGGTCATCACCAACAGCTCTGTGAACAGGAACACATGCAGCTTCTGGAGGGAGGACAAAAGAAAGGAGAGAAGATAAAAAAAATAATAATATTAAAATCAGATCATTGCCAACGTTTTGTTTAATTTCAGGCATAGTTTCTCACATTCTGCCAACAGATAATTATTTTTTTCCTGAGGACTTATTGGTAGAGATTCTCATGTGGTTATGTAATTCATGTGTTATTCGGTTCATTTTAAATGAAAAAGGTCCAGGTTTTGGACTGCCTTATTTGGGGGTGCAGAGCTCAAGTTTGTGCAC…
consensus11242_5221_pair_1_length_516	135	consensus11242_5221_pair_1_length_516_135	A	G	CTTCCGATCTACACGTGCAGGTCCTCCAGCACCAGGTCCTGCACCGGGATTGGCTGCCGGTACACCTGGAAACAGTGGTGCTCGTTCCGCGTCACAGACCGGGTCATCACCAACAGCTCTGTGAACAGGAACACATGCAGCTTCTGGAGGGAGGACAAAAGAAAGGAGAGAAGATAAAAAAAATAATAATATTAAAATCAGATCATTGCCAACGTTTTGTTTAATTTCAGGCATAGTTTCTCACATTCTGCCAACAGATAATTATTTTTTTCCTGAGGACTTATTGGTAGAGATTCTCATGTGGTTATGTAATTCATGTGTTATTCGGTTCATTTTAAATGAAAAAGGTCCAGGTTTTGGACTGCCTTATTTGGGGGTGCAGAGCTCAAGTTTGTGCAC…
consensus112461_8630_pair_1_length_584	105	consensus112461_8630_pair_1_length_584_105	C	T	TTCTGAGCCTGCAGGTGGAGGGAACAGCTATGGGCAAAAAATTCGCACCTGCTTACGCCAACATATACATGGCTGAATGGGAGAGAGAGGCACTGGCCAAGTGTCCATATCAACCCACTTTTTATTACCGGTTTTTAGACGACATAATAGGAGCCTGGCCCCACGACATCCAATTATTCACAGACTTTATGAACATTCTCAACAGCCATCATTCATCAATTAAGGTTAAATACACAATTCATCCGCAAGAAGTCAACTTCTTAGACACAACAGTGTTTTTCAGTAATAACAATCAACCACAGAAAACACTACACACTAGAGTCTACTTCAAACCAACAGACACACATGCTTTACTCCATAAACACAGTTACCATCCTAAACATACATTTAAGGGAATAA…
consensus112497_4049_pair_1_length_557	236	consensus112497_4049_pair_1_length_557_236	A	G	CTTCCGATCTTCAGATGCAGGGCCTGCAGCTCCAGGTAGTCCTAGAGGTCCCTGGTCTCCATCCTGTCCTGATGGTCCGATGGGGCCGGCCCCTCCCTGGGACAACACAACACACAGACAGACAGACAGACAGTTACATTACCTACACACAACTCTGGAACTATAGGGTCTCAGAACACAGAACTCACAATATGAAATGTAGAACTCAGAGTATGGAACTCAGAACTCAGAATACAGAACTCAGAACTCAGAATACGGAACGCAGAACTCAGAATATGGAACTCAGAACTCAGAATACGGAACTCAGAACTCAGAATATGGAACACCTTTACAGTACCTACCGGTTCCCCCTTCTCTCCCATTGGTCCAGGTCCACCCACAGCCCCTGCCCTCCCAGGC…
consensus112497	10	consensus112497_10	T	A	TGCAGGGCCTGCAGCTCCAGGTAGTCCTAGAGGTCCCTGGTCTCCATCCTGTCCTGATGGTCCGATGGGGCCGGCCCCTCCCTGGGACAACACAA
consensus112497	73	consensus112497_73	G	C	TGCAGGGCCTGCAGCTCCAGGTAGTCCTAGAGGTCCCTGGTCTCCATCCTGTCCTGATGGTCCGATGGGGCCGGCCCCTCCCTGGGACAACACAA
consensus112497	76	consensus112497_76	C	G	TGCAGGGCCTGCAGCTCCAGGTAGTCCTAGAGGTCCCTGGTCTCCATCCTGTCCTGATGGTCCGATGGGGCCGGCCCCTCCCTGGGACAACACAA
consensus112501	89	consensus112501_89	A	C	TGCAGGTGGCGCTTACAGTCCTCCAGCATCTGCTGACCACTGTAGAAGACAGGACAGTAAGAAATATCCATCAGAATGACTTTACAGAAACACTC
consensus112_59108_pair_1_length_286	26	consensus112_59108_pair_1_length_286_26	C	A	ATGACTTTCTGGCTCAACAAAACCCCAGAGACCGAGTGACAATACCTATTTGTGTAACGGACTCCGGCCGCAAAACCTGAACCTATAGGGGAGGGTCTGGGTGGGCATCTCTCCGCGGTGAAGGCTCTGGAGCGTCACAGACCCCGCTCCACCACTGGCTCACCCCACTTCACTGGCTCCCCTAGAGCGTGATCTCCTGCCGCCGACCACGGACTGGGGACCCTCGCAGCGGGCCCCGGACTGGAGGGCAACTCTGGCTGCGCCCGGCTGGCGGGCGACTCTGGCT
consensus112_59108_pair_1_length_286	32	consensus112_59108_pair_1_length_286_32	C	A	ATGACTTTCTGGCTCAACAAAACCCCAGAGACCGAGTGACAATACCTATTTGTGTAACGGACTCCGGCCGCAAAACCTGAACCTATAGGGGAGGGTCTGGGTGGGCATCTCTCCGCGGTGAAGGCTCTGGAGCGTCACAGACCCCGCTCCACCACTGGCTCACCCCACTTCACTGGCTCCCCTAGAGCGTGATCTCCTGCCGCCGACCACGGACTGGGGACCCTCGCAGCGGGCCCCGGACTGGAGGGCAACTCTGGCTGCGCCCGGCTGGCGGGCGACTCTGGCT
consensus112_59108_pair_2_length_341	3	consensus112_59108_pair_2_length_341_3	T	A	TGTCTTTCTGGCTCAACAAAACCCCAGAGACCGAGTGACAATACCTTTTTGTTATTTAGATGTAAAGCAATGGGGAACTATATACATACGTTGTTAGACAGATGTGGTGGCTATTTTCAGCATTACCAAATGAGAAGAGTTACAAACACACCAGTCCGAGTTAAACTACATCTTTAATACTTAAGATACTTTTGCAAAAGTTCTTGACCTTCAATAATGCACTCTCTCGAATGAACCAGGAAGGTGATTACAGAATGGCTACAGGGATCTTTTATAGCAACGATACACCCCCTTCAACGTACATTGAAAAACCACAGATACTTAGTAACAGTTCACAAAGG
consensus112_59108_pair_3_length_220	52	consensus112_59108_pair_3_length_220_52	T	A	AATACCTATTTGTTATTTAGATGTAAAGCAATGGGGAACTACATACATACGTTCTTAGAGAGAATAAATACGTTTTTTCTTTTGAGAGAACTTACAAATGCGATGCATCAAATTTTTGAAAATAGAGTGAACGATGTATCAATCGACACAATCCATAATACCTGGGCTAATGTAGAGCGTGTGCTAAAAATGGAGCAAATCATGAATCATGTACGACATA
consensus112_59108_pair_3_length_220	71	consensus112_59108_pair_3_length_220_71	C	T	AATACCTATTTGTTATTTAGATGTAAAGCAATGGGGAACTACATACATACGTTCTTAGAGAGAATAAATACGTTTTTTCTTTTGAGAGAACTTACAAATGCGATGCATCAAATTTTTGAAAATAGAGTGAACGATGTATCAATCGACACAATCCATAATACCTGGGCTAATGTAGAGCGTGTGCTAAAAATGGAGCAAATCATGAATCATGTACGACATA
consensus112615	74	consensus112615_74	T	A	TGCAGGGCATTGGTAAAAGAGGTGGCCAAACAGTAAATGTTTTTTGTTTGATTTATTAAAGGAACACACACCCTCACTGTTATTCATTCTCATGA
consensus112923_6024_pair_1_length_606	366	consensus112923_6024_pair_1_length_606_366	A	C	ATGGGAGACAAGCCTATACACAAAATATATACACATGTGCCATTTACCACATAGAAGAAAAATATTTTTACAAATAATTATAGGTATCCCTTTTTAATTTATTCCAGCCTTTACCTAAATATTCCGAAAAACAGGAATACACAATAAACAAAAGACCATTTTAGGTTCTCCTCATCACTCAGCCACATAATGCCAGGGTACTATCATTCGTGTTTAGTGATGGTAGTCAAATTAATTCTTAGAATTTATTTAGCAGACGCTTTAATCCAAAGAAAATTACAGTCATGCATATATACATTTTACACATTTACATTTTACGTTTTCAATGTTTCTATGGCGTTATGCTAATTTTCTTTCAAGTTGAAAGTTAACACTTGTTTCCTAATGACATCGATAGTA…
consensus112930	62	consensus112930_62	T	C	TGCAGGTTTTCCCTGTATGGTTTGAGTGTGAGCACCCTTTGGATTCCATTTTGTTTTTTACTCTTAGCCGCGTACTATATAGCCTTGGTGCAGAC
consensus112942_5596_pair_1_length_318	155	consensus112942_5596_pair_1_length_318_155	G	A	CTTCCGATCTTCAGATGCAGGCTATTGTTCTGTTATTCTGGCTCTACCAAGGAGCCCTCTGTGGAACTGCCAGTCTCCAATGACACGCTAGAACACTTTAGAGAGCTGAAACGATGTGTGAACTGTGTGTACAGGGAACTGTTCTGTTATTCTGGCTCAATTAGGGACTATAGGGAAGGTTTCTCTTTACCCAGACTGGATGTTCTCTGGAGAGTTAAACTGTGTGCACAGGGAATACACCCTCGCCTGAGGACCACTGGGAGACGAGGACCGCCCCTATTGCACCTGGATAAAAGGACTTGCAGGTCTCCAACAGAT
consensus112942	55	consensus112942_55	A	C	TGCAGGCTATTGTTCTGTTATTCTGGCTCTACCAAGGAGCCCTCTGTGGAACTGACAGTCTCCAATGACACGCTAGAACACTTTAGAGAGCTGAA
consensus112952_26071_pair_2_length_427	41	consensus112952_26071_pair_2_length_427_41	T	C	CTTAACTAGTAAACACCGATTCTACTTTTCATCCAGTTCATCCAGATAGCTGACTGGGCCCTGTTTACACCTCCACACATGAATGCACACTCAGAGCCTCCTGACTGGGCCCTGTTTACACCTTGTCATGACTGTCCTGATCAGGTCAGGGTACAGGAGACCACCACCCTACAGATTATCTCCCAAAACCCCAACAGAGGAGGAGAGATCTAGGGGTCTGAAGATGTGGGGGGTTTTATGACACCTCACGCCCATAATAAACCTTAGGCCACTGAGAAATTCCTTTGTCCTCTCACTATGGAGAACTGGCCTCAGAACATTAAAACATGCAATAAAGGGACTTTGGAACAATGGTTACCGTCAGCCACAATGGTGGTCATGACGAGAGGTGGAATATGA…
consensus112952_26071_pair_2_length_427	42	consensus112952_26071_pair_2_length_427_42	C	A	CTTAACTAGTAAACACCGATTCTACTTTTCATCCAGTTCATCCAGATAGCTGACTGGGCCCTGTTTACACCTCCACACATGAATGCACACTCAGAGCCTCCTGACTGGGCCCTGTTTACACCTTGTCATGACTGTCCTGATCAGGTCAGGGTACAGGAGACCACCACCCTACAGATTATCTCCCAAAACCCCAACAGAGGAGGAGAGATCTAGGGGTCTGAAGATGTGGGGGGTTTTATGACACCTCACGCCCATAATAAACCTTAGGCCACTGAGAAATTCCTTTGTCCTCTCACTATGGAGAACTGGCCTCAGAACATTAAAACATGCAATAAAGGGACTTTGGAACAATGGTTACCGTCAGCCACAATGGTGGTCATGACGAGAGGTGGAATATGA…
consensus112952_26071_pair_2_length_427	43	consensus112952_26071_pair_2_length_427_43	C	G	CTTAACTAGTAAACACCGATTCTACTTTTCATCCAGTTCATCCAGATAGCTGACTGGGCCCTGTTTACACCTCCACACATGAATGCACACTCAGAGCCTCCTGACTGGGCCCTGTTTACACCTTGTCATGACTGTCCTGATCAGGTCAGGGTACAGGAGACCACCACCCTACAGATTATCTCCCAAAACCCCAACAGAGGAGGAGAGATCTAGGGGTCTGAAGATGTGGGGGGTTTTATGACACCTCACGCCCATAATAAACCTTAGGCCACTGAGAAATTCCTTTGTCCTCTCACTATGGAGAACTGGCCTCAGAACATTAAAACATGCAATAAAGGGACTTTGGAACAATGGTTACCGTCAGCCACAATGGTGGTCATGACGAGAGGTGGAATATGA…
consensus112952_26071_pair_2_length_427	85	consensus112952_26071_pair_2_length_427_85	G	A	CTTAACTAGTAAACACCGATTCTACTTTTCATCCAGTTCATCCAGATAGCTGACTGGGCCCTGTTTACACCTCCACACATGAATGCACACTCAGAGCCTCCTGACTGGGCCCTGTTTACACCTTGTCATGACTGTCCTGATCAGGTCAGGGTACAGGAGACCACCACCCTACAGATTATCTCCCAAAACCCCAACAGAGGAGGAGAGATCTAGGGGTCTGAAGATGTGGGGGGTTTTATGACACCTCACGCCCATAATAAACCTTAGGCCACTGAGAAATTCCTTTGTCCTCTCACTATGGAGAACTGGCCTCAGAACATTAAAACATGCAATAAAGGGACTTTGGAACAATGGTTACCGTCAGCCACAATGGTGGTCATGACGAGAGGTGGAATATGA…
consensus112952_26071_pair_2_length_427	100	consensus112952_26071_pair_2_length_427_100	C	A	CTTAACTAGTAAACACCGATTCTACTTTTCATCCAGTTCATCCAGATAGCTGACTGGGCCCTGTTTACACCTCCACACATGAATGCACACTCAGAGCCTCCTGACTGGGCCCTGTTTACACCTTGTCATGACTGTCCTGATCAGGTCAGGGTACAGGAGACCACCACCCTACAGATTATCTCCCAAAACCCCAACAGAGGAGGAGAGATCTAGGGGTCTGAAGATGTGGGGGGTTTTATGACACCTCACGCCCATAATAAACCTTAGGCCACTGAGAAATTCCTTTGTCCTCTCACTATGGAGAACTGGCCTCAGAACATTAAAACATGCAATAAAGGGACTTTGGAACAATGGTTACCGTCAGCCACAATGGTGGTCATGACGAGAGGTGGAATATGA…
consensus112956_4478_pair_1_length_478	150	consensus112956_4478_pair_1_length_478_150	A	G	CTTCCGATCTGAGATTGCAGGAGGAGCTCATCCTGGGAGTAGTCAATGATCCAGACTGCCATCCCAAAGAGTTTCGCCATTCTTATCTGCGCAGCACTCTTGTTCTGGTGCTGGTCACTCTCATGGTCAGTCCCAGTCAGTCACTCAGTACCATATTGCATTAGACATAGCAGTTTTCATCCTGGGCTATACCCGTGTTTAGCTCCGGTTCAGTCATTGTTGTCCTCTCACTGTGTGTATGTTCTTTTACCAGTTGGTTCTGATCATTGGGCTAACCCAGGCTCTGGTGGTGTTCCGTGTGGTTGCTGCTGTGGTGTTGTCAGAAGGAACATGGGAGTTTGTAAGGGACCATGCCAACACTGTAGCTGTAATGCTGGGTGCTGTACTACACTACATCAC…
consensus112956_4478_pair_1_length_478	153	consensus112956_4478_pair_1_length_478_153	A	G	CTTCCGATCTGAGATTGCAGGAGGAGCTCATCCTGGGAGTAGTCAATGATCCAGACTGCCATCCCAAAGAGTTTCGCCATTCTTATCTGCGCAGCACTCTTGTTCTGGTGCTGGTCACTCTCATGGTCAGTCCCAGTCAGTCACTCAGTACCATATTGCATTAGACATAGCAGTTTTCATCCTGGGCTATACCCGTGTTTAGCTCCGGTTCAGTCATTGTTGTCCTCTCACTGTGTGTATGTTCTTTTACCAGTTGGTTCTGATCATTGGGCTAACCCAGGCTCTGGTGGTGTTCCGTGTGGTTGCTGCTGTGGTGTTGTCAGAAGGAACATGGGAGTTTGTAAGGGACCATGCCAACACTGTAGCTGTAATGCTGGGTGCTGTACTACACTACATCAC…
consensus112956_4478_pair_1_length_478	194	consensus112956_4478_pair_1_length_478_194	C	A	CTTCCGATCTGAGATTGCAGGAGGAGCTCATCCTGGGAGTAGTCAATGATCCAGACTGCCATCCCAAAGAGTTTCGCCATTCTTATCTGCGCAGCACTCTTGTTCTGGTGCTGGTCACTCTCATGGTCAGTCCCAGTCAGTCACTCAGTACCATATTGCATTAGACATAGCAGTTTTCATCCTGGGCTATACCCGTGTTTAGCTCCGGTTCAGTCATTGTTGTCCTCTCACTGTGTGTATGTTCTTTTACCAGTTGGTTCTGATCATTGGGCTAACCCAGGCTCTGGTGGTGTTCCGTGTGGTTGCTGCTGTGGTGTTGTCAGAAGGAACATGGGAGTTTGTAAGGGACCATGCCAACACTGTAGCTGTAATGCTGGGTGCTGTACTACACTACATCAC…
consensus113064_5021_pair_1_length_382	67	consensus113064_5021_pair_1_length_382_67	T	A	AGAGTTCTATTGTCTCTTTCTAGGTCAGAAATGGTGGAAAGCAAAAACAGGCACAGTCATAAATTATCAGTCGGTGTTACGTGAGCTTTCAAATCTGGACCATCTCCAATTTAACAATCCTACATTTTATTTGAGGAAAAATGTCTTTAAATGTTCTCTTGCCTACATAGCCTGAGTGGTGTATTTAATGCTGAAAGTGTGTCAGAGATGACCTGTTTTTAGACACTCTTTAGGGTACAGCGAAAGTAGAGTACGGAAAATGAAGTGGGAGAGCAAAAAAGTTTCCGTCTCTTGAGCTCTTTCTACGTAGATGGAGCATATCATTCATTTATCAGTTCATTGATGTTGGTTTATGTGTCAGTTTATTCCGTCAATGTGATCG
consensus113064	11	consensus113064_11	A	G	TGCAGGAAACACATCATCTCGTGGAGCTCCTTGGTCAGGTTGGACACCTCCTGGTTAAGGGTATTCATCTAGAAAATAGATGGCATGCAGAATAA
consensus113064	71	consensus113064_71	A	G	TGCAGGAAACACATCATCTCGTGGAGCTCCTTGGTCAGGTTGGACACCTCCTGGTTAAGGGTATTCATCTAGAAAATAGATGGCATGCAGAATAA
consensus113112	26	consensus113112_26	A	G	TGCAGGCAGAGACATCAAAATGGTAAGTAGAAGAAACGGCTCAGTGGCCAGAATGTGTCTCTGTCTCTTCAACACTGGGATGTGATGAAGATCAT
consensus113112	37	consensus113112_37	C	A	TGCAGGCAGAGACATCAAAATGGTAAGTAGAAGAAACGGCTCAGTGGCCAGAATGTGTCTCTGTCTCTTCAACACTGGGATGTGATGAAGATCAT
consensus113149	67	consensus113149_67	C	G	TGCAGGCATGTCCACCAGAGATGTTGCCAGAGAATTGAATGTTCATTTCTCTACCATAAACTGCCTCCAATGTCGTTTTAGAGAATTTGGCAGTA
consensus11315_3631_pair_1_length_586	386	consensus11315_3631_pair_1_length_586_386	A	G	CATGATGGTAAGCAAGACTGATGCACATTAGATAGAACTTACAGTGCATCATTTCATGATGTATTTACTATTTCTTCTGACAGAGCTCTCTTGTGTTGCAACGTGTGAGGTGGCTAGTTCAGAGGACCTTCTAACCTCAGATGACTCAGGAGCCCCAGACTTTGGTGGACAGGAGTTGGCACTACCAGAGGCCAGCGGAGGATGGTGGACTGAAGCAAATCACTCCATCCTGGATGTAGAGGGGTTTCTGTCCAGCATGGGCAGTGTGCTTCAGGGGAATCAGGAGGGGCTGATGTGGAACATGGGGGGCAGACAGACGCTAGTGGTGAACTTCCCAGACTGTCTCCACACTGGATCTACTCAGAGCCATCATCTGAGATGGAATAGACAGAATGGTAG…
consensus11315_3631_pair_1_length_586	449	consensus11315_3631_pair_1_length_586_449	G	C	CATGATGGTAAGCAAGACTGATGCACATTAGATAGAACTTACAGTGCATCATTTCATGATGTATTTACTATTTCTTCTGACAGAGCTCTCTTGTGTTGCAACGTGTGAGGTGGCTAGTTCAGAGGACCTTCTAACCTCAGATGACTCAGGAGCCCCAGACTTTGGTGGACAGGAGTTGGCACTACCAGAGGCCAGCGGAGGATGGTGGACTGAAGCAAATCACTCCATCCTGGATGTAGAGGGGTTTCTGTCCAGCATGGGCAGTGTGCTTCAGGGGAATCAGGAGGGGCTGATGTGGAACATGGGGGGCAGACAGACGCTAGTGGTGAACTTCCCAGACTGTCTCCACACTGGATCTACTCAGAGCCATCATCTGAGATGGAATAGACAGAATGGTAG…
consensus11315	81	consensus11315_81	A	G	TGCAGGCCTCCTGTTCTGGCAATCTCCTTGAGGGTCCTGTCCCTCAGCCTGGGGTGTCCAAGGGACTGTATATCCACAATATCTTCCTGTTTCTT
consensus113250_4217_pair_1_length_442	97	consensus113250_4217_pair_1_length_442_97	C	A	GGTGGGTCAAGACCCAATTGGGCCATGGCCAGCTTGTCATGGGTCATGGCTGGATTTGGTCTGGGTTGTAGGGTTGTCTATATTTGGTGGGTCACACCATAGATTTAGATCAACCTCGCATCATTGAATGTGTCCCTTTACGACGTCTGTGAGAGCATGGACAGCGCCATTGAAGCCATCTCCATTTTGAAGCAGTCCATTTTTTTCTGCGAATTGGCAAACAAACTGAGTGTCCACACTGCCACCTGTACTGTGTTGTTAAAACAGATATAAAGCCAAGGTTGGCGATTTACTGTCACATGCAGTTATGGAATGCTTGCTCATGAGTATGATTCATTGGCTGATCCCACCTGATTACCCAGATGGAATCATGTGATCCTTCCTTAACCCATAGAAAGT…
consensus113250	86	consensus113250_86	C	T	TGCAGGCACTTGGCCCTCTGTGGAATGATTTTGACACGTGCCCTAATGTCTCTTCCTGCCCTTCCTTGTTGGAACATGCAATCTCCTTTGAGTAC
consensus11334_4627_pair_1_length_597	130	consensus11334_4627_pair_1_length_597_130	A	G	CGATCTCTGCCTGCAGGTGCACACCTTCCGGGGACCCCACTGGTGTGAATATTGTGCTAACTTCATGTGGGGCCTCATCGCTCAGGGAGTGAAATGTGCAGGTAAAGGGAGGGTGGGAAGCAAACTGTGATCTCTGCTTTGTGTTTTGTCTTTTTACACACAGCTAGTTTGAACTTGGTTTTGAGGAGATGTCACATACAGCACCATACAAGTGTCTACAGGGCATTCGTAAATTCACTCTGGTAATCTATTTCGAGTTCAGAGCACTCTGGTGTGAGAGTGTCAGAGCGCAGAATAATTGACTTTACGAACGACAAGTTGTGCCTGTTATGACAGGTGCCAGTAAATATTAACTAAAAAAACTAATTGAAATGTTGCCAGTAAGTGACTCACTAACCC…
consensus11334_4627_pair_1_length_597	155	consensus11334_4627_pair_1_length_597_155	T	A	CGATCTCTGCCTGCAGGTGCACACCTTCCGGGGACCCCACTGGTGTGAATATTGTGCTAACTTCATGTGGGGCCTCATCGCTCAGGGAGTGAAATGTGCAGGTAAAGGGAGGGTGGGAAGCAAACTGTGATCTCTGCTTTGTGTTTTGTCTTTTTACACACAGCTAGTTTGAACTTGGTTTTGAGGAGATGTCACATACAGCACCATACAAGTGTCTACAGGGCATTCGTAAATTCACTCTGGTAATCTATTTCGAGTTCAGAGCACTCTGGTGTGAGAGTGTCAGAGCGCAGAATAATTGACTTTACGAACGACAAGTTGTGCCTGTTATGACAGGTGCCAGTAAATATTAACTAAAAAAACTAATTGAAATGTTGCCAGTAAGTGACTCACTAACCC…
consensus113527_3865_pair_1_length_562	195	consensus113527_3865_pair_1_length_562_195	A	G	GATCTTAGGCTGCAGGAGCAGCTGCAGGCTGAGACGGAGCTGTGTGCCGAGGCTGAGGAGATGAGAGCCCGTCTGGCCGCTAAGAAGCAGGAGCTGGAGGAGATCCTTCATGACCTGGAGGCCAGAGTGGAGGAGGAGGAGGAGAGAGCCACACATCTGCAGACAGAGAAGAAGAAGATGCAGCAGAACATCACAGTGAGGACACACAAACCAACACACACTTTGTGTGCAGCATGGCAAGTACACACTGTACTAACTCTTTCCCCTCCTGTGTGTGTGTAGGACCTGGAGCAGCAGTTGGATGAGGAGGAGGCTGCCAGGCAGAGGCTGCAGCTGGAGAAGGTGACCACAGACTCCAAGCTGAAGAAGATCGAGGAGGACGTCATGGTTCTTGAAGAC…
consensus113664	12	consensus113664_12	T	C	TGCAGGCTGACTTGGGTCGTCAGTTGAACGGTGTTTCCTCCGACACATTGGTGCAGCTGGCTTACGGGTTACGTGGGAGGGTGTTAAGGAGCGCG
consensus113676_4560_pair_1_length_613	204	consensus113676_4560_pair_1_length_613_204	A	G	TTCCGATCTTCACGTGCAGGCCAGGACACTCAGGGTTCTCTCGTGGATGTTCATGATTGGGTAGTTCTTCCCTTTGTAGCGATTCACTTCCTGGTTGACAGAAAAACACAACCAATGACAGGATATTTACTAGCTTTCGACCAATGTCAGGATATTTTACTAGCTCTCGACCAATGGCATGAGGCTTTATTGCAATGTGAAACAGGGGTATTTGTCTAATTAATTGGCTGATCCCTCCTGATGTCCTGGATGGAACAATGTGAGCCCAGTTGACTACTTCGAAATGGTGAAAGTCCTCAATGCCCATGCTTTTGGCCACTACTGTTGTCTATCTAAGTCTATGGGAGGTTACAAAGAGAAGTAGTTTAATGTTGTCTCTAGACACTGATCTTAGGTCAG…
consensus113709_5855_pair_1_length_541	116	consensus113709_5855_pair_1_length_541_116	C	T	ATCTTCGGATGCAGGAAAGGTACCACATGAGGGAGGAGGATGTCTTCCCTGTAATGCACAGCATTGAGATTGCCTGCAATGACAACAAGCTCAGTCCGACGATGCTGTGACACACCGCCCCAGACTGACAGACCCTCCACCTCCAAATCGATCCCGCTCAAGAGTACAGGCCTCAGTGTAACGCTCATTCCTGACGATAAACGCGAATCTGACCATTACCCCTGGTTTGGGTTTGTGCCCATAGGCGACGTTGTTGCTGGTGATGTCTGGTGAGGACCTGCCTTACAACAGGCCTACAAGCCCTCAGTCGAGCCCATCTCAGCCTATTGCAGACAGTCTGAGCACTGATGGAGGGATTGTGCGTTCCTGGTGTAACTCTGGAAGTTGTTATTGCCATCC…
consensus113709_5855_pair_1_length_541	156	consensus113709_5855_pair_1_length_541_156	G	A	ATCTTCGGATGCAGGAAAGGTACCACATGAGGGAGGAGGATGTCTTCCCTGTAATGCACAGCATTGAGATTGCCTGCAATGACAACAAGCTCAGTCCGACGATGCTGTGACACACCGCCCCAGACTGACAGACCCTCCACCTCCAAATCGATCCCGCTCAAGAGTACAGGCCTCAGTGTAACGCTCATTCCTGACGATAAACGCGAATCTGACCATTACCCCTGGTTTGGGTTTGTGCCCATAGGCGACGTTGTTGCTGGTGATGTCTGGTGAGGACCTGCCTTACAACAGGCCTACAAGCCCTCAGTCGAGCCCATCTCAGCCTATTGCAGACAGTCTGAGCACTGATGGAGGGATTGTGCGTTCCTGGTGTAACTCTGGAAGTTGTTATTGCCATCC…
consensus113709_5855_pair_1_length_541	160	consensus113709_5855_pair_1_length_541_160	A	C	ATCTTCGGATGCAGGAAAGGTACCACATGAGGGAGGAGGATGTCTTCCCTGTAATGCACAGCATTGAGATTGCCTGCAATGACAACAAGCTCAGTCCGACGATGCTGTGACACACCGCCCCAGACTGACAGACCCTCCACCTCCAAATCGATCCCGCTCAAGAGTACAGGCCTCAGTGTAACGCTCATTCCTGACGATAAACGCGAATCTGACCATTACCCCTGGTTTGGGTTTGTGCCCATAGGCGACGTTGTTGCTGGTGATGTCTGGTGAGGACCTGCCTTACAACAGGCCTACAAGCCCTCAGTCGAGCCCATCTCAGCCTATTGCAGACAGTCTGAGCACTGATGGAGGGATTGTGCGTTCCTGGTGTAACTCTGGAAGTTGTTATTGCCATCC…
consensus113827_3706_pair_1_length_556	153	consensus113827_3706_pair_1_length_556_153	A	G	TTCGTCTGCAGGGTCCTGAAGCTGCGTTGACAGAGGCAGCACATGGTGGCTGCTCTGATGACATGGTACTGCGAGTGCAGCTGCAGTTTCTCCACCGTCTTGAAGGCCAGGCTGCACTGGTTGCAGCGATACTTGTAGACATGCCGGTCCGAAACAGGCAGCTGAGGCCTTTTGTTGTGAACCTCGTTGAAGTGCACCTGGAGGGAGTTAGAGGACTTGAAGACCTGGTTACAGCCTTTCTTCCAACACAGGAATCCTGTGTCTTCCCTTCCAGACTGCTGATCCTCCAGAGGTGACTTGCGAGCTTCAGCTATTTCTGTAGGCAGTGAGACCCCTTTCTCAGGCTCAGCATCTAAAGGTTCTGTCAATAAATAAAGAGAAAGAAAAAATGAATTAAAG…
consensus113827	57	consensus113827_57	G	A	TGCAGGGTCCTGAAGCTGCGTTGACAGAGGCAGCACATGGTGGCTGCTCTGATGACGTGGTACTGCGAGTGCAGCTGCAGTTTCTCCACCGTCTT
consensus113_84561_pair_2_length_341	34	consensus113_84561_pair_2_length_341_34	G	C	GCTCTCGCTGGTTCATCCACACAGGGTTGGACAGAGACAGAGGACACTGAATCAAACAGCCTACCAGATGATACAAAGTGCTCATTGAAACAATTCAGTTATCAACTACATAATCGCTGACACAATTCCAGCTATGCAACTACCTTTTTGTGTATCTATGTATTGTCTGACCTTTAAGAAATGAAATGAACATGCATTTGCATTGATAGCTACAGTATATATCCAGTACTTATCTGATTTTACTGAGGTTATACATCTACAGTGGGGTTTGAAGCTATCAGATTAATTTAATGCTAGTCTAATGGTTCTTAGTATTATTGCACAGTCCACATCGAGACAGA
consensus113_84561_pair_3_length_451	97	consensus113_84561_pair_3_length_451_97	C	T	AGGGTTGTACAAAGACATAGGACACTGAATCAAACAGCCTACCAGATGATACAAAGTGCTCATTGAAACAATTCAGCATTTCAGTTTTGTCATATACAGCAACAGTAATAACATACAACACAAGGCAAGGCCAAATCTTCACTGGAGTTGCTTACCAAGAAGCCAGTGAATGTTCCTGAGTAGTCGAGTTACAGTTTTGACTTAAAGGAATACCTGGGGATTTTGACAATGAGGCCCTTTATGTACTTCCCCAGAGTCAGATGAACTTGTGGATACCATTTTTTTGTCCAGTATGAAGGAAGTTAAAGGTAGATTCTCAAGCCAATGCTAACTACCATTAGCGGAATGACTGGAAGTCTATTGGTATCTACTAGCATGCTATCGAGAAGATTGAAATAC…
consensus113_84561_pair_4_length_224	20	consensus113_84561_pair_4_length_224_20	C	T	CAGACATAAAATATTCAGACTTGGCCTTCCTAAGAAGAAAAGAACACTTGTTTCGTAACTGCCTAAAAACAAGCCAATCAGCATCAGAACACGATTTCCAATTTCCATATATTGGCCGCGTCATTGTTTAAGCCGCGAGGTTCAAAGCCTGGGAAAAAAGTTGCGGCTTATAGTCCGGAATTTATGGTATATGGCATGTTGACACTGTAGCAGTTGTTTTGTGG
consensus113_84561_pair_4_length_224	39	consensus113_84561_pair_4_length_224_39	A	G	CAGACATAAAATATTCAGACTTGGCCTTCCTAAGAAGAAAAGAACACTTGTTTCGTAACTGCCTAAAAACAAGCCAATCAGCATCAGAACACGATTTCCAATTTCCATATATTGGCCGCGTCATTGTTTAAGCCGCGAGGTTCAAAGCCTGGGAAAAAAGTTGCGGCTTATAGTCCGGAATTTATGGTATATGGCATGTTGACACTGTAGCAGTTGTTTTGTGG
consensus11401_5740_pair_1_length_225	45	consensus11401_5740_pair_1_length_225_45	C	T	ATGTACTGTAGTCCTCTACTGTAGTAAAGATACAGTATGTACTGCAGTCCTCTACTGTAGTAAAGATACAGTATGTACTGCAGTCCTCTACTGTAGTAAATATACAGTATAGTCCTCTGCTTCCATGTTTTAAGTGACAGGCCAGAAGGGATGCAGCTGTTCAACTTAAATATGAACTATCTTTATGAAACTACTGTCTTGTAATTGGAGCTCCTGCAGGCAAAG
consensus114109_4856_pair_1_length_582	130	consensus114109_4856_pair_1_length_582_130	A	C	CTCTTCCGATCTAGAGTTGCAGGAATATTTTCCTGCTGTAGTAAATTGGCTCAAATTAAGATCCTACATATGTACGTGCAAATGTACTTGGTGAATAAAGGTGATTGTGATTCTACAAAGGTTGAGTCTATAGATTCCCTTGCTGCTCTGGAGAAATAATGAAATGGTTGTCATGGTGATTTAACCTGTTGGGGATAGGGGGCAGTATTTGCACGGCCGGATAAAAAACGTACCCAATTTAATCTGGTTACTACTCCTGCCCAGTAACTAGAATATGCATATCATTGTTTGATTTGGATAGAAAACACCCTAAAGTTTCTAAAACTGTTTGAATGGTGTCTGTGAGTACAACAGGACTCATTTGGCAGGCCAAAACCTGAGAAGATTCCAAACAGGAAG…
consensus114109_4856_pair_1_length_582	167	consensus114109_4856_pair_1_length_582_167	G	C	CTCTTCCGATCTAGAGTTGCAGGAATATTTTCCTGCTGTAGTAAATTGGCTCAAATTAAGATCCTACATATGTACGTGCAAATGTACTTGGTGAATAAAGGTGATTGTGATTCTACAAAGGTTGAGTCTATAGATTCCCTTGCTGCTCTGGAGAAATAATGAAATGGTTGTCATGGTGATTTAACCTGTTGGGGATAGGGGGCAGTATTTGCACGGCCGGATAAAAAACGTACCCAATTTAATCTGGTTACTACTCCTGCCCAGTAACTAGAATATGCATATCATTGTTTGATTTGGATAGAAAACACCCTAAAGTTTCTAAAACTGTTTGAATGGTGTCTGTGAGTACAACAGGACTCATTTGGCAGGCCAAAACCTGAGAAGATTCCAAACAGGAAG…
consensus114236_4223_pair_1_length_371	58	consensus114236_4223_pair_1_length_371_58	C	T	AGGTTGTTTTTTCAGCACCACCTAACACCCGCCGTTTTCTCACCTAAGCAGGACGTACGGTTCAACCTCCTGGCTGCTCTGACCTTTCTGGATCAAACTAGCACCCTTTTATATACTTCATTAACTTTAACTTTTAAAACATACATTTTTAAACAACCTTCCTTACTCCACTCAATTATAATCTCACTCCAATCTAATTTATTAACTCCTACCTAACTCCTAACCCCCCTTACATCCTAAACTTCTAATATTTTAAACATTATAACATCTCATTGCTTTAATTACTTTAATCACCCTTTAATATCTCCTACTGTATATTTCCTAATCACCCTTTAATATCTCCTACTGTATATTTCCTAATCACCCTTTAA
consensus114236	35	consensus114236_35	C	T	TGCAGGTGACCGGTTCTTCTAGCATGCCTGCTAACCTCCTTCCTTTCTGCTAACTCTTTGTGGCTAACACATGCTCAAATTACACACTCAGTGGG
consensus114236	84	consensus114236_84	A	G	TGCAGGTGACCGGTTCTTCTAGCATGCCTGCTAACCTCCTTCCTTTCTGCTAACTCTTTGTGGCTAACACATGCTCAAATTACACACTCAGTGGG
consensus114246_5098_pair_1_length_525	350	consensus114246_5098_pair_1_length_525_350	C	T	GTGTGTGTGTGTGTGTGTGTGTGTGTGTGTGTGTGTGTGTGTGTGTGTGTACATACCGCTGAAGTTGAGCAGGTGTGTGAAGAAGAAGGAGTGTTTGTGGAAGTCTTCTATAGCCAGTACTATGGGTCCATCCAGACTGCTGCGTAGAGTCTTCTTAGAACCACTCTTATCGGCTATCAACGACTCCAGCATGGTACGAACCATGTACAGCTTGAGAGGGAGGAAGAGAGAGAGAAAAGTCTAAATAGTCTATTCCCTTACAAAGTCCCTGTACCTGATCCTGTCCCTACAGCCTGCCACTGTCCCCGAGTCACATCAGTCTCTTCCTAAATCCCCTAGCCCTCTGTTACCCTTCCCTCTCTCCCCTGGTGTACCTGTGTGCTCGAAGGTCCCACAGCT…
consensus114246_5098_pair_1_length_525	353	consensus114246_5098_pair_1_length_525_353	T	C	GTGTGTGTGTGTGTGTGTGTGTGTGTGTGTGTGTGTGTGTGTGTGTGTGTACATACCGCTGAAGTTGAGCAGGTGTGTGAAGAAGAAGGAGTGTTTGTGGAAGTCTTCTATAGCCAGTACTATGGGTCCATCCAGACTGCTGCGTAGAGTCTTCTTAGAACCACTCTTATCGGCTATCAACGACTCCAGCATGGTACGAACCATGTACAGCTTGAGAGGGAGGAAGAGAGAGAGAAAAGTCTAAATAGTCTATTCCCTTACAAAGTCCCTGTACCTGATCCTGTCCCTACAGCCTGCCACTGTCCCCGAGTCACATCAGTCTCTTCCTAAATCCCCTAGCCCTCTGTTACCCTTCCCTCTCTCCCCTGGTGTACCTGTGTGCTCGAAGGTCCCACAGCT…
consensus114246_5098_pair_1_length_525	356	consensus114246_5098_pair_1_length_525_356	C	T	GTGTGTGTGTGTGTGTGTGTGTGTGTGTGTGTGTGTGTGTGTGTGTGTGTACATACCGCTGAAGTTGAGCAGGTGTGTGAAGAAGAAGGAGTGTTTGTGGAAGTCTTCTATAGCCAGTACTATGGGTCCATCCAGACTGCTGCGTAGAGTCTTCTTAGAACCACTCTTATCGGCTATCAACGACTCCAGCATGGTACGAACCATGTACAGCTTGAGAGGGAGGAAGAGAGAGAGAAAAGTCTAAATAGTCTATTCCCTTACAAAGTCCCTGTACCTGATCCTGTCCCTACAGCCTGCCACTGTCCCCGAGTCACATCAGTCTCTTCCTAAATCCCCTAGCCCTCTGTTACCCTTCCCTCTCTCCCCTGGTGTACCTGTGTGCTCGAAGGTCCCACAGCT…
consensus114275_4951_pair_1_length_253	15	consensus114275_4951_pair_1_length_253_15	T	C	AAATATACTACTGATAGACACCACCTGGGCTCCTGAGAGGAGAAACAGAAATATACTACTGACAGACACCACCTGGGCTCCTGAGAGGAGGGAAACAGAAATGTACTACTTGACAAAAGTGTCAGTTGGTTTCAGTTAACCAAGGGTTGTGTTAACCTGTTGGGGCTAGGGGGCAGTATTTTCACTAATCTGTATCGCCTAGCCTATTTTTCTGAGCATAACACCTCGTTTATTGCAAAGTGTGATTTCCCAG
consensus114275_4951_pair_1_length_253	63	consensus114275_4951_pair_1_length_253_63	C	T	AAATATACTACTGATAGACACCACCTGGGCTCCTGAGAGGAGAAACAGAAATATACTACTGACAGACACCACCTGGGCTCCTGAGAGGAGGGAAACAGAAATGTACTACTTGACAAAAGTGTCAGTTGGTTTCAGTTAACCAAGGGTTGTGTTAACCTGTTGGGGCTAGGGGGCAGTATTTTCACTAATCTGTATCGCCTAGCCTATTTTTCTGAGCATAACACCTCGTTTATTGCAAAGTGTGATTTCCCAG
consensus114275	83	consensus114275_83	T	C	TGCAGGTACTCAGGTTGCACCCTGGCCACCTTGCGGAACTCTTTGGCGTGCGTCCGCGGGCACTGCATCTCACACCAGCTGATAGGTACCATCTG
consensus114317_4082_pair_1_length_541	187	consensus114317_4082_pair_1_length_541_187	T	C	GATCTTTACATGCAGGCATGGATCCAGTCCAGAAATATTTGTGTTTTTCTTTTCCCTGATAGTTCATTGATTGATTCACGTCACTGATTGGCCAGAGAGTTATTCACCCGGTGTCAGGTCTGAATCAGTCCCTGATCTCCCCTGTAACTATTCCCCAGGTCGTTGCTGTACATGAGAATGTGTTCTTAGTCAACTTACCTGGTAAAATAAGGGTTAAATAAAATAAAGAATTGAAGGAGCGAATGAAAACTAGATATGTTCCGGCCGTCCAGGACCGAAGTTGAACAACCCTACTGTATTAGACTGTTACATAATCTAATGACTACTCCTCTGTCCTGTGTAAGTCATTGATACTCTATCACTCATTACATTACAACACTACCATTTCTATTACTAGGG…
consensus114317	31	consensus114317_31	G	A	TGCAGGCATGGATCCAGTCCAGAAATATTTGTGTTTTTCTTTTCCCTGATAGTTCATTGATTGATTCACGTCACTGATTGGCCAGAGAGTTATTC
consensus114317	38	consensus114317_38	T	C	TGCAGGCATGGATCCAGTCCAGAAATATTTGTGTTTTTCTTTTCCCTGATAGTTCATTGATTGATTCACGTCACTGATTGGCCAGAGAGTTATTC
consensus114_38924_pair_3_length_287	12	consensus114_38924_pair_3_length_287_12	C	T	CCAGAAATGTCCGGGAACTTGCAGGTGCCTTGGTGGAAGAGTGGGGCAACGTCTCACAGCAAGAACTGGCAAATCTGGTGCAGTCCATGAGGAGGAGATTGTCACGTCCTGACCAGCAGAGGGAGCAATTGTATTAGTTTTGGTCAGGACGTGGCAGAGGGGTTTGTGTTACGTGTGAGTTGGTTATTGGACTCCCAATTGAAGGCAGGTGTGTTGAGTTGCCTTTGATTGGGAGTCCTATATAGTAGTGTGTGTTTTTCTTTGGGGTTGTGGGTAATTGTTTCTGT
consensus114_38924_pair_7_length_349	87	consensus114_38924_pair_7_length_349_87	G	T	ACAGGAAGGTCAGTGTTCTGCAATGGCCAGCGAAGAGCCCGGATCTCAATCCCATTGAGCACGTCTGGGACCTGTTGGATTGGAGGGTGAGGGCTAGGGCCATTCTGGGCTAGGGCCATTGTGGTCCCGTGTGGCTCAGTTGGTAGAACATGGTGTTTGCAATGCCAGGGTTGTGGGTTCGATTCCAACGTGGGACCAGTACGGGGAAAAAATCTATGAAATGTATGCATTCATTACTGTAAGTTGCTCTGGATAAGAGTGTCTGCTAAATGACAAAAATGTCCAAAAAAAAAATGTCAAAATGTAATTCTCCCCAGGAATGTCTGGGAACTTGTAGGTGCGAGTGGTC
consensus11449	50	consensus11449_50	G	A	TGCAGGGACACCACCCTTACCTTTGACCAGCTGGTAGACCTATCCATCAGGCTGGATAACCTGTTGGCCTCCCGCGGACGTCCGGATCGGGGTCC
consensus114507	42	consensus114507_42	A	G	TGCAGGGGCGCTTTAAAAATTCCAAGAACTCCACCGTGAAGAGGGAAGAGAGTATGAAGCGGTGCGTACTACACATTGTTCTAAACTCACTACAC
consensus11458	41	consensus11458_41	T	C	TGCAGGACTTCTTTAACGGCTTTGACGCCATCTTAGAACATATCAGAACCTCGACCGGACGCCGCGCCTCTTCAGAGAGCCCCTCTTTTCAATGC
consensus11458	86	consensus11458_86	T	C	TGCAGGACTTCTTTAACGGCTTTGACGCCATCTTAGAACATATCAGAACCTCGACCGGACGCCGCGCCTCTTCAGAGAGCCCCTCTTTTCAATGC
consensus11469_5138_pair_1_length_518	252	consensus11469_5138_pair_1_length_518_252	G	C	TCTTCACGTGCAGGACTGGGGGGTGTGCATAGGAGTCAGAGTCTTCTGCCCCAGCCGCATGCAGGGTGACCGTGTTGGATTATGTTGTTTTCTTCCCTCCTCCTGTCCGTCCATCCAGATAAGAGGGATGCCCTCTGGCTTGGACACCCGTGCTTCGGCGATGACCAAGCACACACGCTCTGACCGAGGAGAATCATCGCTTTACAGAGAGAAAGAGAGAGAGAAAGAGAGAGAAAGAAACAGAGGGGGGAGAGAGAGCACCTGTTCTCTCCATTGTGCAAACTGAGATGTAAACAAACAGGGTATGTAGGGAATGAAGAGAGTTCAGGGGGGGTGCTCCTTCAACGATTTGATTGACAGATACAGGGACCTATGAAATAAATAAGAGGAAAGGGATGG…
consensus114766	42	consensus114766_42	T	C	TGCAGGACGACCTGGCGCTCCAGCCTCCAACCCTACTCCCATAGTGGCTCCTGAGGCCATCATCACTGACAATAACCCGGGCTCTAACTCAGATA
consensus114792_4446_pair_1_length_549	148	consensus114792_4446_pair_1_length_549_148	A	T	TCTACGGCTGCAGGTTATGTTGTGTGTTTTATTGTCTTGTGTTGAGGCAGACTCAGATGAGATTAAAAAGGGTGAGGAGGGAGGGTTGATGCGCTGGTTTTTGACAGTCAGTGTGCAGTCAGTGGTGTATTTATAATGGGTTTTTTAATCTGTTGGGGTAATGTTATTTGAAGAGTCAGTTCCCCAATTGTATTCCCCTATCTTTGCACTTCTCCCATTTTCTCTCAGTCTGGTTCTTTCTTTCTTACATTCATTCTCTGCCCCATGTGTCTCTCTCTTGCTATCCCCATCTCTCTCAAACCCTTATTTCTCTCACTATCCCTTCCTCCTCTCTCCCCACCTCTCCCCCTCTCTCTCTCCCCATCTCTCTGTCAGTCAGCCAGCTGATATGTACAGTAC…
consensus114792_4446_pair_1_length_549	158	consensus114792_4446_pair_1_length_549_158	G	A	TCTACGGCTGCAGGTTATGTTGTGTGTTTTATTGTCTTGTGTTGAGGCAGACTCAGATGAGATTAAAAAGGGTGAGGAGGGAGGGTTGATGCGCTGGTTTTTGACAGTCAGTGTGCAGTCAGTGGTGTATTTATAATGGGTTTTTTAATCTGTTGGGGTAATGTTATTTGAAGAGTCAGTTCCCCAATTGTATTCCCCTATCTTTGCACTTCTCCCATTTTCTCTCAGTCTGGTTCTTTCTTTCTTACATTCATTCTCTGCCCCATGTGTCTCTCTCTTGCTATCCCCATCTCTCTCAAACCCTTATTTCTCTCACTATCCCTTCCTCCTCTCTCCCCACCTCTCCCCCTCTCTCTCTCCCCATCTCTCTGTCAGTCAGCCAGCTGATATGTACAGTAC…
consensus114792_4446_pair_1_length_549	182	consensus114792_4446_pair_1_length_549_182	C	T	TCTACGGCTGCAGGTTATGTTGTGTGTTTTATTGTCTTGTGTTGAGGCAGACTCAGATGAGATTAAAAAGGGTGAGGAGGGAGGGTTGATGCGCTGGTTTTTGACAGTCAGTGTGCAGTCAGTGGTGTATTTATAATGGGTTTTTTAATCTGTTGGGGTAATGTTATTTGAAGAGTCAGTTCCCCAATTGTATTCCCCTATCTTTGCACTTCTCCCATTTTCTCTCAGTCTGGTTCTTTCTTTCTTACATTCATTCTCTGCCCCATGTGTCTCTCTCTTGCTATCCCCATCTCTCTCAAACCCTTATTTCTCTCACTATCCCTTCCTCCTCTCTCCCCACCTCTCCCCCTCTCTCTCTCCCCATCTCTCTGTCAGTCAGCCAGCTGATATGTACAGTAC…
consensus11481	59	consensus11481_59	A	G	TGCAGGTTACTAGTCCAACGCTCTAACCACTAGGCTACCTGCTGGTTACTAGTCCAACACTCTAACCACTAGGCTACCTGCTGGTTACTAGTCCA
consensus114901_11311_pair_1_length_580	114	consensus114901_11311_pair_1_length_580_114	A	G	CCGATCTGTGCTTGCAGGTGACTATTTAACATTGCCTGTGTAGAGAACTTCTCCTCACACATACAGCAGTGGTAACGTGTCTTCTCTTTGTGTTTCCGCTGGTGTCTTTTTAGATGTTCCAATCGAGTGAAGCTCTTACCACAATCAGAGCAGTAATTAGACTTCTCTTTATGTGTATACTGGTGTCTTCTCAAGTGATAGGCTCTGGTAAAACCTTTACCACAGTCTGAGCATTGGTGAAGCATCTTTCCAGCATGTTTCTGCTGGTGTCTTTCAAACGCATGTAACGACTGGAATAGTTTCCCACAGTCGGTGCAGAGGTGAGGCTTTTCCCCGGCATGCACTTTCATGTGACTTCTTAGTTGTGCTGCTTTAGAGAAACACTCATCACAGTTAGTG…
consensus114901_11311_pair_1_length_580	122	consensus114901_11311_pair_1_length_580_122	A	G	CCGATCTGTGCTTGCAGGTGACTATTTAACATTGCCTGTGTAGAGAACTTCTCCTCACACATACAGCAGTGGTAACGTGTCTTCTCTTTGTGTTTCCGCTGGTGTCTTTTTAGATGTTCCAATCGAGTGAAGCTCTTACCACAATCAGAGCAGTAATTAGACTTCTCTTTATGTGTATACTGGTGTCTTCTCAAGTGATAGGCTCTGGTAAAACCTTTACCACAGTCTGAGCATTGGTGAAGCATCTTTCCAGCATGTTTCTGCTGGTGTCTTTCAAACGCATGTAACGACTGGAATAGTTTCCCACAGTCGGTGCAGAGGTGAGGCTTTTCCCCGGCATGCACTTTCATGTGACTTCTTAGTTGTGCTGCTTTAGAGAAACACTCATCACAGTTAGTG…
consensus114901_11311_pair_1_length_580	123	consensus114901_11311_pair_1_length_580_123	T	A	CCGATCTGTGCTTGCAGGTGACTATTTAACATTGCCTGTGTAGAGAACTTCTCCTCACACATACAGCAGTGGTAACGTGTCTTCTCTTTGTGTTTCCGCTGGTGTCTTTTTAGATGTTCCAATCGAGTGAAGCTCTTACCACAATCAGAGCAGTAATTAGACTTCTCTTTATGTGTATACTGGTGTCTTCTCAAGTGATAGGCTCTGGTAAAACCTTTACCACAGTCTGAGCATTGGTGAAGCATCTTTCCAGCATGTTTCTGCTGGTGTCTTTCAAACGCATGTAACGACTGGAATAGTTTCCCACAGTCGGTGCAGAGGTGAGGCTTTTCCCCGGCATGCACTTTCATGTGACTTCTTAGTTGTGCTGCTTTAGAGAAACACTCATCACAGTTAGTG…
consensus114901_11311_pair_1_length_580	127	consensus114901_11311_pair_1_length_580_127	G	C	CCGATCTGTGCTTGCAGGTGACTATTTAACATTGCCTGTGTAGAGAACTTCTCCTCACACATACAGCAGTGGTAACGTGTCTTCTCTTTGTGTTTCCGCTGGTGTCTTTTTAGATGTTCCAATCGAGTGAAGCTCTTACCACAATCAGAGCAGTAATTAGACTTCTCTTTATGTGTATACTGGTGTCTTCTCAAGTGATAGGCTCTGGTAAAACCTTTACCACAGTCTGAGCATTGGTGAAGCATCTTTCCAGCATGTTTCTGCTGGTGTCTTTCAAACGCATGTAACGACTGGAATAGTTTCCCACAGTCGGTGCAGAGGTGAGGCTTTTCCCCGGCATGCACTTTCATGTGACTTCTTAGTTGTGCTGCTTTAGAGAAACACTCATCACAGTTAGTG…
consensus114901_11311_pair_1_length_580	147	consensus114901_11311_pair_1_length_580_147	A	G	CCGATCTGTGCTTGCAGGTGACTATTTAACATTGCCTGTGTAGAGAACTTCTCCTCACACATACAGCAGTGGTAACGTGTCTTCTCTTTGTGTTTCCGCTGGTGTCTTTTTAGATGTTCCAATCGAGTGAAGCTCTTACCACAATCAGAGCAGTAATTAGACTTCTCTTTATGTGTATACTGGTGTCTTCTCAAGTGATAGGCTCTGGTAAAACCTTTACCACAGTCTGAGCATTGGTGAAGCATCTTTCCAGCATGTTTCTGCTGGTGTCTTTCAAACGCATGTAACGACTGGAATAGTTTCCCACAGTCGGTGCAGAGGTGAGGCTTTTCCCCGGCATGCACTTTCATGTGACTTCTTAGTTGTGCTGCTTTAGAGAAACACTCATCACAGTTAGTG…
consensus114901_11311_pair_1_length_580	214	consensus114901_11311_pair_1_length_580_214	C	A	CCGATCTGTGCTTGCAGGTGACTATTTAACATTGCCTGTGTAGAGAACTTCTCCTCACACATACAGCAGTGGTAACGTGTCTTCTCTTTGTGTTTCCGCTGGTGTCTTTTTAGATGTTCCAATCGAGTGAAGCTCTTACCACAATCAGAGCAGTAATTAGACTTCTCTTTATGTGTATACTGGTGTCTTCTCAAGTGATAGGCTCTGGTAAAACCTTTACCACAGTCTGAGCATTGGTGAAGCATCTTTCCAGCATGTTTCTGCTGGTGTCTTTCAAACGCATGTAACGACTGGAATAGTTTCCCACAGTCGGTGCAGAGGTGAGGCTTTTCCCCGGCATGCACTTTCATGTGACTTCTTAGTTGTGCTGCTTTAGAGAAACACTCATCACAGTTAGTG…
consensus114911_6020_pair_1_length_563	149	consensus114911_6020_pair_1_length_563_149	A	T	CGATCTTCACCTGCAGGAACATTCAGGTGAATTTACATGTCATTTAGCAGACACTTCTGAAGCAAACTAGCAAGCAAGTCTTCCCTACACCGGAGTCTCCTACCAACATCCCCTGTAGACAGAAACACTTCACTTATACACAACCTGTATGCCCAGAGAGGGAGAGACTGACTGACAGAGCAGGAGACAGACAGAACATCTCCACTGTCTGTGTTCCCCATGGTAGATGTAGATAAGGCTCAGTAGTGGAAGTCAATGACTAGTACACCATGAAGCTCCACTCAGTGAGGTGCAGGGTGAGTATCAGCATCGGTCTCTGAGAATTCACTGTGTTCTGGATTTCTTTATTAACACGCTCTCTCAAACACTGACTGAGTAAATGTCTAATGCTGGGTAGAG…
consensus114911_6020_pair_1_length_563	216	consensus114911_6020_pair_1_length_563_216	C	T	CGATCTTCACCTGCAGGAACATTCAGGTGAATTTACATGTCATTTAGCAGACACTTCTGAAGCAAACTAGCAAGCAAGTCTTCCCTACACCGGAGTCTCCTACCAACATCCCCTGTAGACAGAAACACTTCACTTATACACAACCTGTATGCCCAGAGAGGGAGAGACTGACTGACAGAGCAGGAGACAGACAGAACATCTCCACTGTCTGTGTTCCCCATGGTAGATGTAGATAAGGCTCAGTAGTGGAAGTCAATGACTAGTACACCATGAAGCTCCACTCAGTGAGGTGCAGGGTGAGTATCAGCATCGGTCTCTGAGAATTCACTGTGTTCTGGATTTCTTTATTAACACGCTCTCTCAAACACTGACTGAGTAAATGTCTAATGCTGGGTAGAG…
consensus114911_6020_pair_1_length_563	260	consensus114911_6020_pair_1_length_563_260	C	G	CGATCTTCACCTGCAGGAACATTCAGGTGAATTTACATGTCATTTAGCAGACACTTCTGAAGCAAACTAGCAAGCAAGTCTTCCCTACACCGGAGTCTCCTACCAACATCCCCTGTAGACAGAAACACTTCACTTATACACAACCTGTATGCCCAGAGAGGGAGAGACTGACTGACAGAGCAGGAGACAGACAGAACATCTCCACTGTCTGTGTTCCCCATGGTAGATGTAGATAAGGCTCAGTAGTGGAAGTCAATGACTAGTACACCATGAAGCTCCACTCAGTGAGGTGCAGGGTGAGTATCAGCATCGGTCTCTGAGAATTCACTGTGTTCTGGATTTCTTTATTAACACGCTCTCTCAAACACTGACTGAGTAAATGTCTAATGCTGGGTAGAG…
consensus114934	71	consensus114934_71	T	C	TGCAGGTGAACACGGTTGTGAGTGGGGCTCTGGACAGGCTGCACTATGAGAAGGACCCCTGTGTGAAGTATGACATCGGCCGCAAGCTGTGGATC
consensus114934	79	consensus114934_79	G	T	TGCAGGTGAACACGGTTGTGAGTGGGGCTCTGGACAGGCTGCACTATGAGAAGGACCCCTGTGTGAAGTATGACATCGGCCGCAAGCTGTGGATC
consensus114997	15	consensus114997_15	G	A	TGCAGGGTCCAGCAGGGAACTTTAACCACTAACATCACAAAGACTAAATTATCTTTTAAGATATTACTGTCTATTCAGACGCATAAACCCCAGTC
consensus114997	50	consensus114997_50	T	G	TGCAGGGTCCAGCAGGGAACTTTAACCACTAACATCACAAAGACTAAATTATCTTTTAAGATATTACTGTCTATTCAGACGCATAAACCCCAGTC
consensus11502	39	consensus11502_39	T	C	TGCAGGTTCATGCTCTACAACATCCATAGAGTACGACCTTACCTCACACAGGAAGCGGCGCAGGTCCTAATCCAGGCACTTGTCCTCTCCAGTCT
consensus11502	91	consensus11502_91	A	G	TGCAGGTTCATGCTCTACAACATCCATAGAGTACGACCTTACCTCACACAGGAAGCGGCGCAGGTCCTAATCCAGGCACTTGTCCTCTCCAGTCT
consensus115036	87	consensus115036_87	C	G	TGCAGGGACTGTCTGCTGGGTCAGTCATGGCCAAGTCTGCTGGCCAAGTCTGCTGGGTCAGTCATGGCCAGTTCGTACTATAACGACACAAGGCG
consensus11504_2559_pair_1_length_218	85	consensus11504_2559_pair_1_length_218_85	T	C	AGTCTTAGTAGAGACCTACATGTTGAATAGTAGGAGTCTTAGTAGAGACCTACATGTTGAATAGTAAGTCTTAGTAGAGACCTATATGTTGAATAGTAACTAAACCTATTCCCAAACTATAAAGTACATTTAATGCAGATTCTCTATTGAGCATGCTTTTTAGTTCAGGACTAGACTGTTTCTTATCTCTGTCCTGGCCCCTCCCCCTGCATCTGAAG
consensus115_14016_pair_1_length_476	183	consensus115_14016_pair_1_length_476_183	A	C	TTTAAAGAGGCTTATGAGAAGCCAGAGCAGAAACCTGTCCCTGACCGTCCCCCTCGCTCTCCCTACACCTCTCTCTACCCTAGCCCAAGTTAAAACAAAATTCCCTTTCACCCTACCTAACAACAGCCGTGCCCATACTACTCCGGCAAAGGCACAGTCCCAAAAGGTGCACTGTCTCCTCCACACCACAAGATGGTCTTGGACAGGTGGGGGATCGCGCCAAGCTATGCCGGTACATGATGGAACGTACCGGCAAGCACTTCAACCAATTCAGGTCCTTGAGCTTGTTGTCCATACCTTACCTTAACTAAATCCCACCACTCTAACACCCCCTCACACATGGACCGGAGGCCTTCAATCCCCCGAAACAAACCAGTAAAGGCTTCAATGAAAGCTCAT…
consensus115_14016_pair_1_length_476	246	consensus115_14016_pair_1_length_476_246	C	T	TTTAAAGAGGCTTATGAGAAGCCAGAGCAGAAACCTGTCCCTGACCGTCCCCCTCGCTCTCCCTACACCTCTCTCTACCCTAGCCCAAGTTAAAACAAAATTCCCTTTCACCCTACCTAACAACAGCCGTGCCCATACTACTCCGGCAAAGGCACAGTCCCAAAAGGTGCACTGTCTCCTCCACACCACAAGATGGTCTTGGACAGGTGGGGGATCGCGCCAAGCTATGCCGGTACATGATGGAACGTACCGGCAAGCACTTCAACCAATTCAGGTCCTTGAGCTTGTTGTCCATACCTTACCTTAACTAAATCCCACCACTCTAACACCCCCTCACACATGGACCGGAGGCCTTCAATCCCCCGAAACAAACCAGTAAAGGCTTCAATGAAAGCTCAT…
consensus115_14016_pair_1_length_476	254	consensus115_14016_pair_1_length_476_254	C	T	TTTAAAGAGGCTTATGAGAAGCCAGAGCAGAAACCTGTCCCTGACCGTCCCCCTCGCTCTCCCTACACCTCTCTCTACCCTAGCCCAAGTTAAAACAAAATTCCCTTTCACCCTACCTAACAACAGCCGTGCCCATACTACTCCGGCAAAGGCACAGTCCCAAAAGGTGCACTGTCTCCTCCACACCACAAGATGGTCTTGGACAGGTGGGGGATCGCGCCAAGCTATGCCGGTACATGATGGAACGTACCGGCAAGCACTTCAACCAATTCAGGTCCTTGAGCTTGTTGTCCATACCTTACCTTAACTAAATCCCACCACTCTAACACCCCCTCACACATGGACCGGAGGCCTTCAATCCCCCGAAACAAACCAGTAAAGGCTTCAATGAAAGCTCAT…
consensus115229	76	consensus115229_76	A	G	TGCAGGATTTACCATCTTCATGGAATGGTTTTTGTAATTTATCTGCGGAGCCTACCAGAATGCAAATTAAGGAGTAAAATGACCGTCTCTTGCCG
consensus115269	80	consensus115269_80	C	A	TGCAGGCACAGATAAGGTGCCTGCTGTGGAGAAGACTGAAGGTGCTGACCAGGAGATGACAGAGGAGGAGTGGACACGGCGAGTGACTGAGCTCA
consensus115269	86	consensus115269_86	A	G	TGCAGGCACAGATAAGGTGCCTGCTGTGGAGAAGACTGAAGGTGCTGACCAGGAGATGACAGAGGAGGAGTGGACACGGCGAGTGACTGAGCTCA
consensus11536_5536_pair_1_length_378	34	consensus11536_5536_pair_1_length_378_34	G	A	GTCCCTCACTCCAACTACAGTACCAGCCAATCAGTTGTGTTGTGACAAGGTAGAGGTGGTATACAGAAGATAGCCCTATTTGGTAAAATACCAAGTCCATATTATGGCAAGAACAGCTCAAATAAGCAAAGAGAAACGACAGTCCATCATTACTTTAAGACGTGAAGGTCCGTCAATCCGGGAAATTTCAAGAACTTTTAATGTTTCTTCAAGTGCAGTCGCAAAAACTATCAAGCACTATGATGAAACAAGTGTCCTAACGAGAGAGCACATGTTCTATGCCAGGCGAAATTATGACTGTCTCATCAACCCTGCCAGGAAATGTAGAAACTTGATCTCCATTATAAAATGCATCTAGACATTATCTCCCATTTCTTA
consensus11537_4886_pair_1_length_575	178	consensus11537_4886_pair_1_length_575_178	A	C	CCGATCTCAGGCTGCAGGTGTGTTGGGTCATTGTCCTGTTGAAAAACAAATGATTGTCCCACTAATCCCAAACCGGATGGGATGGTGTATCACTGCAGAATGCTGTGGTAGCCATGCTGGTTAAGTGTGCCTTGAATTCTAAATAAATCAAAGACAGTGTCACCAGCATAGCACCCCAACACCATCACATCTCCTCCTCCATGCTTCACAGTGGGAACCACACATGTGGACATCATCGGTTCACCTACTCTGCGACTCACAAAGACACGGCTGTTGGAACCAAAAATCGCAAATTTGGCCTCATCAGACCAAAGGACAGATTTCCACCGATCTAATGTCCATTGCTCGTATTTCTTGGCCCAAGCAAGTCTCATTGGTGTCCTTTAGTAGTGTTTTTTT…
consensus115426_6300_pair_1_length_551	204	consensus115426_6300_pair_1_length_551_204	A	G	TTCCGATCTTCACGTGCAGGTATAATGCTTTTATTACTTGTTATAAGCATGTATGAACCCTTTTAATATCTTAAAATGAGGCTAATAATATGTTATGTCTCTGTAGGAAATGTTCAACTGACTCAAAAGGGGTATTATGGAGAAACAATGAATGTGCACACATTTCTGTGAGAGTTTTAACTGACTCACCCAAAGCCGTGGAAAACGAGTCCGATGAAGAAGATGATGAAGAGGTGATGGGTGTACCAGAAAACCTCGAAGTATGACCTGCGGATGACCTCCATGGATGATGTAATGATGAGGATCAGGGCCAAGGTGATGACCACGCCCGTTAACCCCGCGATGGTAGTGAACATCACTATGGTTGGGTTCTGACCCAATCAGAGAAGGGGGATTTCA…
consensus115453_5842_pair_1_length_543	150	consensus115453_5842_pair_1_length_543_150	A	T	TGTGCATGCAGGCTCAAGTTTTGTCTTATCTTGATTATTGTCCAGCCATGTGGTCAAGTACTGCTAAGAAAGACCTAGTTAAGCTGCAGCTGGCCCAAAACAGAGCGGCACAGCTTGCTCTTCATTGTAATCAGAGGGCTAATATAAATACTACGCATGCTAGTCTCTCTTGGCTAAGACTTGAGGAGAGACTGACTGCATCACTTCTTTTTATAAGAAACAATGTGTTAAATTCCAAATTGTTTTCATAATCAACTTATGCACAGCTCTGACACACACACTTACACCTACAGACATGCTTCCAGGGGTATTTTCATAGTCCCAAAATCCAGAACAAATTCAAGAAAGCGTACCGTATTATATAGATTCATTATTGCATGGAACTCCCATCTCATATTG…
consensus115512_5104_pair_1_length_554	214	consensus115512_5104_pair_1_length_554_214	C	T	TCTTCCGATCTAGACCTGCAGGCTCTAGTTTTGTCTGATCTTGATTATTGTCCAGTCATGTGGTCAAGTGTTGCAAAGAAAGACCTAGTTAAGCTGCAGCTGGTCCAGAACAGAGCAAAACGTCTTGCTCTTCATTTTAATCAGGAGCGGTAGAGATACTCTGAATGATCAGCTATGAAAAGCCAACTGACATTTACTCCTGAGGTGCTGACCCGTTGCACCCTCGACAACCACTGTGATTATTATTATTTAACCCTGCTGGTCATCTATGAACATTTAAACATCTTGGCCATGTTCTGTTATAATCTCCACCCGGCACAGCCAGAAGAGGACTGGCCACCCCTCATAGCCTGGTTCCTCTCTAGGTTTCTTCCTAGGTTCTGGCCTTTCTAGGGAGTT…
consensus115747	60	consensus115747_60	A	G	TGCAGGAACATTTTCTATATTTCTATAGCGCTTTTTACTTTCTCTTTTAGGCCATAATTAGTCCTCACAAGGTTCTAGTTATACATCCGGTACAC
consensus115783	34	consensus115783_34	C	G	TGCAGGAACAACCACATCACCAGACGAGGATAACAGAACAGACTTTTTATATGAAAGTAGAATACAATGAAAGGGATAAATACATGAAAGCATTG
consensus115811_4405_pair_1_length_461	79	consensus115811_4405_pair_1_length_461_79	A	T	CCCCCGGCCGTCAGCCAGGCACCCAATCGCAACGCTTCATTCACACCCACCACCAGTAGGTCAAGTAAGGCATTTTTTAAATTCTTTATTTCTCTGTTTGCACTCTAAATCATGTATGCATGCTATCTTTCAATTTAAAAAAAAATGCAAAAAATACTTATCATATCTTACCTGGCATAAAATACTATTCTGTATTGCTACCATGTCTGTGTTCTCCCTTGAATGCCTGAATCCTCTTTCTAACTTTATAAAGAACCTTGTAAATTCCCTGAGGTAGTACTATGTATCTATCTTGAAGGTGTTTTGTGCAGCATTGGGCCGGGCAGGATGTGAACAGAATAGTGAGCTGGTAGGAGTGCTGCATCAGCTCTTCTCTGTCATTGGCACGGCTCTACCTCT…
consensus115811_4405_pair_1_length_461	80	consensus115811_4405_pair_1_length_461_80	A	T	CCCCCGGCCGTCAGCCAGGCACCCAATCGCAACGCTTCATTCACACCCACCACCAGTAGGTCAAGTAAGGCATTTTTTAAATTCTTTATTTCTCTGTTTGCACTCTAAATCATGTATGCATGCTATCTTTCAATTTAAAAAAAAATGCAAAAAATACTTATCATATCTTACCTGGCATAAAATACTATTCTGTATTGCTACCATGTCTGTGTTCTCCCTTGAATGCCTGAATCCTCTTTCTAACTTTATAAAGAACCTTGTAAATTCCCTGAGGTAGTACTATGTATCTATCTTGAAGGTGTTTTGTGCAGCATTGGGCCGGGCAGGATGTGAACAGAATAGTGAGCTGGTAGGAGTGCTGCATCAGCTCTTCTCTGTCATTGGCACGGCTCTACCTCT…
consensus115811_4405_pair_1_length_461	85	consensus115811_4405_pair_1_length_461_85	T	A	CCCCCGGCCGTCAGCCAGGCACCCAATCGCAACGCTTCATTCACACCCACCACCAGTAGGTCAAGTAAGGCATTTTTTAAATTCTTTATTTCTCTGTTTGCACTCTAAATCATGTATGCATGCTATCTTTCAATTTAAAAAAAAATGCAAAAAATACTTATCATATCTTACCTGGCATAAAATACTATTCTGTATTGCTACCATGTCTGTGTTCTCCCTTGAATGCCTGAATCCTCTTTCTAACTTTATAAAGAACCTTGTAAATTCCCTGAGGTAGTACTATGTATCTATCTTGAAGGTGTTTTGTGCAGCATTGGGCCGGGCAGGATGTGAACAGAATAGTGAGCTGGTAGGAGTGCTGCATCAGCTCTTCTCTGTCATTGGCACGGCTCTACCTCT…
consensus115862	95	consensus115862_95	T	C	TGCAGGGGTCTGTGTCTATGTATCTCTTTTAGCCTTGAGGCGCTTTCTCACAGACACCCTGTTTTGACTGCAATGGCTCACACATCTCTCAGACT
consensus115951_4612_pair_2_length_213	133	consensus115951_4612_pair_2_length_213_133	A	G	CCGATCTCAGCCTGCAGGGCCCATGTTGCCCATTCCTCCTCCACCACTCAGCCGGTTGGCATTGATAGGTTGTCCTCCTGGTCCCAGGCCCAACCCAATCCCCCCCAGACCCCCTACACACAGAGAGTTGGAATTTGTTTGACCACACAAACGTAACATCCCTTATCTAATGCCTTGGTGATGAGAACACTAAGCCAAATAGGTGACAACATG
consensus115963	66	consensus115963_66	G	A	TGCAGGAAGGCCTGCCAGGTCATCTGCTGCAGCTCCTCTCTCAGGTACTGACACGTCTCCATGTGGGACTTGGAGATGTTCTGGGCCAGGTGCTC
consensus116137_4697_pair_1_length_581	116	consensus116137_4697_pair_1_length_581_116	T	A	TCCGATCTACAGCTGCAGGGACGACTTCTCCTCCAGGACGGCTGCCAACTGAGGACCAAACACAGACAGAGTCAGGGGTGGAGAGGGCAGAGAGAGAACCAGACAAAGTGGCATGTAACCAAGGCTAGAGAGAGGGAGGAGACCTAGAGACAAATGAACAAACAGTCACACATTGAGTCATAGAAAGTGCTGAGCACAGAAAAAGGACACACTTCAAAATGCAGAACACCGCCAAAAAACAAACAAATTTACTCATGAAAATGCTGAACACAAAAAAAGACAATCCGCAAGTGCTCAAGAAAAAAGAGCCACACTCACATATCCAGCAACAGACACTGTACATTGCTTGCAAAACATGCCATGTTTTTCCATGAGGGTTGGTGGTAACTTAACATGCAC…
consensus116137_4697_pair_1_length_581	178	consensus116137_4697_pair_1_length_581_178	T	C	TCCGATCTACAGCTGCAGGGACGACTTCTCCTCCAGGACGGCTGCCAACTGAGGACCAAACACAGACAGAGTCAGGGGTGGAGAGGGCAGAGAGAGAACCAGACAAAGTGGCATGTAACCAAGGCTAGAGAGAGGGAGGAGACCTAGAGACAAATGAACAAACAGTCACACATTGAGTCATAGAAAGTGCTGAGCACAGAAAAAGGACACACTTCAAAATGCAGAACACCGCCAAAAAACAAACAAATTTACTCATGAAAATGCTGAACACAAAAAAAGACAATCCGCAAGTGCTCAAGAAAAAAGAGCCACACTCACATATCCAGCAACAGACACTGTACATTGCTTGCAAAACATGCCATGTTTTTCCATGAGGGTTGGTGGTAACTTAACATGCAC…
consensus116357_3395_pair_1_length_549	187	consensus116357_3395_pair_1_length_549_187	G	T	CCGATCTGTACATGCAGGACACAGCAGACAACCAATAACTCACATACATTGTAGCACTTTGGGTTTTTTAAAAGCGCTTTATAAATTATTCATATTATTACCCTCTCCCTCCTGCAGAGCTTTCATGTCACCGACCGCTTCAGGTACCAGCTTGCCGTACGCATGCTTCTGGCTGGTGTCAAACTTGGCTGTGTCAAAATAAACTGAACCGTTGGACTCGTACCTGCCGACGGGAAAATAAAAAGAACCCGACAGAGATAGAGGGATGAACAAAGAGCTGTTTTAAAACTAATTAGAGGAGAGGGGCCTGAATCCCTTACCCGAAGCCATTGTCTAGGATCTTCTTCACAAAGTCCACGATCTCTGGGCAGTACTCGCTGACGCGGGTGAGTACATCTG…
consensus11668_4920_pair_1_length_562	104	consensus11668_4920_pair_1_length_562_104	T	A	GATCTTGACCTGCAGGTAATGTACTGTTTCCACTATAGCCTATCAAACAGAAAAGAGCTGTGAGGAAAATATCACAGTACGTGCCAGTATTGTGAAATTCAAGTTATGTGACCTATGCAGGAAGCTAGGTGGACTGGATATCTAGCTATTCATTTAATGAAGAGAAGCTTTGTTTATAGCAAACACAGATAGAAATCTCAAAATGCACGTTCAAGAACCCAATCAGCAACTAGTTTTCCTACTTCCAGATATACAAAACACTTCAACACATTAAGAACCACTAGGTCTAAGGAAGGATTTCTGGGAAAGACTTCAGGAAGTACTGTATGATAACATTTGTAGAATAATTATAGACTAATAACTATAATGTTGATTTCATTCCATCTTAACTGATCACGT…
consensus11668_4920_pair_1_length_562	125	consensus11668_4920_pair_1_length_562_125	C	A	GATCTTGACCTGCAGGTAATGTACTGTTTCCACTATAGCCTATCAAACAGAAAAGAGCTGTGAGGAAAATATCACAGTACGTGCCAGTATTGTGAAATTCAAGTTATGTGACCTATGCAGGAAGCTAGGTGGACTGGATATCTAGCTATTCATTTAATGAAGAGAAGCTTTGTTTATAGCAAACACAGATAGAAATCTCAAAATGCACGTTCAAGAACCCAATCAGCAACTAGTTTTCCTACTTCCAGATATACAAAACACTTCAACACATTAAGAACCACTAGGTCTAAGGAAGGATTTCTGGGAAAGACTTCAGGAAGTACTGTATGATAACATTTGTAGAATAATTATAGACTAATAACTATAATGTTGATTTCATTCCATCTTAACTGATCACGT…
consensus11668_4920_pair_1_length_562	180	consensus11668_4920_pair_1_length_562_180	C	T	GATCTTGACCTGCAGGTAATGTACTGTTTCCACTATAGCCTATCAAACAGAAAAGAGCTGTGAGGAAAATATCACAGTACGTGCCAGTATTGTGAAATTCAAGTTATGTGACCTATGCAGGAAGCTAGGTGGACTGGATATCTAGCTATTCATTTAATGAAGAGAAGCTTTGTTTATAGCAAACACAGATAGAAATCTCAAAATGCACGTTCAAGAACCCAATCAGCAACTAGTTTTCCTACTTCCAGATATACAAAACACTTCAACACATTAAGAACCACTAGGTCTAAGGAAGGATTTCTGGGAAAGACTTCAGGAAGTACTGTATGATAACATTTGTAGAATAATTATAGACTAATAACTATAATGTTGATTTCATTCCATCTTAACTGATCACGT…
consensus11677_7365_pair_1_length_232	12	consensus11677_7365_pair_1_length_232_12	C	G	AGAGAGCGAGACAGAGAGCGAGACAGAGAGCGAGACAGAGAGCGAGACAGAGCGACAGAGAGAGAGACAGGGAGAACGAGCATTATCACTTTTAAAGAACCCGTTACTAATAATGATTTCCATAGTTTCATTAAAAAATATATTTTGCTTAATTTATTCATATTATTTCATCCTTCCACAAGATATAGTCCTGACACAAATCTAGGGTTACTACCCAAACCGGTTGGTCGTT
consensus11677_7365_pair_1_length_232	31	consensus11677_7365_pair_1_length_232_31	C	A	AGAGAGCGAGACAGAGAGCGAGACAGAGAGCGAGACAGAGAGCGAGACAGAGCGACAGAGAGAGAGACAGGGAGAACGAGCATTATCACTTTTAAAGAACCCGTTACTAATAATGATTTCCATAGTTTCATTAAAAAATATATTTTGCTTAATTTATTCATATTATTTCATCCTTCCACAAGATATAGTCCTGACACAAATCTAGGGTTACTACCCAAACCGGTTGGTCGTT
consensus116863_6548_pair_1_length_523	122	consensus116863_6548_pair_1_length_523_122	T	C	CCGATCTAGAGTTGCAGGTGAAATTGGAGCCTTGGCCATCGAGACAAGTCCCTCCATTTAAACACAGGGTGACATTGATGGGGGTTTCTAGACAGATGTCTATGTCAATGTCACAGTTCTTTCCAGTGTATCCATCCAGACAGAAACACGCATATTTACCAACCAAGTCCACACAGGAGCCACCATTCAGACACGGACTGGAAGAACACTCCTGTAGATGGGGAAATAGCATCATGTAAAACACGAGACCAGGGCCTGTATTTATAAAGTGTCTCAGAGTAGAAGTGCTGATGTAGGATCAGTTTACTTTTGCCTTTCAAGATCATAATATTGATATTACATGATCCTAGATTAGCACTCCTACTCTGAACGAATATAGTAACTTTAAATATCCACAAC…
consensus116874	67	consensus116874_67	T	G	TGCAGGCGCCTGGCCCATACCAAGGAGTCGCAAGAGTGCGATGAGCCAAGTAAAGCCCCCCCTCCGTCCAAACCCTCCACTAATCCGGACAACGC
consensus117024_4963_pair_1_length_515	154	consensus117024_4963_pair_1_length_515_154	C	T	TCCGATCTTCACGTGCAGGCCTGTCTGGGCCTATATCCACAGAGTGGCTCGACGTAGGAGTGCTACTACTCTGAATAAGATTATATTGACAGGGGGGACCTGATCCTAGATCATCACTCCTTTGATACACTTTGTGAATACACAAACACTTTGCCACTGAGGCAGATACAGGTCTGTGAGTAGAGTACAGAGTACACAACTCCCTGTGGTCTGAACGTTCCCTGAGTGTTGTGCAAGCTGAGGTAATGTCCCATGACCGCAGCGCATCAAAGGCTTTTACATACAGAACAAGACAAACGCTACAGAAACACTAGCTACACAGGACGGCTACAGTGGAGTGTCCGTCCTTTCTGCCGAAGCAAGTGTCAACGTTTCTGTGAGCGTTTTCCTGTCCTATCA…
consensus117024_4963_pair_1_length_515	237	consensus117024_4963_pair_1_length_515_237	G	A	TCCGATCTTCACGTGCAGGCCTGTCTGGGCCTATATCCACAGAGTGGCTCGACGTAGGAGTGCTACTACTCTGAATAAGATTATATTGACAGGGGGGACCTGATCCTAGATCATCACTCCTTTGATACACTTTGTGAATACACAAACACTTTGCCACTGAGGCAGATACAGGTCTGTGAGTAGAGTACAGAGTACACAACTCCCTGTGGTCTGAACGTTCCCTGAGTGTTGTGCAAGCTGAGGTAATGTCCCATGACCGCAGCGCATCAAAGGCTTTTACATACAGAACAAGACAAACGCTACAGAAACACTAGCTACACAGGACGGCTACAGTGGAGTGTCCGTCCTTTCTGCCGAAGCAAGTGTCAACGTTTCTGTGAGCGTTTTCCTGTCCTATCA…
consensus117194	80	consensus117194_80	T	C	TGCAGGGGGAGTGTCAGGAAAAGAGCTGCACTGACAGCTATGCCAGTCTGATTTTCCTCCCATGTCATCTCCACAGAGCTCAGAGTAATGCTGCT
consensus117195	55	consensus117195_55	C	G	TGCAGGGATATTGATACAGCACGTCCTGGAGAGGACAGTCCTTCCTTAAAATAACACGTTGAAACAATATGAACATATGTTAAGGGTATTATGGG
consensus117_22527_pair_1_length_596	288	consensus117_22527_pair_1_length_596_288	G	T	CTTCCGATCTCTAGGTGCAGGCTGTACTCCTTGGCTGCGTTGCTGATGGCTGTGTAGATGGATGTCTTAACTTATTTAGAGCATGTACGTGAGTTTTGCAGCGATGTGTCAAATTGATTAGAGCCCGGGTTGGCCGTGTGGTACTGCATCACTGACCCAGGGTTGTGGCTAATAGTGTGGAGCGGCCTAGAGGTTAGCGATTATGCCCTTAATTAAAGGCAAACTACACTCAAAAACTTTATTTTGTTATTTTTTTTACTAGTCCACTGTTGATACAGCCCCAAAATGATGTGCATGTCTGATGTCAACTTTTGAAGATATTGACTTTCAAGTATCAATGTGTCACCGGCCACATCATCATACAGTATGATGATGCCTTTTGCATCATACAATATTTTG…
consensus117355	16	consensus117355_16	T	C	TGCAGGCTTTACTGATTCCGACAGAGAATCCATGTTTCCGTGAAACAAAGTATGTTACAGGCCCTGATGTCTCTCTGGAAAGAAATCCTTGCTCT
consensus117369	80	consensus117369_80	C	T	TGCAGGATCTATGTGTGTTTATTCATTATGCTGTATCCCTCAGCAACCAGTAAGCCTCACAATAACAGGGGAGAAAATGCTCTGTAAAACATTTC
consensus117376	81	consensus117376_81	G	C	TGCAGGTCTCGGTCACCAAGGAGACGGTCCCCCGTGCGCCGACGCTCCAGGTCCCCGGGGCGCAGACGTCATCGTTCCCGGTCCAGTTCCAACTC
consensus11748	42	consensus11748_42	A	G	TGCAGGGAGTCGAAGGGGGCCGACTCTGGGGCCTGGTCAGCATCCCGGATGATCTCACACAGGTAGCGGGCCAGGTCCTGGCTGGAGAAGGACAG
consensus117576_8462_pair_1_length_623	123	consensus117576_8462_pair_1_length_623_123	G	C	TTGACCTGCAGGAAAGCACCCCCACAACATGATGCTGCCACCCCCGTGCTTCACGGTTGGGATGTTGTTCTTCGGCTTGCAAGCCTCCACCTTTTTCCTCCAAACATAACAATGGTCATTATGGCCAAACAGTTCTATTTTTGTTTCATCAGACCAGAGGACATTTCTCCAAAAAGTACGATGTTTGTCCCCATGTGCAGTTGCAAACCGTAGTCTGGCTTTTTTTATGGCAGTTTTGGAGCAGTGGCTTCTTCCTTGCTGAGCGGCCTTTCAGGTTATGTCGATATAGGACTCGTTTTAGTGTGGATATAGATACTTTTGTACCTGTTTCCTCCAGCATCTTCACAGGGTCCTTTGCTGTTGTCCTGGGATTGATTTGCACTTTTCGCACCAAAGTAC…
consensus117576_8462_pair_1_length_623	180	consensus117576_8462_pair_1_length_623_180	G	T	TTGACCTGCAGGAAAGCACCCCCACAACATGATGCTGCCACCCCCGTGCTTCACGGTTGGGATGTTGTTCTTCGGCTTGCAAGCCTCCACCTTTTTCCTCCAAACATAACAATGGTCATTATGGCCAAACAGTTCTATTTTTGTTTCATCAGACCAGAGGACATTTCTCCAAAAAGTACGATGTTTGTCCCCATGTGCAGTTGCAAACCGTAGTCTGGCTTTTTTTATGGCAGTTTTGGAGCAGTGGCTTCTTCCTTGCTGAGCGGCCTTTCAGGTTATGTCGATATAGGACTCGTTTTAGTGTGGATATAGATACTTTTGTACCTGTTTCCTCCAGCATCTTCACAGGGTCCTTTGCTGTTGTCCTGGGATTGATTTGCACTTTTCGCACCAAAGTAC…
consensus117576_8462_pair_1_length_623	208	consensus117576_8462_pair_1_length_623_208	C	A	TTGACCTGCAGGAAAGCACCCCCACAACATGATGCTGCCACCCCCGTGCTTCACGGTTGGGATGTTGTTCTTCGGCTTGCAAGCCTCCACCTTTTTCCTCCAAACATAACAATGGTCATTATGGCCAAACAGTTCTATTTTTGTTTCATCAGACCAGAGGACATTTCTCCAAAAAGTACGATGTTTGTCCCCATGTGCAGTTGCAAACCGTAGTCTGGCTTTTTTTATGGCAGTTTTGGAGCAGTGGCTTCTTCCTTGCTGAGCGGCCTTTCAGGTTATGTCGATATAGGACTCGTTTTAGTGTGGATATAGATACTTTTGTACCTGTTTCCTCCAGCATCTTCACAGGGTCCTTTGCTGTTGTCCTGGGATTGATTTGCACTTTTCGCACCAAAGTAC…
consensus117576_8462_pair_1_length_623	238	consensus117576_8462_pair_1_length_623_238	G	A	TTGACCTGCAGGAAAGCACCCCCACAACATGATGCTGCCACCCCCGTGCTTCACGGTTGGGATGTTGTTCTTCGGCTTGCAAGCCTCCACCTTTTTCCTCCAAACATAACAATGGTCATTATGGCCAAACAGTTCTATTTTTGTTTCATCAGACCAGAGGACATTTCTCCAAAAAGTACGATGTTTGTCCCCATGTGCAGTTGCAAACCGTAGTCTGGCTTTTTTTATGGCAGTTTTGGAGCAGTGGCTTCTTCCTTGCTGAGCGGCCTTTCAGGTTATGTCGATATAGGACTCGTTTTAGTGTGGATATAGATACTTTTGTACCTGTTTCCTCCAGCATCTTCACAGGGTCCTTTGCTGTTGTCCTGGGATTGATTTGCACTTTTCGCACCAAAGTAC…
consensus11759_13090_pair_1_length_248	111	consensus11759_13090_pair_1_length_248_111	T	G	CACCCCCGAGATCTACACTCTTCCCCTACACGACGCTCTTCCGATCTACACGTGCAGGTGGGGTCGCCAGTCTGCCTCTTCGGTAGGGGGTACTGGAAATTAGATCGGGATGTGCTGGAGGAGCAAGCTTTCGTTGACGCCTTTTTTGGTTTCTTTCGGGGGCTTGAAGGCCTCCGGTCCATGTGCGAGGGGGTGTTAGAGTGGTGGGATTTAGTTAAGGTAAGGATTAGGGCTTTTATAATAGGTAT
consensus11759_13090_pair_1_length_248	195	consensus11759_13090_pair_1_length_248_195	G	T	CACCCCCGAGATCTACACTCTTCCCCTACACGACGCTCTTCCGATCTACACGTGCAGGTGGGGTCGCCAGTCTGCCTCTTCGGTAGGGGGTACTGGAAATTAGATCGGGATGTGCTGGAGGAGCAAGCTTTCGTTGACGCCTTTTTTGGTTTCTTTCGGGGGCTTGAAGGCCTCCGGTCCATGTGCGAGGGGGTGTTAGAGTGGTGGGATTTAGTTAAGGTAAGGATTAGGGCTTTTATAATAGGTAT
consensus11759_13090_pair_1_length_248	222	consensus11759_13090_pair_1_length_248_222	A	G	CACCCCCGAGATCTACACTCTTCCCCTACACGACGCTCTTCCGATCTACACGTGCAGGTGGGGTCGCCAGTCTGCCTCTTCGGTAGGGGGTACTGGAAATTAGATCGGGATGTGCTGGAGGAGCAAGCTTTCGTTGACGCCTTTTTTGGTTTCTTTCGGGGGCTTGAAGGCCTCCGGTCCATGTGCGAGGGGGTGTTAGAGTGGTGGGATTTAGTTAAGGTAAGGATTAGGGCTTTTATAATAGGTAT
consensus11759_13090_pair_1_length_248	234	consensus11759_13090_pair_1_length_248_234	T	C	CACCCCCGAGATCTACACTCTTCCCCTACACGACGCTCTTCCGATCTACACGTGCAGGTGGGGTCGCCAGTCTGCCTCTTCGGTAGGGGGTACTGGAAATTAGATCGGGATGTGCTGGAGGAGCAAGCTTTCGTTGACGCCTTTTTTGGTTTCTTTCGGGGGCTTGAAGGCCTCCGGTCCATGTGCGAGGGGGTGTTAGAGTGGTGGGATTTAGTTAAGGTAAGGATTAGGGCTTTTATAATAGGTAT
consensus117648_3978_pair_1_length_460	249	consensus117648_3978_pair_1_length_460_249	C	T	CAGTGGTTCGGTTTCACTTATCTGGACTTCATGGTCATATGTGCATCTAATATCTATACATGTCAGATGTTCAGTGGGTGAAAAGGGAGGGGTGTTTTGCAGAATGTAGACCACGCAGCTACAGGTGAATATTTATTCATATCATACATACCTCAGTTTTATCCTCCCCTTACTGCTCCTATATAAACAGATTGTATTTATCTAATCTTAAGGGGAGTGAAATATGACAACTTCCCATGCCAATCCAACAAGCCATTGATTTGCTGGTCTGTATATGGATGAGGGTCGCAGTAGGACCTGAATCAGCTGATGAGGCCCAACCCAAGGCCAGATGGTTGTCATGAATCAATGGCCATTGACTTGTCAGACGAACCACTTAAGTTTAACATTTCTAAAGAG…
consensus117703_4739_pair_2_length_586	119	consensus117703_4739_pair_2_length_586_119	T	C	CGCTCTTCCGATCTACTGCTGCAGGCAACGTTCTCTCTAAACTGTGCGCTGCTGCTCACTTCCTCCAGGACTGCAGTCAGAATAAATTCCATGCCGCACAGAGACGGAAGAGATTGAATTTCACGGAGTTCGCCCCATTAGTTTGCACTATATAGAGCAACGGTTTTTTCTATGATCGAACCGATATTATATCAGCCCCTTTTCAATGCAACAAACCAAAACAAATAATTTTTCAAGATTGAGTCTGTGATTTTGTTGTAGGCAGAGCCAGTCCGAACCGAGTAGAATTCTATTGGCTCGAGTAGCCCACGACCGGTCTTTCAATCACCAGCGAGTGAATGCGCTGTTCAGATCAGAGCTGCGGGTGTTGACATTCTTTGCTAGTTAGCGAGATATTAA…
consensus117703_4739_pair_2_length_586	131	consensus117703_4739_pair_2_length_586_131	C	T	CGCTCTTCCGATCTACTGCTGCAGGCAACGTTCTCTCTAAACTGTGCGCTGCTGCTCACTTCCTCCAGGACTGCAGTCAGAATAAATTCCATGCCGCACAGAGACGGAAGAGATTGAATTTCACGGAGTTCGCCCCATTAGTTTGCACTATATAGAGCAACGGTTTTTTCTATGATCGAACCGATATTATATCAGCCCCTTTTCAATGCAACAAACCAAAACAAATAATTTTTCAAGATTGAGTCTGTGATTTTGTTGTAGGCAGAGCCAGTCCGAACCGAGTAGAATTCTATTGGCTCGAGTAGCCCACGACCGGTCTTTCAATCACCAGCGAGTGAATGCGCTGTTCAGATCAGAGCTGCGGGTGTTGACATTCTTTGCTAGTTAGCGAGATATTAA…
consensus117703_4739_pair_2_length_586	163	consensus117703_4739_pair_2_length_586_163	G	T	CGCTCTTCCGATCTACTGCTGCAGGCAACGTTCTCTCTAAACTGTGCGCTGCTGCTCACTTCCTCCAGGACTGCAGTCAGAATAAATTCCATGCCGCACAGAGACGGAAGAGATTGAATTTCACGGAGTTCGCCCCATTAGTTTGCACTATATAGAGCAACGGTTTTTTCTATGATCGAACCGATATTATATCAGCCCCTTTTCAATGCAACAAACCAAAACAAATAATTTTTCAAGATTGAGTCTGTGATTTTGTTGTAGGCAGAGCCAGTCCGAACCGAGTAGAATTCTATTGGCTCGAGTAGCCCACGACCGGTCTTTCAATCACCAGCGAGTGAATGCGCTGTTCAGATCAGAGCTGCGGGTGTTGACATTCTTTGCTAGTTAGCGAGATATTAA…
consensus117703_4739_pair_2_length_586	199	consensus117703_4739_pair_2_length_586_199	C	T	CGCTCTTCCGATCTACTGCTGCAGGCAACGTTCTCTCTAAACTGTGCGCTGCTGCTCACTTCCTCCAGGACTGCAGTCAGAATAAATTCCATGCCGCACAGAGACGGAAGAGATTGAATTTCACGGAGTTCGCCCCATTAGTTTGCACTATATAGAGCAACGGTTTTTTCTATGATCGAACCGATATTATATCAGCCCCTTTTCAATGCAACAAACCAAAACAAATAATTTTTCAAGATTGAGTCTGTGATTTTGTTGTAGGCAGAGCCAGTCCGAACCGAGTAGAATTCTATTGGCTCGAGTAGCCCACGACCGGTCTTTCAATCACCAGCGAGTGAATGCGCTGTTCAGATCAGAGCTGCGGGTGTTGACATTCTTTGCTAGTTAGCGAGATATTAA…
consensus117703_4739_pair_2_length_586	229	consensus117703_4739_pair_2_length_586_229	T	C	CGCTCTTCCGATCTACTGCTGCAGGCAACGTTCTCTCTAAACTGTGCGCTGCTGCTCACTTCCTCCAGGACTGCAGTCAGAATAAATTCCATGCCGCACAGAGACGGAAGAGATTGAATTTCACGGAGTTCGCCCCATTAGTTTGCACTATATAGAGCAACGGTTTTTTCTATGATCGAACCGATATTATATCAGCCCCTTTTCAATGCAACAAACCAAAACAAATAATTTTTCAAGATTGAGTCTGTGATTTTGTTGTAGGCAGAGCCAGTCCGAACCGAGTAGAATTCTATTGGCTCGAGTAGCCCACGACCGGTCTTTCAATCACCAGCGAGTGAATGCGCTGTTCAGATCAGAGCTGCGGGTGTTGACATTCTTTGCTAGTTAGCGAGATATTAA…
consensus117719_5267_pair_1_length_550	318	consensus117719_5267_pair_1_length_550_318	A	G	TGAAGGGTCGAGTTGCCAAACGTCAGCCTCGAAACCTTAATGACTTGGAGAAGATCTGCAAAGAGGAGTGGGACAAAATCCCTCCTGAGATGTGTGCAAACCTGGTGGCCAACTACAAGAAATGTCTGACCTCTGTGATTGCCAACAATGGTTTTGCCACCATGTACTAAGTCATGTTTTGCAGAGGGGTCAAATACTTATTTCCCTCATTAAAATGCAAATCAATTTATAAAATTTTTGACATGTGTTTTTCTGGATTTTTGTTGTTGTTCTGTCTCTCACTGTTCAAATAAACCTACCATTAAAATTATAGACTGATCATTTCTTTGTCAGTGGGCAAACGTACAAAACCAGCAGGGGATCAAATACTTTTTTCCCTCACTGTATGCTGAGCACTTG…
consensus117719_5267_pair_1_length_550	342	consensus117719_5267_pair_1_length_550_342	C	T	TGAAGGGTCGAGTTGCCAAACGTCAGCCTCGAAACCTTAATGACTTGGAGAAGATCTGCAAAGAGGAGTGGGACAAAATCCCTCCTGAGATGTGTGCAAACCTGGTGGCCAACTACAAGAAATGTCTGACCTCTGTGATTGCCAACAATGGTTTTGCCACCATGTACTAAGTCATGTTTTGCAGAGGGGTCAAATACTTATTTCCCTCATTAAAATGCAAATCAATTTATAAAATTTTTGACATGTGTTTTTCTGGATTTTTGTTGTTGTTCTGTCTCTCACTGTTCAAATAAACCTACCATTAAAATTATAGACTGATCATTTCTTTGTCAGTGGGCAAACGTACAAAACCAGCAGGGGATCAAATACTTTTTTCCCTCACTGTATGCTGAGCACTTG…
consensus117719_5267_pair_1_length_550	351	consensus117719_5267_pair_1_length_550_351	C	T	TGAAGGGTCGAGTTGCCAAACGTCAGCCTCGAAACCTTAATGACTTGGAGAAGATCTGCAAAGAGGAGTGGGACAAAATCCCTCCTGAGATGTGTGCAAACCTGGTGGCCAACTACAAGAAATGTCTGACCTCTGTGATTGCCAACAATGGTTTTGCCACCATGTACTAAGTCATGTTTTGCAGAGGGGTCAAATACTTATTTCCCTCATTAAAATGCAAATCAATTTATAAAATTTTTGACATGTGTTTTTCTGGATTTTTGTTGTTGTTCTGTCTCTCACTGTTCAAATAAACCTACCATTAAAATTATAGACTGATCATTTCTTTGTCAGTGGGCAAACGTACAAAACCAGCAGGGGATCAAATACTTTTTTCCCTCACTGTATGCTGAGCACTTG…
consensus117719_5267_pair_1_length_550	403	consensus117719_5267_pair_1_length_550_403	G	A	TGAAGGGTCGAGTTGCCAAACGTCAGCCTCGAAACCTTAATGACTTGGAGAAGATCTGCAAAGAGGAGTGGGACAAAATCCCTCCTGAGATGTGTGCAAACCTGGTGGCCAACTACAAGAAATGTCTGACCTCTGTGATTGCCAACAATGGTTTTGCCACCATGTACTAAGTCATGTTTTGCAGAGGGGTCAAATACTTATTTCCCTCATTAAAATGCAAATCAATTTATAAAATTTTTGACATGTGTTTTTCTGGATTTTTGTTGTTGTTCTGTCTCTCACTGTTCAAATAAACCTACCATTAAAATTATAGACTGATCATTTCTTTGTCAGTGGGCAAACGTACAAAACCAGCAGGGGATCAAATACTTTTTTCCCTCACTGTATGCTGAGCACTTG…
consensus118160	32	consensus118160_32	A	G	TGCAGGGTCTGAATGAAACCTAATGTCCAGTAGGTTTGATCTGTTTGATCCAATTGTTTGTTTCAGTTTACAGTTGTTGAATCCTTTTCGTATTG
consensus118160	89	consensus118160_89	C	T	TGCAGGGTCTGAATGAAACCTAATGTCCAGTAGGTTTGATCTGTTTGATCCAATTGTTTGTTTCAGTTTACAGTTGTTGAATCCTTTTCGTATTG
consensus118182	41	consensus118182_41	A	T	TGCAGGGGGTCTGCGAAAATATACACTGAGTGTACAAAACATTAGGAACATGCTCTTTCCAAGACATAGCCTGACCAGGTGAATCCAGGTGAAAT
consensus118262_3791_pair_1_length_544	159	consensus118262_3791_pair_1_length_544_159	T	C	TTCCGATCTTAGCATGCAGGAAGGGTACCACATGAGGATTTCTTCCCTGTAATGCACAGCGTTGAGATTGCCTACAATGACAACAAGCTCAGTCCGATGATGCTGTGACACACCGCCCCAGACCATGACGGACCCTCCACCTCCAAATCGATCATGGCTTTATTTCTATTACAGCATGTTGGATGACAGTCATTCATATTCCATTCTCCCAGATCAATGTAACATTGATTGCTTTAAGCTAATACATGATACTCAAATTTTCCCTCTACCCATCATGAGGTTGCTACAACCTGGCCTATGAATGAAAGTTTAAAACATCGGTGGACAGGTCGAAGTGAAAGTAAAATAAAAATACAACCAGATATAGCTAGCTCTCCCTCTCGCTCACTTCTCCTTTAT…
consensus118262_3791_pair_1_length_544	166	consensus118262_3791_pair_1_length_544_166	C	A	TTCCGATCTTAGCATGCAGGAAGGGTACCACATGAGGATTTCTTCCCTGTAATGCACAGCGTTGAGATTGCCTACAATGACAACAAGCTCAGTCCGATGATGCTGTGACACACCGCCCCAGACCATGACGGACCCTCCACCTCCAAATCGATCATGGCTTTATTTCTATTACAGCATGTTGGATGACAGTCATTCATATTCCATTCTCCCAGATCAATGTAACATTGATTGCTTTAAGCTAATACATGATACTCAAATTTTCCCTCTACCCATCATGAGGTTGCTACAACCTGGCCTATGAATGAAAGTTTAAAACATCGGTGGACAGGTCGAAGTGAAAGTAAAATAAAAATACAACCAGATATAGCTAGCTCTCCCTCTCGCTCACTTCTCCTTTAT…
consensus118356	22	consensus118356_22	A	C	TGCAGGCCTTTGAACTGTGCAATGCAAAGCCAGCTGGAGGTTAGAGCAGGAACAGAACACACCGACTGCAAGCCAAGCATTGTTTTAGATCAAGG
consensus118356	63	consensus118356_63	C	T	TGCAGGCCTTTGAACTGTGCAATGCAAAGCCAGCTGGAGGTTAGAGCAGGAACAGAACACACCGACTGCAAGCCAAGCATTGTTTTAGATCAAGG
consensus11847	9	consensus11847_9	C	T	TGCAGGACCTGCTTTTTGGAGTGTGGTGTCAAAAAAATCAGAGCATCTCTTTTTTACTGACAGACCTCTCCCCATCTTTACAACCGTTGAATCCT
consensus11847	58	consensus11847_58	T	G	TGCAGGACCTGCTTTTTGGAGTGTGGTGTCAAAAAAATCAGAGCATCTCTTTTTTACTGACAGACCTCTCCCCATCTTTACAACCGTTGAATCCT
consensus1185_12148_pair_1_length_566	117	consensus1185_12148_pair_1_length_566_117	T	C	TTCCGATCTTAACATGCAGGTAAGGCAGTCTTCCTTTTTCGATTGCTATCAACAGTTTGCTGACTTTTGCGAGCTGCAGGGTACTCTCTGGAAGCCGATAGAATTCTCTATGGACATGGATGTCATGTCCTAGAAAGGTGCCTCTGGGTTCTTTGCGCCGCATTGATTTGCATACTTGCGAAAGCAGTCGGAGCCTCTGTAATGGGAAAGGATACCTGGCCGTGCAAACATGTACACATTTTCTTTGTGGATTTGACACTCTTTCCTGCTTATCATGAGGAGGTCCATAGCAGCAATCATGTCAGGGGTTAGAAGCACTGGAACCTTTCTTGACCTTTTACCTCGAATCTCAACTCTCTCAAAGTGCTCTGCAAGCTTCCTCTCAAAGTCAGTAAGGCC…
consensus1185_12148_pair_1_length_566	213	consensus1185_12148_pair_1_length_566_213	T	C	TTCCGATCTTAACATGCAGGTAAGGCAGTCTTCCTTTTTCGATTGCTATCAACAGTTTGCTGACTTTTGCGAGCTGCAGGGTACTCTCTGGAAGCCGATAGAATTCTCTATGGACATGGATGTCATGTCCTAGAAAGGTGCCTCTGGGTTCTTTGCGCCGCATTGATTTGCATACTTGCGAAAGCAGTCGGAGCCTCTGTAATGGGAAAGGATACCTGGCCGTGCAAACATGTACACATTTTCTTTGTGGATTTGACACTCTTTCCTGCTTATCATGAGGAGGTCCATAGCAGCAATCATGTCAGGGGTTAGAAGCACTGGAACCTTTCTTGACCTTTTACCTCGAATCTCAACTCTCTCAAAGTGCTCTGCAAGCTTCCTCTCAAAGTCAGTAAGGCC…
consensus118602	85	consensus118602_85	G	A	TGCAGGATGCACCCACCACTTGGTCTGAGACTTGAGCTTTCAGAAAAACATCTCCTGATAGGGTTATTAACATGGGTTATATGGGTGGATGCACA
consensus118617	7	consensus118617_7	C	A	TGCAGGCAGTCACTGAGTCCGAGGTGCTAAAGGAGCTCTTTAAATTTGACCCCCAAAAAACATCTGGGTCAGATGGTTTAGACCCTTTCTTCTTT
consensus118617	83	consensus118617_83	C	G	TGCAGGCAGTCACTGAGTCCGAGGTGCTAAAGGAGCTCTTTAAATTTGACCCCCAAAAAACATCTGGGTCAGATGGTTTAGACCCTTTCTTCTTT
consensus118653	14	consensus118653_14	G	A	TGCAGGGTATGAAGATCTGAATCAAACTAACCATCACAGTCAATTAACTGTGTTGATGTTGATCGAATTAGCTGCAGGATGATTCCTTTGTGAGG
consensus118653	34	consensus118653_34	T	G	TGCAGGGTATGAAGATCTGAATCAAACTAACCATCACAGTCAATTAACTGTGTTGATGTTGATCGAATTAGCTGCAGGATGATTCCTTTGTGAGG
consensus11878_5260_pair_2_length_331	135	consensus11878_5260_pair_2_length_331_135	A	C	TCCGATCTCAGCCTGCAGGAAGAAAGTGGCTATGTGGTTTATGAGAACAGGATGGCATCTTCCTATAACGTGGGGATGGGACCTCGAGGCTCTATCACCAGGGACAGCCATTTTGAGTGAGTCTTCTCTCTGTAAGATTGAATTTACTTTATTGATTCCCCAGAGGGAATTCAGAACATCCCAGGCGTGTAAGGACTTAGATTTAGCCCATAAAGTAGTGATACAGTATGCTTAAAGATCCTATTGTATCACTGCTTTCTTCTCCCTATCTAGGCTGCTGTTCCAGTGTAAGTACTCTGCCACTGCAGTAGAGGCTCTGGTTATTGAGGTG
consensus118815_5984_pair_1_length_553	113	consensus118815_5984_pair_1_length_553_113	A	C	CCGATCTATACTTGCAGGACAGGGACAGCAGAACAGGGAACAGTTAGAGGTGGATGGGTACCTGAGGTGTCTGTGGGGTGTAATAGCCTACAGTAAAATGGTATTATAGTGCAGTATAAGGAACTTAATTTGTATAGGTTGAAGGGAGGAGTGGTGATTGATCCATCTAGGCAGTTGACATTAGAAAATATTGATGTTAAAAGGTGATATGTTGTGTATAATCATGTCATGTAATAGTATCAGTGTCACTGAGAGCCACTCTTAAAATAACTGTCCAGTGAAAATCTCACTTTTTAAAAGTCCATATTCTGTTAACTCACACCCAAATAATGTTGTTGACTCATCCTATACTCCTATCTGTGGCCAAATCATAATTTGGAGAACAAACACCCACCACCA…
consensus118815_5984_pair_1_length_553	116	consensus118815_5984_pair_1_length_553_116	A	G	CCGATCTATACTTGCAGGACAGGGACAGCAGAACAGGGAACAGTTAGAGGTGGATGGGTACCTGAGGTGTCTGTGGGGTGTAATAGCCTACAGTAAAATGGTATTATAGTGCAGTATAAGGAACTTAATTTGTATAGGTTGAAGGGAGGAGTGGTGATTGATCCATCTAGGCAGTTGACATTAGAAAATATTGATGTTAAAAGGTGATATGTTGTGTATAATCATGTCATGTAATAGTATCAGTGTCACTGAGAGCCACTCTTAAAATAACTGTCCAGTGAAAATCTCACTTTTTAAAAGTCCATATTCTGTTAACTCACACCCAAATAATGTTGTTGACTCATCCTATACTCCTATCTGTGGCCAAATCATAATTTGGAGAACAAACACCCACCACCA…
consensus118815_5984_pair_1_length_553	179	consensus118815_5984_pair_1_length_553_179	C	G	CCGATCTATACTTGCAGGACAGGGACAGCAGAACAGGGAACAGTTAGAGGTGGATGGGTACCTGAGGTGTCTGTGGGGTGTAATAGCCTACAGTAAAATGGTATTATAGTGCAGTATAAGGAACTTAATTTGTATAGGTTGAAGGGAGGAGTGGTGATTGATCCATCTAGGCAGTTGACATTAGAAAATATTGATGTTAAAAGGTGATATGTTGTGTATAATCATGTCATGTAATAGTATCAGTGTCACTGAGAGCCACTCTTAAAATAACTGTCCAGTGAAAATCTCACTTTTTAAAAGTCCATATTCTGTTAACTCACACCCAAATAATGTTGTTGACTCATCCTATACTCCTATCTGTGGCCAAATCATAATTTGGAGAACAAACACCCACCACCA…
consensus118815_5984_pair_1_length_553	185	consensus118815_5984_pair_1_length_553_185	A	C	CCGATCTATACTTGCAGGACAGGGACAGCAGAACAGGGAACAGTTAGAGGTGGATGGGTACCTGAGGTGTCTGTGGGGTGTAATAGCCTACAGTAAAATGGTATTATAGTGCAGTATAAGGAACTTAATTTGTATAGGTTGAAGGGAGGAGTGGTGATTGATCCATCTAGGCAGTTGACATTAGAAAATATTGATGTTAAAAGGTGATATGTTGTGTATAATCATGTCATGTAATAGTATCAGTGTCACTGAGAGCCACTCTTAAAATAACTGTCCAGTGAAAATCTCACTTTTTAAAAGTCCATATTCTGTTAACTCACACCCAAATAATGTTGTTGACTCATCCTATACTCCTATCTGTGGCCAAATCATAATTTGGAGAACAAACACCCACCACCA…
consensus118815_5984_pair_1_length_553	234	consensus118815_5984_pair_1_length_553_234	A	T	CCGATCTATACTTGCAGGACAGGGACAGCAGAACAGGGAACAGTTAGAGGTGGATGGGTACCTGAGGTGTCTGTGGGGTGTAATAGCCTACAGTAAAATGGTATTATAGTGCAGTATAAGGAACTTAATTTGTATAGGTTGAAGGGAGGAGTGGTGATTGATCCATCTAGGCAGTTGACATTAGAAAATATTGATGTTAAAAGGTGATATGTTGTGTATAATCATGTCATGTAATAGTATCAGTGTCACTGAGAGCCACTCTTAAAATAACTGTCCAGTGAAAATCTCACTTTTTAAAAGTCCATATTCTGTTAACTCACACCCAAATAATGTTGTTGACTCATCCTATACTCCTATCTGTGGCCAAATCATAATTTGGAGAACAAACACCCACCACCA…
consensus118869_4841_pair_1_length_549	202	consensus118869_4841_pair_1_length_549_202	C	T	CCGATCTACGGTTGCAGGTCGACCTGAGGGTTCCAGTCTGAGTCGTAGAGGATGACCACGTCAGCTGTGGCCAGGTTAATACCCAGCCCTCCGGCCCTGGTGCTCAACATGAAGATGAACTTAGGGCTGTTCTCCTCATTGTACGCGTTGATGGAGATCTAGAGGAACAAGGGAACATGGGAAATGTAGTGTTAAATGAAGCGTGCTAAAACTGCAACGAGTTCAATTATTTGTATTTACAAGCCATTTATTAGCCTGGTCCCTGTGTGTGCTGCCCTGCCAGCTCCTATGGTCAATGTCACACCAAGGCAGCACAAACAGATCTGGGAACCAGGGTAATAATCCACTGCCGTTAATGAGATCCAGGAGTGGGAGTCATAGTCGTACCTGTCTCTCCTC…
consensus118869_4841_pair_1_length_549	206	consensus118869_4841_pair_1_length_549_206	C	T	CCGATCTACGGTTGCAGGTCGACCTGAGGGTTCCAGTCTGAGTCGTAGAGGATGACCACGTCAGCTGTGGCCAGGTTAATACCCAGCCCTCCGGCCCTGGTGCTCAACATGAAGATGAACTTAGGGCTGTTCTCCTCATTGTACGCGTTGATGGAGATCTAGAGGAACAAGGGAACATGGGAAATGTAGTGTTAAATGAAGCGTGCTAAAACTGCAACGAGTTCAATTATTTGTATTTACAAGCCATTTATTAGCCTGGTCCCTGTGTGTGCTGCCCTGCCAGCTCCTATGGTCAATGTCACACCAAGGCAGCACAAACAGATCTGGGAACCAGGGTAATAATCCACTGCCGTTAATGAGATCCAGGAGTGGGAGTCATAGTCGTACCTGTCTCTCCTC…
consensus118869_4841_pair_1_length_549	208	consensus118869_4841_pair_1_length_549_208	A	C	CCGATCTACGGTTGCAGGTCGACCTGAGGGTTCCAGTCTGAGTCGTAGAGGATGACCACGTCAGCTGTGGCCAGGTTAATACCCAGCCCTCCGGCCCTGGTGCTCAACATGAAGATGAACTTAGGGCTGTTCTCCTCATTGTACGCGTTGATGGAGATCTAGAGGAACAAGGGAACATGGGAAATGTAGTGTTAAATGAAGCGTGCTAAAACTGCAACGAGTTCAATTATTTGTATTTACAAGCCATTTATTAGCCTGGTCCCTGTGTGTGCTGCCCTGCCAGCTCCTATGGTCAATGTCACACCAAGGCAGCACAAACAGATCTGGGAACCAGGGTAATAATCCACTGCCGTTAATGAGATCCAGGAGTGGGAGTCATAGTCGTACCTGTCTCTCCTC…
consensus118869_4841_pair_1_length_549	224	consensus118869_4841_pair_1_length_549_224	C	A	CCGATCTACGGTTGCAGGTCGACCTGAGGGTTCCAGTCTGAGTCGTAGAGGATGACCACGTCAGCTGTGGCCAGGTTAATACCCAGCCCTCCGGCCCTGGTGCTCAACATGAAGATGAACTTAGGGCTGTTCTCCTCATTGTACGCGTTGATGGAGATCTAGAGGAACAAGGGAACATGGGAAATGTAGTGTTAAATGAAGCGTGCTAAAACTGCAACGAGTTCAATTATTTGTATTTACAAGCCATTTATTAGCCTGGTCCCTGTGTGTGCTGCCCTGCCAGCTCCTATGGTCAATGTCACACCAAGGCAGCACAAACAGATCTGGGAACCAGGGTAATAATCCACTGCCGTTAATGAGATCCAGGAGTGGGAGTCATAGTCGTACCTGTCTCTCCTC…
consensus118892	75	consensus118892_75	T	C	TGCAGGTAAGCATTATTCAAAGACATTATAAAGCCTCATACATGCTTATAACAAGTAGTAAAGCCTTATACTTGTAGGCTTACTTAAATTGTTAC
consensus118944	12	consensus118944_12	G	C	TGCAGGCTCATGCTGACATGACCCTCCAGCATAACAATGCTACCAGCCATACTGCTCGTTCTGTGCGTGATTTCCTGCAAGACAGGAATGTCAGT
consensus118948_4503_pair_1_length_281	99	consensus118948_4503_pair_1_length_281_99	T	C	CAGTAACCGAAAGGTTACAAGATCGAATCCCCGAGCTGACAAGGTAAAAATCTGTCGTTCTGCCCCTGAACAAGGCAGTTAACCCACTGTTCCTAGGCTGTCATTGTAAATAATAATTTGTTCTTAACTGACTTGCCTAGTTAAATAAAGGTTGCATTTAAAATACAAAAATATATAATTACTGTGTTAATTTTGTTGGTGTGTGCATCTTCATAGACTTTTTAACTGTCTGTACAGAAAATCTCTAACACTTACCTCAGCCTGCAGGCGTAGATCGGAAG
consensus118948_4503_pair_1_length_281	110	consensus118948_4503_pair_1_length_281_110	A	G	CAGTAACCGAAAGGTTACAAGATCGAATCCCCGAGCTGACAAGGTAAAAATCTGTCGTTCTGCCCCTGAACAAGGCAGTTAACCCACTGTTCCTAGGCTGTCATTGTAAATAATAATTTGTTCTTAACTGACTTGCCTAGTTAAATAAAGGTTGCATTTAAAATACAAAAATATATAATTACTGTGTTAATTTTGTTGGTGTGTGCATCTTCATAGACTTTTTAACTGTCTGTACAGAAAATCTCTAACACTTACCTCAGCCTGCAGGCGTAGATCGGAAG
consensus118988	34	consensus118988_34	C	T	TGCAGGAATGGTATTTACTGCTTCAGCTGGCTTCGATGATTACAAATCAAACTTCTATTTCTTCAAGAAAGTTTGCTGTTAATTTCACAAGGCTG
consensus119157_4341_pair_1_length_559	109	consensus119157_4341_pair_1_length_559_109	A	G	GGAGTTGGACATCCGTCCCAAGGTGTCGTCCCTCCTCAGCCGGCTGGTCAACTACACCAACATTACCCAGGGGGCCAGGGAGCACGAGGAGGCCGAGAACACAGAGACATCACGCAGGAAGGCCCCAAAGGTCAGAAATCACAAAAACTACCTCTCTTTCTCTTCTTTTGAGATTCAAACAGGCTTTAGTCTCTCTCTCTCTACCCCTCTGTCTCTGCGCATGTTTGGATCTGAGCTTGCATGCGTGTGCTTTGGGTTGTGTTGGTGCCTGTTTGTTACAGGCACTGCCCTGTGGGCTCCCTGATGAGAGTTGATCAATATCTTACCTGATCAATAATTCTGATCAATTAGCTATTTCCTGTGGGTCTATCTGTGCTACATACCATATTCAGAAACACA…
consensus119157_4341_pair_1_length_559	138	consensus119157_4341_pair_1_length_559_138	A	G	GGAGTTGGACATCCGTCCCAAGGTGTCGTCCCTCCTCAGCCGGCTGGTCAACTACACCAACATTACCCAGGGGGCCAGGGAGCACGAGGAGGCCGAGAACACAGAGACATCACGCAGGAAGGCCCCAAAGGTCAGAAATCACAAAAACTACCTCTCTTTCTCTTCTTTTGAGATTCAAACAGGCTTTAGTCTCTCTCTCTCTACCCCTCTGTCTCTGCGCATGTTTGGATCTGAGCTTGCATGCGTGTGCTTTGGGTTGTGTTGGTGCCTGTTTGTTACAGGCACTGCCCTGTGGGCTCCCTGATGAGAGTTGATCAATATCTTACCTGATCAATAATTCTGATCAATTAGCTATTTCCTGTGGGTCTATCTGTGCTACATACCATATTCAGAAACACA…
consensus119253	38	consensus119253_38	A	G	TGCAGGTTCTAGAAGAGAGATGAGTGTTCAACGGTCAACCTGTCAGTTTGCCTTAATTCTCTCACAGCATCCAGCCTAGTAAAATACATAGAAAT
consensus119253	73	consensus119253_73	A	T	TGCAGGTTCTAGAAGAGAGATGAGTGTTCAACGGTCAACCTGTCAGTTTGCCTTAATTCTCTCACAGCATCCAGCCTAGTAAAATACATAGAAAT
consensus119_27483_pair_2_length_391	15	consensus119_27483_pair_2_length_391_15	G	A	GAGCTGAAGAGGGCGATTGAGGAGGAGGTCAAGGTAAGGGACCCAAAATGGAGAGTTTAGAGCCATATCTTTACATAGACGGTGACTACACCACCCTCAGACTCCTAGTGTCTCTTCACCCTCAAGAGTCTTCTACTGTCTCTCTACCCTCAGAGACTCCTACTGTCNNTCCACCCTCAGAGACTAGTGTAACCAGGGGGTGAGGCCTCATTTAACACAGTAAATTCATCAGGCTTAAGCCATGTTTCAGTCAGGCCAATGACATCAAGATTATGATCAGTGATTAGTTCAATGACTATAACTGCCTTGGAAGTGAGGGATCTAACATTAAGTAGCCCTATTTTGAGATGTGAGATATCACAATCTCTTTCAATAATGACAGGAATGGAGG
consensus119_27483_pair_2_length_391	43	consensus119_27483_pair_2_length_391_43	C	T	GAGCTGAAGAGGGCGATTGAGGAGGAGGTCAAGGTAAGGGACCCAAAATGGAGAGTTTAGAGCCATATCTTTACATAGACGGTGACTACACCACCCTCAGACTCCTAGTGTCTCTTCACCCTCAAGAGTCTTCTACTGTCTCTCTACCCTCAGAGACTCCTACTGTCNNTCCACCCTCAGAGACTAGTGTAACCAGGGGGTGAGGCCTCATTTAACACAGTAAATTCATCAGGCTTAAGCCATGTTTCAGTCAGGCCAATGACATCAAGATTATGATCAGTGATTAGTTCAATGACTATAACTGCCTTGGAAGTGAGGGATCTAACATTAAGTAGCCCTATTTTGAGATGTGAGATATCACAATCTCTTTCAATAATGACAGGAATGGAGG
consensus119_27483_pair_2_length_391	72	consensus119_27483_pair_2_length_391_72	T	C	GAGCTGAAGAGGGCGATTGAGGAGGAGGTCAAGGTAAGGGACCCAAAATGGAGAGTTTAGAGCCATATCTTTACATAGACGGTGACTACACCACCCTCAGACTCCTAGTGTCTCTTCACCCTCAAGAGTCTTCTACTGTCTCTCTACCCTCAGAGACTCCTACTGTCNNTCCACCCTCAGAGACTAGTGTAACCAGGGGGTGAGGCCTCATTTAACACAGTAAATTCATCAGGCTTAAGCCATGTTTCAGTCAGGCCAATGACATCAAGATTATGATCAGTGATTAGTTCAATGACTATAACTGCCTTGGAAGTGAGGGATCTAACATTAAGTAGCCCTATTTTGAGATGTGAGATATCACAATCTCTTTCAATAATGACAGGAATGGAGG
consensus119_27483_pair_3_length_294	28	consensus119_27483_pair_3_length_294_28	C	A	AGCCCTGGTGTCTCAGCTGACCAGAGGCAAACAGGCCTTCACCCAGCAGNNNGAGGAGCTGAAGAGGCAGATTGAGGAGGAGGTCAAGGTAAGGGACTCAAAACGGACTACAGAGTTTAGATCTTCATATAGACAATGACTACGCCACCCTCTGAGACTTTTACTGTAATTTGTTTAACTATCTCTCTTATCTCTCTTTGTCTTTCACTTTTCTCTCTCACAGGCTAAAAATGCACTGGCCCACAGTGTCCAGTCTGCTCGCCATGACTGTGACCTCCTGAGGGAGCAGTTTGA
consensus119_27483_pair_3_length_294	98	consensus119_27483_pair_3_length_294_98	T	C	AGCCCTGGTGTCTCAGCTGACCAGAGGCAAACAGGCCTTCACCCAGCAGNNNGAGGAGCTGAAGAGGCAGATTGAGGAGGAGGTCAAGGTAAGGGACTCAAAACGGACTACAGAGTTTAGATCTTCATATAGACAATGACTACGCCACCCTCTGAGACTTTTACTGTAATTTGTTTAACTATCTCTCTTATCTCTCTTTGTCTTTCACTTTTCTCTCTCACAGGCTAAAAATGCACTGGCCCACAGTGTCCAGTCTGCTCGCCATGACTGTGACCTCCTGAGGGAGCAGTTTGA
consensus119389	36	consensus119389_36	G	A	TGCAGGAGAAAGCTGGACGGGATCATTCAGAGGATGAAAAACACATCTAGAGTCCTAGCTCTGTCCCTATACCTTCCCAACTGTGACAAGAAGGG
consensus119389	61	consensus119389_61	C	T	TGCAGGAGAAAGCTGGACGGGATCATTCAGAGGATGAAAAACACATCTAGAGTCCTAGCTCTGTCCCTATACCTTCCCAACTGTGACAAGAAGGG
consensus119497	69	consensus119497_69	C	T	TGCAGGCTCATCCTGACATGACCCTCCAGCATGACAATGCCACCAGCCATACTGCTTGTTCTGTGATTCCCTGCAAGACAGGATTGTCAGTGTTC
consensus1194	54	consensus1194_54	G	T	TGCAGGCTCTCCTGTTAGTGGAGTAAGGCCAGGCCAGGCAGGCTCTACCTACCGCCAGCAGGGCTTGTTTCTCCCTGACAGTGAAGACAGGAGAC
consensus1194	88	consensus1194_88	C	G	TGCAGGCTCTCCTGTTAGTGGAGTAAGGCCAGGCCAGGCAGGCTCTACCTACCGCCAGCAGGGCTTGTTTCTCCCTGACAGTGAAGACAGGAGAC
consensus119599_6072_pair_1_length_524	173	consensus119599_6072_pair_1_length_524_173	A	G	CCGATCTTGACCTGCAGGACAAAGCCAGTGAAATATCAGGGCGGCAAATTCAAAACAGCAAAATCTCATAATTCAAATTTCTCAAACATACGACTATTTTACACCATTTTAACGATACACTTGTCCTTTATCTAACCACATTGTCGGATTTCAAAAAGGCTTTACAGCGAAAACAAAACATTAGATTATGTTGGGAGAGTACATAGACAAAAATAACCACACAGCCATTTTCCAAGCAAGCATATATGTCACAAAAACCCAAAACACAGCTAAATGAAGCACTAACCTTTGACGATCTTCATCTGATGACACTCCCAGGACTTCATGTTACACAATACATGTATGTTTTGTTCGATAAAGTTCATATTTATATCCAAAAACAGCATTTTACATTGGCGC…
consensus119699_5921_pair_1_length_579	184	consensus119699_5921_pair_1_length_579_184	G	A	TCCGATCTTTACATGCAGGGAGAGAGAGGGACATAGATTACTCAGTTCAGTTATAAGTGAGTGATAGAACAAACCAGAATGGCAGTGGGATACAAATCAAAACAATTGAACACAGTGGAAAAAATTGAATCATTTGATAGGCCTGCCATTTCTCCTAGAAAACCCATCAATCCTGACAACCCTGGGGCTCCTGTGTTTCCCTGGAGGTCAGAAGTTAGAGGATCAGGGGATAAGAGGTAATCCCTTAGTGCAGGGGTTCCCAAACATTTTTTTTGCGTCGGGACCCCATTTATGATAGCAACCTCATCAAGGACCCTGTCATAATATCAGAACACAACTCCTACTACAGTGTGATAAAAATGGCATACAAGAGGTTTTACTATGACTTCTGCCGTGCAT…
consensus119834	82	consensus119834_82	A	G	TGCAGGCCTGTGTGTGCTCTGCCTGGCTCCTCCTGTGGGACACCTAGCCTGTAGCAAAGTGGACCATCACCATATCAGTCTAAAACCCCTGGTGT
consensus119837	33	consensus119837_33	C	T	TGCAGGTTTAAATATCCCTCTAATACTCCCTACTGCCGTCCCAAATGGCACCCTATTCCCTATATAGTGCACATCTGTTGACCAGGGCCCATATT
consensus119990_5256_pair_1_length_629	486	consensus119990_5256_pair_1_length_629_486	T	A	GATCAGTTTGCCCTGCTGATCACGACCCTGGGCTTAGTGTGGTCAGGAGGGTGTACTGTACGTTTTCAGGGTTAGGTTCACCTCAAAGGTTATGGGCATAAGGGGAGGGTTAGTTGGACCAGTGGCCTAGTAACAGCAGTAACAGCTGTTTGTTGTCTATATCTGCGGTACTGCAAGAAAACCTTTCCCCAGTGGGATAGTAAAGTTGATGAAATGGGTTTCTGTCCTTCTGTTTGAATGACTCACTTGTTCAATGGATGCCGATGGCAGTGACCTGTTTCTGTGACTTCAGTTAAACTTTACTGAAACAGCCCAGGCTGCCAATACATTTTTTGTGTAGTGGTTAAATGAATCTGAATCATAGTATGATCCTTTGATAGACTGCTGTATTGTTTCTCT…
consensus119990_5256_pair_1_length_629	502	consensus119990_5256_pair_1_length_629_502	C	A	GATCAGTTTGCCCTGCTGATCACGACCCTGGGCTTAGTGTGGTCAGGAGGGTGTACTGTACGTTTTCAGGGTTAGGTTCACCTCAAAGGTTATGGGCATAAGGGGAGGGTTAGTTGGACCAGTGGCCTAGTAACAGCAGTAACAGCTGTTTGTTGTCTATATCTGCGGTACTGCAAGAAAACCTTTCCCCAGTGGGATAGTAAAGTTGATGAAATGGGTTTCTGTCCTTCTGTTTGAATGACTCACTTGTTCAATGGATGCCGATGGCAGTGACCTGTTTCTGTGACTTCAGTTAAACTTTACTGAAACAGCCCAGGCTGCCAATACATTTTTTGTGTAGTGGTTAAATGAATCTGAATCATAGTATGATCCTTTGATAGACTGCTGTATTGTTTCTCT…
consensus120053	89	consensus120053_89	A	T	TGCAGGAATGTGTGAAACTCAGCACATAGTTATAGCCTGTGTAAGCCAGCTGACCCCATGAACTGTTAACTGGCAAACATTTTTTTTTAAAGTAA
consensus120152_4567_pair_1_length_555	196	consensus120152_4567_pair_1_length_555_196	T	A	TCCGATCTACAGATGCAGGAGCTTGCTGGGATTTGTAGTCTTGCATGATGTCTACTTTGATGCTAATTAGCATTTTAGAATCTGACAATAAATAGAGCTGAATATATTGATAAGTCACTTTGTCAGAGATTTCATGTACATGGTTATCAAAACGTCACGCAGGGGTAAGCCTACATAAAACACAGCCCGAATTTATGTGCTTCTAAAATTCCGTACTGGAAAAATGAATGGTGTAAAAAACGATTGGAACCATTTCCCTGTTTGACTGCTAGGTTTTATGGGTATTATGACACCTCCACTGTGGGGCTGTATACCCCTCACCTTGTTAAATGTGTTATGATTGTAAGAAAGTGGAACCAAAATGGAGTGCACAATCCGGCAAAGTGAGAAAATATTTTC…
consensus120240_4115_pair_1_length_376	198	consensus120240_4115_pair_1_length_376_198	G	A	CATGTGCTGTAAACAGCTATAGGAAGACTGCACTCTGTTATCACTGTTACATTTGATGAGAAGGCACACAGCAGAAATGCAAGTCCAGTTTTAACAGCCTTCCACATTTCCCATTTTTAGCGCATGTTTTTTTGGTTGTGTTATCCAGTTCTGTTTTGGCATTCACACAGTCCTTTATCAATGGTGAATCACTAGAGGCAGTCTTCCTCACACAAACCATCAGCAGCAGGTCCAGAAATAGCCAGGCTTTGTATTCTGGTCCAAGACATGGAAATAGTTTCCAGAATGTTTCTCACAGGGAGGTTAAGAGAGAACACCCACTCACTCCGCTTCCTGTGTGTAGTCACATGACAATATGTCCCTGCAGGTCAAGATC
consensus120_384807_pair_30_length_211	39	consensus120_384807_pair_30_length_211_39	C	A	TGATTTTGACCCCCCCTTTGNNCAGGGACACATTATTCCATTTCTGTTAGTCACATGTCTGTGGAACTTGTTCGGTTTATGTCTCAACTGCTAGGATTTAAAAAAAGTCAAAGTAAGGGAATTTTGTATTTTTTTTCACTCAACTTTTAACCTAAATGTGTTTGTTGATTGTGCGTTGAATTCACCAAATGTAAATCAAAACTAGACGTTG
consensus120_384807_pair_4_length_393	67	consensus120_384807_pair_4_length_393_67	A	G	GCACGTCCGGGACCTGTTGGATAGGAGAAATGTTTGGGAACTTGCAGGTNNNNTGGTGGAAGAGTGAGGTAACATCTCACAGCAAGAACTGGCAAATCTGGTGCAGTCCATGTATTTTTGTTCTTGAAACATGACAATGAAATTCCTACGGAGGCTTTTCCTATGGAGGAGTATCAAAATGCCGGACGGTGACTTCCGAACACCGCCCCCTGACAGTCATTTGTTACACCCCTACTCAAATGTCAACATATTGAAACTTTATCGATGTCATATACATAGATCTTGGTAAACAGAATGTTTGCTTTCTGGATCAGTTTCTCTGACAGGAAAACTGATGCGTAGCACATTCTTGCATCTCAATCGTGTCTGTGTGGCCAAGGTATTGAAGAGAAC
consensus120424_3883_pair_2_length_217	110	consensus120424_3883_pair_2_length_217_110	G	T	GTTGAGATTGCCTGCAATGACAACAAGCTCAGTCCGATGATGCTGTGACACACCGCCCCAGACCATGACGGACCCTCCACCTCCAAATCGATCCAGAGTACAGGCCTCAGTGTAACGTTCATTCCTTCGATGATAAACGCGAATCCGACCATCACCCCTGGTGAGACAAAATTGCCAGTCCTGTCTGGTCCAGCGACGGTGGGTTTGTGCCCATAGG
consensus120444	66	consensus120444_66	C	T	TGCAGGAAGGGTACCACATGAGGGAGGAGGATGTCTTCCCTGTAACGCACAGCGTTGAGATTGGACTGAGCTTGTTGTCATTGCAGGCAATGATG
consensus120445_5068_pair_1_length_578	133	consensus120445_5068_pair_1_length_578_133	G	A	TTCCGATCTACACGTGCAGGATGGGAGTTGATGGTAGGCTGTGACTCTCTAACAGAGGAGGGCAGTGTTGCCCCTATTGAGACCTTCTCTCTGACCAATCAAGTTGTAAGGGATTCCAGGGAGCTTGGGGTGGTTCTCAATTAGGGTTGTCAAGATACCAGTGTCGCGATACTTCTGTGGCAAGGAAACAAAACATGAAGCAGTTTTAATTTCTTGAGGAAAACTGTCCTTATGTTAGAAACCAACAGCATTATGTTGTCGCCTGGGAGCCTTTATTTATTTAGTAAACTATAGCACCCACAATTTTACATAAAGCAATTTTTTATATATATATATACACGACTATGGAGTTCAGTCTAAATCATTTTTTCTTTTTTTCCCCAATGGATAATCTGGTGT…
consensus120478	45	consensus120478_45	G	A	TGCAGGATGTTGTCAGCCTCACTGGTCTCCATCTCAGAGCTCCAGCTGGGCTCAAAGTTATCCAACCAGCTGATCTCATCTTCCAACATGGCCAC
consensus120492	30	consensus120492_30	G	C	TGCAGGCCCAGATACAGAGCCTGAGAGAGGACAACCAGCGGCTCCAGGAGGAGTCCTACAGCGCCTCGGCCAAGCTCAAGAAGTTCACAGAGTGG
consensus120493	8	consensus120493_8	G	A	TGCAGGTGACTTTGTTGCCGTTGATCTCTTTCTCAGCCAGGCTGTTAGGGTGCAGCAGTGTTGCGATGAGGTTGCGTAGCTCCTTTTTAAACTCG
consensus120581_8011_pair_1_length_294	128	consensus120581_8011_pair_1_length_294_128	T	G	AGAAAACAAAACCTTAATTACAATGCATTGGGCTGTAGGAAGATGACCTGCTTTGCCTGGCACTGGGAGAACTCACAGGTTACAAATCAAATCACATTTTAGCAGTCACATGCACCGAATACAGACCTTACAATGATATATTTGGTGTTTTCTTTGATTCTTTAACCACGTATCTTCATGTCTCGTCAATCAGAGGTCAGTGGATATTGTACTGAACCATGCTCTTTAGTGAAGCCCATGTCCAGTGGAAATAATAATGAATTGATTCCTATTTACCAAATGTACTGCAAATTA
consensus12059_3999_pair_1_length_487	166	consensus12059_3999_pair_1_length_487_166	T	C	CCTGGAGAAGATGAACTCTGCAGCGCTGCAGCGTTTCACCTGTTGGTTACAGGCGTGGATGTCGATCCGGTAAACCGTGAACGGCTGCAGCCCAGATATCTGGAGCTCCCGCTCGTTGACTGCCGACTCTACGAAGTCATACTCCCTGTCCGCTAACTCTACCTCTGTAGCGTTGGCCCAAAGGTCAGGTGACGTGGCGTTAGGGTAGGTGGTCACACCGCGGTGGACTGTACGGTTAGCCACGCCAAATAGATCTCGACGGCGCCGGTCTGGAGGTCTGGAGGAGAGGGAGAGAGAGCAGAGGGATGTGGGAGTGACAATCACAGTCATCCAAACACTATAATACACTAGTCAACAAATACCCTGCGTGGTGGAATCCTTTCAATGGTCAACACGGCC…
consensus12059	34	consensus12059_34	A	C	TGCAGGTTTGGTCCTGGAGAAGATGAACTCTGCAGCGCTGCAGCGTTTCACCTGTTGGTTACAGGCGTGGATGTCGATCCGGTAAACCGTGAACG
consensus120779_4233_pair_1_length_445	284	consensus120779_4233_pair_1_length_445_284	T	A	GTGTGTGTGTGTGTAGCTAGTATGCAGTGAGAGAAAATCAGAAAGCAATATCACAATGACCTTGAGATTTACAATATACTGTAATGTATTGTACTGTACACTACACTATTTGTTGGAGTGTGTGTGAGTGTTCAGTTTTGTGCATGTGTACAGTACGCTTTCTTCTGAACAATATTCTTAGTCTTTGTTTTGGATAGTTTGGTGTGTGTGTTTGTGTGTGCGCACGTACGTGCGTGCTTTGTCTTTGTCTCGCAGGCATAGAATCTTTCCCCATTGTGTGTATTCTCTCAGTGATTTTCTACAGCCTTGCCAGAGCCACAGGACACAGCACTGGATTCGCAGAGTGGGTTGTTTGCGTGTCCTTGCTATGACACTGGTGTAGAACTCTGGAGAAAGATA…
consensus120779_4233_pair_1_length_445	323	consensus120779_4233_pair_1_length_445_323	A	G	GTGTGTGTGTGTGTAGCTAGTATGCAGTGAGAGAAAATCAGAAAGCAATATCACAATGACCTTGAGATTTACAATATACTGTAATGTATTGTACTGTACACTACACTATTTGTTGGAGTGTGTGTGAGTGTTCAGTTTTGTGCATGTGTACAGTACGCTTTCTTCTGAACAATATTCTTAGTCTTTGTTTTGGATAGTTTGGTGTGTGTGTTTGTGTGTGCGCACGTACGTGCGTGCTTTGTCTTTGTCTCGCAGGCATAGAATCTTTCCCCATTGTGTGTATTCTCTCAGTGATTTTCTACAGCCTTGCCAGAGCCACAGGACACAGCACTGGATTCGCAGAGTGGGTTGTTTGCGTGTCCTTGCTATGACACTGGTGTAGAACTCTGGAGAAAGATA…
consensus120779	42	consensus120779_42	C	T	TGCAGGAATGGTTCTGTTAGAGAATGCTAAAGTATCTTTCTCCAGAGTTCTACACCAGTGTCATAGCAAGGACACGCAAACAACCCACTCTGCGA
consensus120779	81	consensus120779_81	C	T	TGCAGGAATGGTTCTGTTAGAGAATGCTAAAGTATCTTTCTCCAGAGTTCTACACCAGTGTCATAGCAAGGACACGCAAACAACCCACTCTGCGA
consensus120782	49	consensus120782_49	G	T	TGCAGGTAGGTTCTGTTGTCATTATCTTGCTGTAGGATGAACCCCATAGCCTGGAGGTAGGTTCTGGGTCATTATCTTGCTGTAGGATGAACCCC
consensus120784_5746_pair_1_length_562	129	consensus120784_5746_pair_1_length_562_129	A	C	TTCCGATCTACTGCTGCAGGTCTTGAATCAATCAATGAAACAACAAACACAAGTTTGAAGCTCCGTAAGTGATTATGTGTTTGTAATTTTTCAACTGATTTAATAGTGACTTTAATAATCTGGAAAGTATTTTAATGATTTTAAACACATTGTGTTTATTTAGGCTATCACAGTTTGTTGAAATAAAATGCAGAAATGTTAAATAAGTACATTTGCCAATTTCAGTTGATCCTAAAGCTTCAGAGCAACCCAGAGACTTCAACACAACATGGCTAAAGGGTCTTCTCATTGGATCCGGGGTCTTAAATGCAGTGCTCATTTTATTGCTGTCAGGTGTGTTTCTACACTCTTAAAATACGTTTTTTAGTAACCTAGTAACATCTTGGTGGTACTGTGTGG…
consensus120784_5746_pair_1_length_562	141	consensus120784_5746_pair_1_length_562_141	T	G	TTCCGATCTACTGCTGCAGGTCTTGAATCAATCAATGAAACAACAAACACAAGTTTGAAGCTCCGTAAGTGATTATGTGTTTGTAATTTTTCAACTGATTTAATAGTGACTTTAATAATCTGGAAAGTATTTTAATGATTTTAAACACATTGTGTTTATTTAGGCTATCACAGTTTGTTGAAATAAAATGCAGAAATGTTAAATAAGTACATTTGCCAATTTCAGTTGATCCTAAAGCTTCAGAGCAACCCAGAGACTTCAACACAACATGGCTAAAGGGTCTTCTCATTGGATCCGGGGTCTTAAATGCAGTGCTCATTTTATTGCTGTCAGGTGTGTTTCTACACTCTTAAAATACGTTTTTTAGTAACCTAGTAACATCTTGGTGGTACTGTGTGG…
consensus120784_5746_pair_1_length_562	148	consensus120784_5746_pair_1_length_562_148	C	T	TTCCGATCTACTGCTGCAGGTCTTGAATCAATCAATGAAACAACAAACACAAGTTTGAAGCTCCGTAAGTGATTATGTGTTTGTAATTTTTCAACTGATTTAATAGTGACTTTAATAATCTGGAAAGTATTTTAATGATTTTAAACACATTGTGTTTATTTAGGCTATCACAGTTTGTTGAAATAAAATGCAGAAATGTTAAATAAGTACATTTGCCAATTTCAGTTGATCCTAAAGCTTCAGAGCAACCCAGAGACTTCAACACAACATGGCTAAAGGGTCTTCTCATTGGATCCGGGGTCTTAAATGCAGTGCTCATTTTATTGCTGTCAGGTGTGTTTCTACACTCTTAAAATACGTTTTTTAGTAACCTAGTAACATCTTGGTGGTACTGTGTGG…
consensus120784_5746_pair_1_length_562	171	consensus120784_5746_pair_1_length_562_171	C	A	TTCCGATCTACTGCTGCAGGTCTTGAATCAATCAATGAAACAACAAACACAAGTTTGAAGCTCCGTAAGTGATTATGTGTTTGTAATTTTTCAACTGATTTAATAGTGACTTTAATAATCTGGAAAGTATTTTAATGATTTTAAACACATTGTGTTTATTTAGGCTATCACAGTTTGTTGAAATAAAATGCAGAAATGTTAAATAAGTACATTTGCCAATTTCAGTTGATCCTAAAGCTTCAGAGCAACCCAGAGACTTCAACACAACATGGCTAAAGGGTCTTCTCATTGGATCCGGGGTCTTAAATGCAGTGCTCATTTTATTGCTGTCAGGTGTGTTTCTACACTCTTAAAATACGTTTTTTAGTAACCTAGTAACATCTTGGTGGTACTGTGTGG…
consensus120784_5746_pair_1_length_562	173	consensus120784_5746_pair_1_length_562_173	G	T	TTCCGATCTACTGCTGCAGGTCTTGAATCAATCAATGAAACAACAAACACAAGTTTGAAGCTCCGTAAGTGATTATGTGTTTGTAATTTTTCAACTGATTTAATAGTGACTTTAATAATCTGGAAAGTATTTTAATGATTTTAAACACATTGTGTTTATTTAGGCTATCACAGTTTGTTGAAATAAAATGCAGAAATGTTAAATAAGTACATTTGCCAATTTCAGTTGATCCTAAAGCTTCAGAGCAACCCAGAGACTTCAACACAACATGGCTAAAGGGTCTTCTCATTGGATCCGGGGTCTTAAATGCAGTGCTCATTTTATTGCTGTCAGGTGTGTTTCTACACTCTTAAAATACGTTTTTTAGTAACCTAGTAACATCTTGGTGGTACTGTGTGG…
consensus120784_5746_pair_1_length_562	207	consensus120784_5746_pair_1_length_562_207	G	A	TTCCGATCTACTGCTGCAGGTCTTGAATCAATCAATGAAACAACAAACACAAGTTTGAAGCTCCGTAAGTGATTATGTGTTTGTAATTTTTCAACTGATTTAATAGTGACTTTAATAATCTGGAAAGTATTTTAATGATTTTAAACACATTGTGTTTATTTAGGCTATCACAGTTTGTTGAAATAAAATGCAGAAATGTTAAATAAGTACATTTGCCAATTTCAGTTGATCCTAAAGCTTCAGAGCAACCCAGAGACTTCAACACAACATGGCTAAAGGGTCTTCTCATTGGATCCGGGGTCTTAAATGCAGTGCTCATTTTATTGCTGTCAGGTGTGTTTCTACACTCTTAAAATACGTTTTTTAGTAACCTAGTAACATCTTGGTGGTACTGTGTGG…
consensus121193	20	consensus121193_20	G	T	TGCAGGAAGGGTACCACATGAGGAAGAAGGATGTCTTTCCTGTAATGCACAGCGTTGAGATTGCCTGCAATGACATCAAGCTCAGTCTGATGATG
consensus121193	27	consensus121193_27	A	G	TGCAGGAAGGGTACCACATGAGGAAGAAGGATGTCTTTCCTGTAATGCACAGCGTTGAGATTGCCTGCAATGACATCAAGCTCAGTCTGATGATG
consensus121242	9	consensus121242_9	T	C	TGCAGGGGTTTGTAATGTTACTGTAATGTTACTGTCATGTTACTGTCATCACTCCCTCCTGAACCCTGCAGTGGTCTGTAATTTTACTGTAATGT
consensus121335_4416_pair_2_length_573	397	consensus121335_4416_pair_2_length_573_397	C	T	GCAATAAATTGCAATGTCCGTACTGTGAGACGCCTAAGACAGCGCTACAGGGAGACAGGACGGACAGCTGATCGTCCTCGCAGTGGCAGACCACGTGTAACAACACCTGCACAGGATCGGTACATCACAGGATGGCAACAACAACTCCCTGAGTTACACCAGGAACGCACAATCACTCCATCAGTGCTCAGACTGTCCGCAATAGGCTGAGAGAGGCTGGACTGAGGGCTTGTTGGCCTGTTGTAAGGCAGGTCCTCACCAGACATCACCGGCAACAACGTCGCCTATGGGCACAAACCCACCGTTGCTGGACCAGACAGGACTGTCAAAAAGGTTTTGTCTCACCAGGGGTGATGGTCGGATTCGCGTTTATCATCGATGGAATGAGCGTTACACCGA…
consensus121335_4416_pair_2_length_573	416	consensus121335_4416_pair_2_length_573_416	T	C	GCAATAAATTGCAATGTCCGTACTGTGAGACGCCTAAGACAGCGCTACAGGGAGACAGGACGGACAGCTGATCGTCCTCGCAGTGGCAGACCACGTGTAACAACACCTGCACAGGATCGGTACATCACAGGATGGCAACAACAACTCCCTGAGTTACACCAGGAACGCACAATCACTCCATCAGTGCTCAGACTGTCCGCAATAGGCTGAGAGAGGCTGGACTGAGGGCTTGTTGGCCTGTTGTAAGGCAGGTCCTCACCAGACATCACCGGCAACAACGTCGCCTATGGGCACAAACCCACCGTTGCTGGACCAGACAGGACTGTCAAAAAGGTTTTGTCTCACCAGGGGTGATGGTCGGATTCGCGTTTATCATCGATGGAATGAGCGTTACACCGA…
consensus121335_4416_pair_2_length_573	423	consensus121335_4416_pair_2_length_573_423	G	A	GCAATAAATTGCAATGTCCGTACTGTGAGACGCCTAAGACAGCGCTACAGGGAGACAGGACGGACAGCTGATCGTCCTCGCAGTGGCAGACCACGTGTAACAACACCTGCACAGGATCGGTACATCACAGGATGGCAACAACAACTCCCTGAGTTACACCAGGAACGCACAATCACTCCATCAGTGCTCAGACTGTCCGCAATAGGCTGAGAGAGGCTGGACTGAGGGCTTGTTGGCCTGTTGTAAGGCAGGTCCTCACCAGACATCACCGGCAACAACGTCGCCTATGGGCACAAACCCACCGTTGCTGGACCAGACAGGACTGTCAAAAAGGTTTTGTCTCACCAGGGGTGATGGTCGGATTCGCGTTTATCATCGATGGAATGAGCGTTACACCGA…
consensus121335_4416_pair_2_length_573	438	consensus121335_4416_pair_2_length_573_438	G	A	GCAATAAATTGCAATGTCCGTACTGTGAGACGCCTAAGACAGCGCTACAGGGAGACAGGACGGACAGCTGATCGTCCTCGCAGTGGCAGACCACGTGTAACAACACCTGCACAGGATCGGTACATCACAGGATGGCAACAACAACTCCCTGAGTTACACCAGGAACGCACAATCACTCCATCAGTGCTCAGACTGTCCGCAATAGGCTGAGAGAGGCTGGACTGAGGGCTTGTTGGCCTGTTGTAAGGCAGGTCCTCACCAGACATCACCGGCAACAACGTCGCCTATGGGCACAAACCCACCGTTGCTGGACCAGACAGGACTGTCAAAAAGGTTTTGTCTCACCAGGGGTGATGGTCGGATTCGCGTTTATCATCGATGGAATGAGCGTTACACCGA…
consensus121335	43	consensus121335_43	C	T	TGCAGGAAGGGTACCACATGAGGGAGGAAGATGTCTTCCCTGCAACGCACAGCATTGAGATTACCTGCAATGACAACAAGCTCAGTCCGATGATG
consensus121359_4175_pair_1_length_347	17	consensus121359_4175_pair_1_length_347_17	T	C	TCTCTTACTCCCACCTTTCTCTCTCTCCATCTCTCTCTCCTTTACCCCTCAACCCCTACTACAGAAGAGCACAATAAAAAACACTCTCTTTAATGTTAAGCACTCTCCCAGTGTAAAATTGGATTGAAACCCTTACTTAACGAAATCACTTTTGGTAGCAGAGTTTTTGTTTTTACAGTCAGCATTAGGCAGCCCTGTCTAAGGTGCAGGGGGGCGAGGAGTTTGGGCAGGCCCAAATGGCTTGGACTTCCAGACCTGCTCGTCGAGAGAGAAACACAGGGCAATGGACAGGTGGAGAGTGATGCTACTGTAACTGCTAACTGGTGTTAGCTCTTTTGATGATAAAA
consensus121410_5589_pair_1_length_471	279	consensus121410_5589_pair_1_length_471_279	G	C	CTCTCAATTATGTGTTCAACTATTATCACTAGTTAGCAGACACTATGACCATACAAAACGACAACAACATTGGACCTTACAAGCATTAACACATTCCCGGGGGCCAAAGACGTGGATGTCGATTAAGGCAGCCCCCTGCACCTCTCTGATTCAGAGGGGTTGGGTTAAATGCGGAAGGCACATTTCAGTTGAATACATTCAGTTGGACGACTGACTAGGTATCCCCCTTTCCCTTTCACATGTATGTGTAACCCAACACGTGGCTAACACACGCTAAGGCACTATTAGTATAGCCCATGGCTAATTAAACACAGAATCATTCAGTATGTTTAATTATTTAATAGTATTAATATATTGATACATTATCAAATTCAAGACTGAAACCAGAAGACATTAAGA…
consensus121522_4869_pair_1_length_430	216	consensus121522_4869_pair_1_length_430_216	T	C	TCCGATCTCCAAGTGCAGGAGATGCACCAGACGGAGCGTACCATCTCAGATTTGGAGGGGTCCATCTGGGCGAAGAGGGCCCCCCTCAGAGTGGCTCAGTCCAGGCTGGAGGAGCGCACCCATAGACCTAACATGGAGCTCTGCAGGGACCACCCACACACCAGGTAACACACACTCTCATGCTTACAAACATAGCATGTAGGCTAAGTGGCTAATTATATATTAATCTGTGTGCTTTTCTCTTTGTCTCTCAATTCAATTCAAGGGGCTTTATTGGCAAGGGAAACATATGCTAACATTGCCAAAGCAAGTGAAGTAGATAATAAACAAAAAAGAAATAAACAATAAAAATGAACAGTAAACATTACACTCACAGAAGTTCCAAAAGAATAAAGACAT…
consensus121522_4869_pair_1_length_430	217	consensus121522_4869_pair_1_length_430_217	T	G	TCCGATCTCCAAGTGCAGGAGATGCACCAGACGGAGCGTACCATCTCAGATTTGGAGGGGTCCATCTGGGCGAAGAGGGCCCCCCTCAGAGTGGCTCAGTCCAGGCTGGAGGAGCGCACCCATAGACCTAACATGGAGCTCTGCAGGGACCACCCACACACCAGGTAACACACACTCTCATGCTTACAAACATAGCATGTAGGCTAAGTGGCTAATTATATATTAATCTGTGTGCTTTTCTCTTTGTCTCTCAATTCAATTCAAGGGGCTTTATTGGCAAGGGAAACATATGCTAACATTGCCAAAGCAAGTGAAGTAGATAATAAACAAAAAAGAAATAAACAATAAAAATGAACAGTAAACATTACACTCACAGAAGTTCCAAAAGAATAAAGACAT…
consensus121522_4869_pair_1_length_430	269	consensus121522_4869_pair_1_length_430_269	C	T	TCCGATCTCCAAGTGCAGGAGATGCACCAGACGGAGCGTACCATCTCAGATTTGGAGGGGTCCATCTGGGCGAAGAGGGCCCCCCTCAGAGTGGCTCAGTCCAGGCTGGAGGAGCGCACCCATAGACCTAACATGGAGCTCTGCAGGGACCACCCACACACCAGGTAACACACACTCTCATGCTTACAAACATAGCATGTAGGCTAAGTGGCTAATTATATATTAATCTGTGTGCTTTTCTCTTTGTCTCTCAATTCAATTCAAGGGGCTTTATTGGCAAGGGAAACATATGCTAACATTGCCAAAGCAAGTGAAGTAGATAATAAACAAAAAAGAAATAAACAATAAAAATGAACAGTAAACATTACACTCACAGAAGTTCCAAAAGAATAAAGACAT…
consensus121522_4869_pair_1_length_430	280	consensus121522_4869_pair_1_length_430_280	A	T	TCCGATCTCCAAGTGCAGGAGATGCACCAGACGGAGCGTACCATCTCAGATTTGGAGGGGTCCATCTGGGCGAAGAGGGCCCCCCTCAGAGTGGCTCAGTCCAGGCTGGAGGAGCGCACCCATAGACCTAACATGGAGCTCTGCAGGGACCACCCACACACCAGGTAACACACACTCTCATGCTTACAAACATAGCATGTAGGCTAAGTGGCTAATTATATATTAATCTGTGTGCTTTTCTCTTTGTCTCTCAATTCAATTCAAGGGGCTTTATTGGCAAGGGAAACATATGCTAACATTGCCAAAGCAAGTGAAGTAGATAATAAACAAAAAAGAAATAAACAATAAAAATGAACAGTAAACATTACACTCACAGAAGTTCCAAAAGAATAAAGACAT…
consensus121656_4927_pair_1_length_241	128	consensus121656_4927_pair_1_length_241_128	T	C	CACAACAGCACACCATGAGGACTTTCTGCAGTTAACCCTAAATACCATTCTGATGATTTGTCAGTTTCTCCCATGTGTTCCCATTATCCTCAATCATTATGTGAGCATGCTACTGTCATCATGTTTGTGTTAAAAACAGCAATTCTTTCAGATCAGTGTTTTCCAGTTTCTCTGTGCTAAAAGCTCTTGTCTTAGTGTGGTACTGGTGGCAGGGTCTCCTGTCTGTGTGGAGTGTAGTCCA
consensus121656_4927_pair_1_length_241	133	consensus121656_4927_pair_1_length_241_133	A	T	CACAACAGCACACCATGAGGACTTTCTGCAGTTAACCCTAAATACCATTCTGATGATTTGTCAGTTTCTCCCATGTGTTCCCATTATCCTCAATCATTATGTGAGCATGCTACTGTCATCATGTTTGTGTTAAAAACAGCAATTCTTTCAGATCAGTGTTTTCCAGTTTCTCTGTGCTAAAAGCTCTTGTCTTAGTGTGGTACTGGTGGCAGGGTCTCCTGTCTGTGTGGAGTGTAGTCCA
consensus121656_4927_pair_1_length_241	140	consensus121656_4927_pair_1_length_241_140	C	A	CACAACAGCACACCATGAGGACTTTCTGCAGTTAACCCTAAATACCATTCTGATGATTTGTCAGTTTCTCCCATGTGTTCCCATTATCCTCAATCATTATGTGAGCATGCTACTGTCATCATGTTTGTGTTAAAAACAGCAATTCTTTCAGATCAGTGTTTTCCAGTTTCTCTGTGCTAAAAGCTCTTGTCTTAGTGTGGTACTGGTGGCAGGGTCTCCTGTCTGTGTGGAGTGTAGTCCA
consensus121656	32	consensus121656_32	G	A	TGCAGGGACCACACTGTGTACAGTACTGTAGGCACAACAGCACACCATGAGGACTTTCTGCAGTTAACCCTAAATACCATTCTGATGATTTGTCA
consensus121656	65	consensus121656_65	T	C	TGCAGGGACCACACTGTGTACAGTACTGTAGGCACAACAGCACACCATGAGGACTTTCTGCAGTTAACCCTAAATACCATTCTGATGATTTGTCA
consensus121740_4740_pair_1_length_479	162	consensus121740_4740_pair_1_length_479_162	C	T	TTCCGATCTACTGCTGCAGGTACACATCAACAGCTTTCACACAGACAACTGATAACCTACCTAAAACATTTCTATGGGTAATATTGTTTTGCATAAGTTACAATTATGAGCAGGCTAATGATAATTGATAGGCCTAATTAATTTGCAAAAATGTATTTTTGCCTGTAGCCTAATAAAGGACCTTGACATTGAGTTGATAGACAGTCACTCTCTCGGTTTTAAATTAGGCTATGGAAAAGGAAATTGAACATATAGGCCGAGATCAAGGGTCTTCAATCTTTTCTTGACCAGGGACCCCTCCCAGTTAAACTGGCAACCCAGGGACCCCATCATACGTTAGTAAAAACATTTATTTCATGTCTTGTCTTATCATGGGCGGCAGGTAGCCAAGTGGTTAGA…
consensus121832	57	consensus121832_57	G	A	TGCAGGACCTGACCCCCCCCTCCTCCTACCACAGCTCTCAACACACCGCCTGGGAGGCACAGCTTCACAACATGACCTCAGAGCAGGTAGGACTC
consensus121847	53	consensus121847_53	A	G	TGCAGGTAGGGAGTCCTCAATGTAGGTCTCCATAGCCTTGGTCTCCAGACCCAACAGAGAGTACAGTCGTCCCCAGGGTGGAGTGGTGCCTGGGA
consensus122039_3901_pair_1_length_520	142	consensus122039_3901_pair_1_length_520_142	C	T	CCGATCTTTACATGCAGGCTCACCTCAGTCACAAGTTGAACGGAACGCATGACTCCACCTTCACCTCTACCGAGCCCGTTGGGGAGTAGCAGCGATGACACAAGATAGAAAAGGGGGGTAAAATACAAAAATAAAAAGATCCCCCTTCACTGGAACTAAGTGGCCTAGCCCGAACCATGAAAAACAGCCCCAGACCATCATTCCTCCTCCACCAAACTTTACAGTTGACACTATTCATTCGGGCAGGCAGCGTTCTCCTGACATCCGCCAAATCCAGATTCGTCCATCGGGCTGCCAGATGGTGAAGCGTGATTCATCACTCCCGAAAAAGCGTTTCCACTGTTAAAGAGTCCAAAGCAGCGAGCTTTACACCACTCCAGCCGACGCTTGGCATTGCGC…
consensus122039_3901_pair_1_length_520	199	consensus122039_3901_pair_1_length_520_199	C	T	CCGATCTTTACATGCAGGCTCACCTCAGTCACAAGTTGAACGGAACGCATGACTCCACCTTCACCTCTACCGAGCCCGTTGGGGAGTAGCAGCGATGACACAAGATAGAAAAGGGGGGTAAAATACAAAAATAAAAAGATCCCCCTTCACTGGAACTAAGTGGCCTAGCCCGAACCATGAAAAACAGCCCCAGACCATCATTCCTCCTCCACCAAACTTTACAGTTGACACTATTCATTCGGGCAGGCAGCGTTCTCCTGACATCCGCCAAATCCAGATTCGTCCATCGGGCTGCCAGATGGTGAAGCGTGATTCATCACTCCCGAAAAAGCGTTTCCACTGTTAAAGAGTCCAAAGCAGCGAGCTTTACACCACTCCAGCCGACGCTTGGCATTGCGC…
consensus122051	85	consensus122051_85	A	T	TGCAGGAATGCTAGCTCACTCCTTAATGGTTGACTTGGTCTATGTCCCAAATGGGACCCATAGTGCACTACGTTAGACTAGAGCACTATGGGCCC
consensus122051	88	consensus122051_88	A	C	TGCAGGAATGCTAGCTCACTCCTTAATGGTTGACTTGGTCTATGTCCCAAATGGGACCCATAGTGCACTACGTTAGACTAGAGCACTATGGGCCC
consensus122151_5576_pair_1_length_446	116	consensus122151_5576_pair_1_length_446_116	G	C	CTCTTCCGATCTTGACCTGCAGGTAGAAAATATCCTATAAATAACATTTGTTCACATGGCCTGTCTACAACGAACTTGAAACATTGTATCAACTATCAATTGGGTCGGCCCAAAAGTTGTGATAGCAAGCTTGCAACATTGTATAAAATATTCTCGGCCCTCAGTATCCCGTGCCAGTGAATTTGGGACAGACACAGCTGTCGGCTATTTTTGCAAAGAATAAGAAGTAATCAGGTATTTATGACATTTCCACTGGATCAGAGCATTACATTTTTCCCTTTTATGCTAAGGGGTTATCGAAAGGGCGAGAGCTGGAAATCTTTTACTGAAATACTTTGAGGAACTATTGTTATTCGCAATTGATTTTGATTAGACTTTGTTTACTTGCTGTTTGAGGTG…
consensus122151_5576_pair_1_length_446	166	consensus122151_5576_pair_1_length_446_166	A	T	CTCTTCCGATCTTGACCTGCAGGTAGAAAATATCCTATAAATAACATTTGTTCACATGGCCTGTCTACAACGAACTTGAAACATTGTATCAACTATCAATTGGGTCGGCCCAAAAGTTGTGATAGCAAGCTTGCAACATTGTATAAAATATTCTCGGCCCTCAGTATCCCGTGCCAGTGAATTTGGGACAGACACAGCTGTCGGCTATTTTTGCAAAGAATAAGAAGTAATCAGGTATTTATGACATTTCCACTGGATCAGAGCATTACATTTTTCCCTTTTATGCTAAGGGGTTATCGAAAGGGCGAGAGCTGGAAATCTTTTACTGAAATACTTTGAGGAACTATTGTTATTCGCAATTGATTTTGATTAGACTTTGTTTACTTGCTGTTTGAGGTG…
consensus122151_5576_pair_1_length_446	181	consensus122151_5576_pair_1_length_446_181	A	G	CTCTTCCGATCTTGACCTGCAGGTAGAAAATATCCTATAAATAACATTTGTTCACATGGCCTGTCTACAACGAACTTGAAACATTGTATCAACTATCAATTGGGTCGGCCCAAAAGTTGTGATAGCAAGCTTGCAACATTGTATAAAATATTCTCGGCCCTCAGTATCCCGTGCCAGTGAATTTGGGACAGACACAGCTGTCGGCTATTTTTGCAAAGAATAAGAAGTAATCAGGTATTTATGACATTTCCACTGGATCAGAGCATTACATTTTTCCCTTTTATGCTAAGGGGTTATCGAAAGGGCGAGAGCTGGAAATCTTTTACTGAAATACTTTGAGGAACTATTGTTATTCGCAATTGATTTTGATTAGACTTTGTTTACTTGCTGTTTGAGGTG…
consensus122151_5576_pair_1_length_446	203	consensus122151_5576_pair_1_length_446_203	G	A	CTCTTCCGATCTTGACCTGCAGGTAGAAAATATCCTATAAATAACATTTGTTCACATGGCCTGTCTACAACGAACTTGAAACATTGTATCAACTATCAATTGGGTCGGCCCAAAAGTTGTGATAGCAAGCTTGCAACATTGTATAAAATATTCTCGGCCCTCAGTATCCCGTGCCAGTGAATTTGGGACAGACACAGCTGTCGGCTATTTTTGCAAAGAATAAGAAGTAATCAGGTATTTATGACATTTCCACTGGATCAGAGCATTACATTTTTCCCTTTTATGCTAAGGGGTTATCGAAAGGGCGAGAGCTGGAAATCTTTTACTGAAATACTTTGAGGAACTATTGTTATTCGCAATTGATTTTGATTAGACTTTGTTTACTTGCTGTTTGAGGTG…
consensus122151_5576_pair_1_length_446	245	consensus122151_5576_pair_1_length_446_245	C	T	CTCTTCCGATCTTGACCTGCAGGTAGAAAATATCCTATAAATAACATTTGTTCACATGGCCTGTCTACAACGAACTTGAAACATTGTATCAACTATCAATTGGGTCGGCCCAAAAGTTGTGATAGCAAGCTTGCAACATTGTATAAAATATTCTCGGCCCTCAGTATCCCGTGCCAGTGAATTTGGGACAGACACAGCTGTCGGCTATTTTTGCAAAGAATAAGAAGTAATCAGGTATTTATGACATTTCCACTGGATCAGAGCATTACATTTTTCCCTTTTATGCTAAGGGGTTATCGAAAGGGCGAGAGCTGGAAATCTTTTACTGAAATACTTTGAGGAACTATTGTTATTCGCAATTGATTTTGATTAGACTTTGTTTACTTGCTGTTTGAGGTG…
consensus122151_5576_pair_1_length_446	259	consensus122151_5576_pair_1_length_446_259	C	T	CTCTTCCGATCTTGACCTGCAGGTAGAAAATATCCTATAAATAACATTTGTTCACATGGCCTGTCTACAACGAACTTGAAACATTGTATCAACTATCAATTGGGTCGGCCCAAAAGTTGTGATAGCAAGCTTGCAACATTGTATAAAATATTCTCGGCCCTCAGTATCCCGTGCCAGTGAATTTGGGACAGACACAGCTGTCGGCTATTTTTGCAAAGAATAAGAAGTAATCAGGTATTTATGACATTTCCACTGGATCAGAGCATTACATTTTTCCCTTTTATGCTAAGGGGTTATCGAAAGGGCGAGAGCTGGAAATCTTTTACTGAAATACTTTGAGGAACTATTGTTATTCGCAATTGATTTTGATTAGACTTTGTTTACTTGCTGTTTGAGGTG…
consensus122151_5576_pair_1_length_446	288	consensus122151_5576_pair_1_length_446_288	A	G	CTCTTCCGATCTTGACCTGCAGGTAGAAAATATCCTATAAATAACATTTGTTCACATGGCCTGTCTACAACGAACTTGAAACATTGTATCAACTATCAATTGGGTCGGCCCAAAAGTTGTGATAGCAAGCTTGCAACATTGTATAAAATATTCTCGGCCCTCAGTATCCCGTGCCAGTGAATTTGGGACAGACACAGCTGTCGGCTATTTTTGCAAAGAATAAGAAGTAATCAGGTATTTATGACATTTCCACTGGATCAGAGCATTACATTTTTCCCTTTTATGCTAAGGGGTTATCGAAAGGGCGAGAGCTGGAAATCTTTTACTGAAATACTTTGAGGAACTATTGTTATTCGCAATTGATTTTGATTAGACTTTGTTTACTTGCTGTTTGAGGTG…
consensus122222	53	consensus122222_53	G	A	TGCAGGGAGTTCCTGTAGGAGATGAGGGGCAGCCAGCAGTCCTCTCGCTGCAGGGCCATCTGGAAGGTCATGAACCGCTCCAGGTAGAGGTGACT
consensus122222	72	consensus122222_72	G	A	TGCAGGGAGTTCCTGTAGGAGATGAGGGGCAGCCAGCAGTCCTCTCGCTGCAGGGCCATCTGGAAGGTCATGAACCGCTCCAGGTAGAGGTGACT
consensus122396	29	consensus122396_29	G	A	TGCAGGCCAACTCCCGACGGACATCCTCGCGCAGGCTGCAACGGTAGTGGTCGATAAGGGCCCTGTCGTTCCATCCCGCTCCTGCGGCCAGGGTC
consensus122488_5212_pair_2_length_492	61	consensus122488_5212_pair_2_length_492_61	A	T	GGCTTTAGGTCAACAACATGCACCGTCCTGACATCTTCCCCAGTGTCCTCCAAACAGACCAACTAGTTCACTGGTCCCAACTGCTGCACCACACGGTATGGACCTTTCCATCTCGAAGCTAGCTTGGCAGTGAACTTCTTAGACGCCTTTGACAGATGATGTGAACGTACCCAGACACGAGACTTGGGTGGGAAACACATGTCTCGTCTATGTTTGTCATAGTTTCTCAGCTGTCGTTGTTTGGCTTTGATTTTGCTGACCTCCACTCTGGCTAGCAAGGTGTGGTGGTGTTGGACGGCATCAAACGCTGGGCAGTCAGGTGAAACATTGGAACTTTGCAAGACTCTGTCCATCGGACCTTTTAGTGGTCTTCCCAGGTGGAGTTCAGCGGGAGTGACC…
consensus122488_5212_pair_2_length_492	63	consensus122488_5212_pair_2_length_492_63	C	G	GGCTTTAGGTCAACAACATGCACCGTCCTGACATCTTCCCCAGTGTCCTCCAAACAGACCAACTAGTTCACTGGTCCCAACTGCTGCACCACACGGTATGGACCTTTCCATCTCGAAGCTAGCTTGGCAGTGAACTTCTTAGACGCCTTTGACAGATGATGTGAACGTACCCAGACACGAGACTTGGGTGGGAAACACATGTCTCGTCTATGTTTGTCATAGTTTCTCAGCTGTCGTTGTTTGGCTTTGATTTTGCTGACCTCCACTCTGGCTAGCAAGGTGTGGTGGTGTTGGACGGCATCAAACGCTGGGCAGTCAGGTGAAACATTGGAACTTTGCAAGACTCTGTCCATCGGACCTTTTAGTGGTCTTCCCAGGTGGAGTTCAGCGGGAGTGACC…
consensus122494	69	consensus122494_69	G	T	TGCAGGAGAGGGACATGATCATGCAGTTTATCTGTAGAGACAACTTCCTGGTCCTGGCTGTTACTCCAGCTAACATGGACCTGGCCAACTCTGAG
consensus122743_5948_pair_1_length_443	201	consensus122743_5948_pair_1_length_443_201	C	T	CGATCTAGACTTGCAGGAGGCCCACACACACCGCTGGGGAGACTAAAACAACAGCAATGTGATGGCCTGGGAAATACAACCATTTAGCCATATACACTGAGGGTACCAAACATTAGGAACACCTGCTGTTTCCATGACAGACTGACCAGCTGAAAGCTATGATCCTTTATTGATGTCACCTGTAAATCCACTTCAACCAGCGTAGATGAAGGGGAGGAGACAGGATAAAGAAGGATTTTTAAGCCTTGAGACACAGATTGTGTATGTGTGCCATTCAGGGGGTGAATGGGCAAGACAAAATATTTAAGTGCCTTTGAATGGGGTTCGGTAGTAGGTGCCAGGCGCAGCTGGTATGTATCAAGAACTGCAACGCTGCTGGGTTTTTCATGCTCAACAGTT…
consensus122743_5948_pair_1_length_443	225	consensus122743_5948_pair_1_length_443_225	A	T	CGATCTAGACTTGCAGGAGGCCCACACACACCGCTGGGGAGACTAAAACAACAGCAATGTGATGGCCTGGGAAATACAACCATTTAGCCATATACACTGAGGGTACCAAACATTAGGAACACCTGCTGTTTCCATGACAGACTGACCAGCTGAAAGCTATGATCCTTTATTGATGTCACCTGTAAATCCACTTCAACCAGCGTAGATGAAGGGGAGGAGACAGGATAAAGAAGGATTTTTAAGCCTTGAGACACAGATTGTGTATGTGTGCCATTCAGGGGGTGAATGGGCAAGACAAAATATTTAAGTGCCTTTGAATGGGGTTCGGTAGTAGGTGCCAGGCGCAGCTGGTATGTATCAAGAACTGCAACGCTGCTGGGTTTTTCATGCTCAACAGTT…
consensus122782_5410_pair_1_length_488	261	consensus122782_5410_pair_1_length_488_261	T	C	TTTTTCTTTCTCTTTCTCCCTTTCTCTCTCGGTCACTCTCCCTCTCTCAAGCTCTGCCTTTCTCTCGTTCTCTATCTCTCTGGGTCTCACCAACACCAGCTTTTATCCCAAGCTGGTTCCACCTCCTTTGTCTTCTGCCTTCTTACTGATACAGTATTATTACTCCATAGTCAGAGTACCCCCTCTCTCATCTCATCTCTCTCCGTCTTGTGCACGTCATCAAAAAAGTGCTTCCTGGTGTCAAACGGGCGTATGATAGATGAGCGTTTCTCCAGCACGAGGCCAGGTTGGGTATTGTGCCATGAAGCCGGTTTTATAAGGTCCATGATAGATGTTGTTTAGAGTGATTTAAGCGCCCCTTATGTTGGTGTCAGCATCTGACCCACGGCAGTGATCAAG…
consensus122782_5410_pair_1_length_488	302	consensus122782_5410_pair_1_length_488_302	A	G	TTTTTCTTTCTCTTTCTCCCTTTCTCTCTCGGTCACTCTCCCTCTCTCAAGCTCTGCCTTTCTCTCGTTCTCTATCTCTCTGGGTCTCACCAACACCAGCTTTTATCCCAAGCTGGTTCCACCTCCTTTGTCTTCTGCCTTCTTACTGATACAGTATTATTACTCCATAGTCAGAGTACCCCCTCTCTCATCTCATCTCTCTCCGTCTTGTGCACGTCATCAAAAAAGTGCTTCCTGGTGTCAAACGGGCGTATGATAGATGAGCGTTTCTCCAGCACGAGGCCAGGTTGGGTATTGTGCCATGAAGCCGGTTTTATAAGGTCCATGATAGATGTTGTTTAGAGTGATTTAAGCGCCCCTTATGTTGGTGTCAGCATCTGACCCACGGCAGTGATCAAG…
consensus122782_5410_pair_1_length_488	341	consensus122782_5410_pair_1_length_488_341	A	G	TTTTTCTTTCTCTTTCTCCCTTTCTCTCTCGGTCACTCTCCCTCTCTCAAGCTCTGCCTTTCTCTCGTTCTCTATCTCTCTGGGTCTCACCAACACCAGCTTTTATCCCAAGCTGGTTCCACCTCCTTTGTCTTCTGCCTTCTTACTGATACAGTATTATTACTCCATAGTCAGAGTACCCCCTCTCTCATCTCATCTCTCTCCGTCTTGTGCACGTCATCAAAAAAGTGCTTCCTGGTGTCAAACGGGCGTATGATAGATGAGCGTTTCTCCAGCACGAGGCCAGGTTGGGTATTGTGCCATGAAGCCGGTTTTATAAGGTCCATGATAGATGTTGTTTAGAGTGATTTAAGCGCCCCTTATGTTGGTGTCAGCATCTGACCCACGGCAGTGATCAAG…
consensus122784	41	consensus122784_41	G	A	TGCAGGTTCATGCTCTACAATATTCGTAGAGTATGACCCTGCTCCACACAGGAAGCAGAGCAGGACCTAATCCAGGCATTTGTCATCTCCCGTCT
consensus122910	60	consensus122910_60	T	C	TGCAGGATGTTTGACGTGGGCGGCCAGCGCTCAGAGAGGAAGAAATGGATCCACTGCTTTGAGGGAGTGACCTGTATTATCTTCATCGCTGCTCT
consensus122910	66	consensus122910_66	A	T	TGCAGGATGTTTGACGTGGGCGGCCAGCGCTCAGAGAGGAAGAAATGGATCCACTGCTTTGAGGGAGTGACCTGTATTATCTTCATCGCTGCTCT
consensus123037	80	consensus123037_80	A	C	TGCAGGCAGTCACTGTGTCCGAGGTGCTAAAGGAGCTGCTTAAACTTGACCCCAAAAAACCATCTGGGTCAGATGGTTTAGACCATTTCTTCTTT
consensus12305	81	consensus12305_81	G	A	TGCAGGTATCTCTTAATTGAGAATTTCATCCCTCCTGAAGAAAAGAACAAGATTATGAACAGGCTTCACTTTGACAGTGAGGAGGACCAGTGGAG
consensus123132	59	consensus123132_59	T	C	TGCAGGAGTCCTTCCAGGTGTGGGATCCCAAGACTCTGATCCGTAAGGGACGCGAGCGTCACCTCTTCCTATTTGAGATGTCCCTGGTCTTCAGC
consensus123153_4988_pair_1_length_473	198	consensus123153_4988_pair_1_length_473_198	T	A	TCTTCCGATCTGTACGTGCAGGAAGTAAGCTCAGCAAAACCCAGTAGACAGAGCAGGGAGGGGCCGACACAATCATTACACAGGTGCACCTTGTGCTGGGGACAATAAAAGGCCACTCTAAAATGTGCAGTTTTGTCACATAACACAATGCCACAGATGTCTCAAGTTTTAAGGGGGCATGCAATTGGCATGTTGACTGCAGGAATGTCCTCCAGAGCTGTTGCCAGATACAGTTGAAGTCAGAAGTTTACATACACCTTAGCCAAATACATTTAAACTCAGTTTTTCACAATTCCTGACATTTAATCCTAGTAAAAATTCCCTGTCTTAGGTCAGTTAGGATCACCACTTTATTTTAAGAATGTGAAATGTCAGAATAATGGTAGAGAGAATGATTAA…
consensus12316_5838_pair_1_length_459	142	consensus12316_5838_pair_1_length_459_142	T	A	ATAGACAGCGCAACTGAGAAGCCTGTTTCTCAGTGAAACAGGCAAGGCTGCAAGAGCTCTTCTCCACCTATACGACTTTGAAACAGGTTTCGGCCAATACTTAAATGAACCTAGATTTATTTTGGATGCTATGTTTGAAACTGAAAAATAACATTTACCTCATTGTATGCGCATTCACATTCACACTTTCTATTGCAAAAGGCTACCCTGAATGTCGTGGTGGTGTATGGATTTAAGAGGTTCATTTGAATGCAATTTATTGTAGTTTTCATTGATATACTCTAAGTGTCGCTGTTCACTATATATTGGCCGACAGGCACATCTCTCCCCCAGTCCACGCATAGAAAAGGAGGAGATGTAGGCCTTCTTTGGTCAGCGTGACAAACCATCGTCTCCATT…
consensus123167_5547_pair_1_length_374	225	consensus123167_5547_pair_1_length_374_225	A	G	GGTACCAAATGGGACATATTGATGCTTGTGTCTCAAAAGAAACAACTGTGTACATAGCTACTAATCTAACTATACTATTACTCTAGGTAGCTACCACTTCAACAAGTACTATCTAAGTATTACCTGGTAAGTAGAAGGCTGTAAAATAAAGTGTTCCAGAAAGGAGTATTCATCACATTGGTATTGGTGTTTTGAAGTTCAAGATGCAGCACAGGGGTGGGTCAAGCAACCCTCCTCTCGGCTAGGTACCGGGCATGCAGGCTTTTGTTCCAACCCCACTTTAAAACACCTGATTCAGCTAATCAAGGTCCTGTTGAGCAGCTAATTAGTAGAATCAGTTGTGCTCCATTGGGGCTGGAGAAAAAGCCTGCATG
consensus123167_5547_pair_1_length_374	250	consensus123167_5547_pair_1_length_374_250	C	T	GGTACCAAATGGGACATATTGATGCTTGTGTCTCAAAAGAAACAACTGTGTACATAGCTACTAATCTAACTATACTATTACTCTAGGTAGCTACCACTTCAACAAGTACTATCTAAGTATTACCTGGTAAGTAGAAGGCTGTAAAATAAAGTGTTCCAGAAAGGAGTATTCATCACATTGGTATTGGTGTTTTGAAGTTCAAGATGCAGCACAGGGGTGGGTCAAGCAACCCTCCTCTCGGCTAGGTACCGGGCATGCAGGCTTTTGTTCCAACCCCACTTTAAAACACCTGATTCAGCTAATCAAGGTCCTGTTGAGCAGCTAATTAGTAGAATCAGTTGTGCTCCATTGGGGCTGGAGAAAAAGCCTGCATG
consensus123167_5547_pair_1_length_374	254	consensus123167_5547_pair_1_length_374_254	C	T	GGTACCAAATGGGACATATTGATGCTTGTGTCTCAAAAGAAACAACTGTGTACATAGCTACTAATCTAACTATACTATTACTCTAGGTAGCTACCACTTCAACAAGTACTATCTAAGTATTACCTGGTAAGTAGAAGGCTGTAAAATAAAGTGTTCCAGAAAGGAGTATTCATCACATTGGTATTGGTGTTTTGAAGTTCAAGATGCAGCACAGGGGTGGGTCAAGCAACCCTCCTCTCGGCTAGGTACCGGGCATGCAGGCTTTTGTTCCAACCCCACTTTAAAACACCTGATTCAGCTAATCAAGGTCCTGTTGAGCAGCTAATTAGTAGAATCAGTTGTGCTCCATTGGGGCTGGAGAAAAAGCCTGCATG
consensus123210	16	consensus123210_16	G	A	TGCAGGAACGATGCTGGGCCAATTGTGCGCCGCCCTATGGGACTCCCAATCACCGCCGGTTGTGATACAGTCTGGAATTGAACCAGGGTGTCTGT
consensus123510_9467_pair_1_length_290	19	consensus123510_9467_pair_1_length_290_19	G	A	GGTAACATCTCACAGCAAGAACTGGCAAATCTGGTGCCGTCCATGAAGAGGAGATGCACTGCAGTACTTAATGCCGCTGGTGGCCACACCAGATACTGCCTGTTACTTTAGATTTTGACTCCCCCTTTGTTCAGGGACACATGATTCCATTTCTGTTTGTCACATGTCTTTGGAACTTGTTAAATTTATGTCTCAGTTGTTGAATCTTATGTTCGTACAAATATTTACACATGTTAAGTTTGCTGAAAATTAACACAGTTGACAGTGAGAGGACATTTCTTTTTTTGCTG
consensus123534_5693_pair_1_length_546	192	consensus123534_5693_pair_1_length_546_192	T	C	CCGATCTACACCTGCAGGGAAGGGCGACACACTGTTCAGGGTGGAGTACAGGCCTGGGTAACCAACATAGTGCTGTAGGTCACAAGTTGAAGGTTATTGGAGGTTAAGAATCCAAAATGAATCCAAAATAATGAAGGGAATCTCTAATGATCACAACCTACGTCACCATGAAATCACAATGACTGGGTGACTGTACCTATGGCACAGGTTCAAGATATAGAAATACAGGACAGTTTGTATCTGAATGACAGTCAGGTCAAATGGGGAACTTCTGCATGCCTCTGATTTAGGATGGGGTTCATTAGGGCAAACACTGGAAAATATTTAGACATGTTTTGCAATGGAAAAAGAAGTCCAGGTAGTCCCTCCCTGTTTCGGTCCATTTTCTTCCATTAGGTG…
consensus123534_5693_pair_1_length_546	215	consensus123534_5693_pair_1_length_546_215	A	T	CCGATCTACACCTGCAGGGAAGGGCGACACACTGTTCAGGGTGGAGTACAGGCCTGGGTAACCAACATAGTGCTGTAGGTCACAAGTTGAAGGTTATTGGAGGTTAAGAATCCAAAATGAATCCAAAATAATGAAGGGAATCTCTAATGATCACAACCTACGTCACCATGAAATCACAATGACTGGGTGACTGTACCTATGGCACAGGTTCAAGATATAGAAATACAGGACAGTTTGTATCTGAATGACAGTCAGGTCAAATGGGGAACTTCTGCATGCCTCTGATTTAGGATGGGGTTCATTAGGGCAAACACTGGAAAATATTTAGACATGTTTTGCAATGGAAAAAGAAGTCCAGGTAGTCCCTCCCTGTTTCGGTCCATTTTCTTCCATTAGGTG…
consensus123534_5693_pair_1_length_546	217	consensus123534_5693_pair_1_length_546_217	A	T	CCGATCTACACCTGCAGGGAAGGGCGACACACTGTTCAGGGTGGAGTACAGGCCTGGGTAACCAACATAGTGCTGTAGGTCACAAGTTGAAGGTTATTGGAGGTTAAGAATCCAAAATGAATCCAAAATAATGAAGGGAATCTCTAATGATCACAACCTACGTCACCATGAAATCACAATGACTGGGTGACTGTACCTATGGCACAGGTTCAAGATATAGAAATACAGGACAGTTTGTATCTGAATGACAGTCAGGTCAAATGGGGAACTTCTGCATGCCTCTGATTTAGGATGGGGTTCATTAGGGCAAACACTGGAAAATATTTAGACATGTTTTGCAATGGAAAAAGAAGTCCAGGTAGTCCCTCCCTGTTTCGGTCCATTTTCTTCCATTAGGTG…
consensus123824	88	consensus123824_88	T	C	TGCAGGAACACAATGGAGCCAAACAGAGCGACAGGAAACGCTGAGGAAAAGACTCAGACGACCAGAAAGCGTCACCAGGGATAAGCCTAGTGGCC
consensus123909_4699_pair_1_length_525	164	consensus123909_4699_pair_1_length_525_164	A	T	TTCGGATGCAGGCCTCCAGCCCCAGCGACATCATCCAGAAACAGGTGGTGATGAAGCAGAATGCTGTGATAGAAAATCTGAAACAGAGGAAGACCATGACTCCAGCAGAGCGGGAGGAGAACCAGAGGTATGGCTGTCATTGTTCACAGACATGACCCTTACAAAACGACATTCATATGAATTACAGTACATTCTTTATCTATTTGTCAGTTCCAAAACTTTACTATGCTTAATCCTAACAACAATCGCCAACTATTTTGTGTTAGTTGTATTTTGTCTGATTCCATGATGAGTCTGACAAGCCCTCCCTTCCTCTATCCCCTGCTGAGCAGAATAATCGTCTGCAACCAGGTTATGAAGTTCATCCTGGACAAGATCGACAAGGACGAGAAGCAGGCG…
consensus123974_3772_pair_2_length_225	119	consensus123974_3772_pair_2_length_225_119	T	C	TCCGATCTTTACATGCAGGTATTATCGCTGATGGGCAAAAAGTGTTCCCGGGTCCCCTTAACCTGGTCTAAGGGGGGGAAGAGCATTCCATCTCTGGAAACGGCTTTGTTCATCTCCCTGTCTTCGCCTGGAGCGACAATAAAGCAGCAAACAGTGCTGAGGTGCAGAAAGATGCCCTTTTCTTATCAGTGGGGAGGCTTGACAAAAGAAACCCTCAGGCCAAAC
consensus123974_3772_pair_2_length_225	120	consensus123974_3772_pair_2_length_225_120	G	C	TCCGATCTTTACATGCAGGTATTATCGCTGATGGGCAAAAAGTGTTCCCGGGTCCCCTTAACCTGGTCTAAGGGGGGGAAGAGCATTCCATCTCTGGAAACGGCTTTGTTCATCTCCCTGTCTTCGCCTGGAGCGACAATAAAGCAGCAAACAGTGCTGAGGTGCAGAAAGATGCCCTTTTCTTATCAGTGGGGAGGCTTGACAAAAGAAACCCTCAGGCCAAAC
consensus123974_3772_pair_2_length_225	125	consensus123974_3772_pair_2_length_225_125	C	T	TCCGATCTTTACATGCAGGTATTATCGCTGATGGGCAAAAAGTGTTCCCGGGTCCCCTTAACCTGGTCTAAGGGGGGGAAGAGCATTCCATCTCTGGAAACGGCTTTGTTCATCTCCCTGTCTTCGCCTGGAGCGACAATAAAGCAGCAAACAGTGCTGAGGTGCAGAAAGATGCCCTTTTCTTATCAGTGGGGAGGCTTGACAAAAGAAACCCTCAGGCCAAAC
consensus123974_3772_pair_2_length_225	129	consensus123974_3772_pair_2_length_225_129	T	C	TCCGATCTTTACATGCAGGTATTATCGCTGATGGGCAAAAAGTGTTCCCGGGTCCCCTTAACCTGGTCTAAGGGGGGGAAGAGCATTCCATCTCTGGAAACGGCTTTGTTCATCTCCCTGTCTTCGCCTGGAGCGACAATAAAGCAGCAAACAGTGCTGAGGTGCAGAAAGATGCCCTTTTCTTATCAGTGGGGAGGCTTGACAAAAGAAACCCTCAGGCCAAAC
consensus124013	73	consensus124013_73	A	G	TGCAGGCTGACTTCGGTCGTCAGTTGAGCGGTGTTTCCTCCGACACATTCGTGCTTCCGGGTTAAGCAAGCGAGTGTTAAGGAGCGAGGTTAGGC
consensus124106_3244_pair_1_length_553	131	consensus124106_3244_pair_1_length_553_131	T	C	CCGATCTATACTTGCAGGTAGACAACACGACAACACTTCTGCAGTAATCATGCCTGTTTAATCTTCAGACTGTAGAGAGCTTCTCTGTGTTTAGCTGGTTTGGTGTATTTACTCTCTAGCTATTCATTACTCTGACAAAACAAATGAATCAACTACTACTACTGAACACGGAAACATTTGCACTACAGCACTCAATTGTGTTAGGATATTGTAGTTACAATATTATATATCTCACTGAAAAGTTTACAGGCGTAGGCTGTACGTAGCCATTTTTATTGAGTCAGGTATCTGTTGTACTGATCAGCTACTAGATGAAGAGCAATCTGAGTCTCCAAAGGGAAGGACCCTAGGCTTCACTCAACAGTTACTCAACAGTTACATAAACAACTCATATCACAC…
consensus124245_5857_pair_1_length_547	97	consensus124245_5857_pair_1_length_547_97	A	G	ATCTACACGTGCAGGTCGTCGAGGAGGGATCCTCCCAGTGACATCTCTCCCAGAGGCATGTCAGGGTTCGTGGTGTGCAGGAAGCCTTGTACCTCTATACAGATATCGAGAGCGAGACTCTCAGCTCTGTGGACGACCTCTGGGGTAATAGCTGCTCTGATAGAATAATACTGATGGAGACGGTCCTACAGAGAGAGAGAGGTTAGTGGTCAGATATCTCTGGTAGCCAACAGGGCTTCTCATGAAGTGCACCTGACGCCAACATACTAATTAAATAATTAGGAGCTTAGGGCGTCATCTTCTCTCCAGAAATGTTTGGTGATCCACTAGGAATGCCTTGAAGATGGACCAGTGGGATGAAAACCGGCAGGTCGGTGACCCAGGTGTTAGAATGGTGTT…
consensus124245_5857_pair_1_length_547	99	consensus124245_5857_pair_1_length_547_99	A	G	ATCTACACGTGCAGGTCGTCGAGGAGGGATCCTCCCAGTGACATCTCTCCCAGAGGCATGTCAGGGTTCGTGGTGTGCAGGAAGCCTTGTACCTCTATACAGATATCGAGAGCGAGACTCTCAGCTCTGTGGACGACCTCTGGGGTAATAGCTGCTCTGATAGAATAATACTGATGGAGACGGTCCTACAGAGAGAGAGAGGTTAGTGGTCAGATATCTCTGGTAGCCAACAGGGCTTCTCATGAAGTGCACCTGACGCCAACATACTAATTAAATAATTAGGAGCTTAGGGCGTCATCTTCTCTCCAGAAATGTTTGGTGATCCACTAGGAATGCCTTGAAGATGGACCAGTGGGATGAAAACCGGCAGGTCGGTGACCCAGGTGTTAGAATGGTGTT…
consensus124245_5857_pair_1_length_547	147	consensus124245_5857_pair_1_length_547_147	A	T	ATCTACACGTGCAGGTCGTCGAGGAGGGATCCTCCCAGTGACATCTCTCCCAGAGGCATGTCAGGGTTCGTGGTGTGCAGGAAGCCTTGTACCTCTATACAGATATCGAGAGCGAGACTCTCAGCTCTGTGGACGACCTCTGGGGTAATAGCTGCTCTGATAGAATAATACTGATGGAGACGGTCCTACAGAGAGAGAGAGGTTAGTGGTCAGATATCTCTGGTAGCCAACAGGGCTTCTCATGAAGTGCACCTGACGCCAACATACTAATTAAATAATTAGGAGCTTAGGGCGTCATCTTCTCTCCAGAAATGTTTGGTGATCCACTAGGAATGCCTTGAAGATGGACCAGTGGGATGAAAACCGGCAGGTCGGTGACCCAGGTGTTAGAATGGTGTT…
consensus124245_5857_pair_1_length_547	149	consensus124245_5857_pair_1_length_547_149	T	A	ATCTACACGTGCAGGTCGTCGAGGAGGGATCCTCCCAGTGACATCTCTCCCAGAGGCATGTCAGGGTTCGTGGTGTGCAGGAAGCCTTGTACCTCTATACAGATATCGAGAGCGAGACTCTCAGCTCTGTGGACGACCTCTGGGGTAATAGCTGCTCTGATAGAATAATACTGATGGAGACGGTCCTACAGAGAGAGAGAGGTTAGTGGTCAGATATCTCTGGTAGCCAACAGGGCTTCTCATGAAGTGCACCTGACGCCAACATACTAATTAAATAATTAGGAGCTTAGGGCGTCATCTTCTCTCCAGAAATGTTTGGTGATCCACTAGGAATGCCTTGAAGATGGACCAGTGGGATGAAAACCGGCAGGTCGGTGACCCAGGTGTTAGAATGGTGTT…
consensus124245_5857_pair_1_length_547	160	consensus124245_5857_pair_1_length_547_160	A	G	ATCTACACGTGCAGGTCGTCGAGGAGGGATCCTCCCAGTGACATCTCTCCCAGAGGCATGTCAGGGTTCGTGGTGTGCAGGAAGCCTTGTACCTCTATACAGATATCGAGAGCGAGACTCTCAGCTCTGTGGACGACCTCTGGGGTAATAGCTGCTCTGATAGAATAATACTGATGGAGACGGTCCTACAGAGAGAGAGAGGTTAGTGGTCAGATATCTCTGGTAGCCAACAGGGCTTCTCATGAAGTGCACCTGACGCCAACATACTAATTAAATAATTAGGAGCTTAGGGCGTCATCTTCTCTCCAGAAATGTTTGGTGATCCACTAGGAATGCCTTGAAGATGGACCAGTGGGATGAAAACCGGCAGGTCGGTGACCCAGGTGTTAGAATGGTGTT…
consensus124245_5857_pair_1_length_547	180	consensus124245_5857_pair_1_length_547_180	A	G	ATCTACACGTGCAGGTCGTCGAGGAGGGATCCTCCCAGTGACATCTCTCCCAGAGGCATGTCAGGGTTCGTGGTGTGCAGGAAGCCTTGTACCTCTATACAGATATCGAGAGCGAGACTCTCAGCTCTGTGGACGACCTCTGGGGTAATAGCTGCTCTGATAGAATAATACTGATGGAGACGGTCCTACAGAGAGAGAGAGGTTAGTGGTCAGATATCTCTGGTAGCCAACAGGGCTTCTCATGAAGTGCACCTGACGCCAACATACTAATTAAATAATTAGGAGCTTAGGGCGTCATCTTCTCTCCAGAAATGTTTGGTGATCCACTAGGAATGCCTTGAAGATGGACCAGTGGGATGAAAACCGGCAGGTCGGTGACCCAGGTGTTAGAATGGTGTT…
consensus124256_4607_pair_1_length_347	216	consensus124256_4607_pair_1_length_347_216	G	T	CGATCTGTACATGCAGGACTGGTTCTAAGTCCAGCCAATGCCAGGCTGGAGTCTGGCCAGTGTTTTTACTGCAGTGAAGCTCATTGTTGGTGCCTGGGTTGAAGCGATAGTTTGCCAAAGGAGAGGTAAACTTTTGTCATATGGAAATTAACTTTTTAAAAACACCTGCTCTTTCCATGACATAGACTCACTAGGTGAATCCAGGTGACAGCTATGATCCCTTACTGACGTCACTTGTTAAACTACTTTAATCAGTGTAGATGAATGGGAGGAAACAGGTTAAAGAAGGATTTTTAATCCTTGAGACATGGATTGTGTGTGTGCCATTCAGAGGGTGAATGGGCAAG
consensus124256_4607_pair_1_length_347	225	consensus124256_4607_pair_1_length_347_225	C	T	CGATCTGTACATGCAGGACTGGTTCTAAGTCCAGCCAATGCCAGGCTGGAGTCTGGCCAGTGTTTTTACTGCAGTGAAGCTCATTGTTGGTGCCTGGGTTGAAGCGATAGTTTGCCAAAGGAGAGGTAAACTTTTGTCATATGGAAATTAACTTTTTAAAAACACCTGCTCTTTCCATGACATAGACTCACTAGGTGAATCCAGGTGACAGCTATGATCCCTTACTGACGTCACTTGTTAAACTACTTTAATCAGTGTAGATGAATGGGAGGAAACAGGTTAAAGAAGGATTTTTAATCCTTGAGACATGGATTGTGTGTGTGCCATTCAGAGGGTGAATGGGCAAG
consensus124256	72	consensus124256_72	A	C	TGCAGGACTGGTTCTAAGTCCAGCCAATGCCAGGCTGGAGTCTGGCCAGTGTTTTTACTGCAGTGAAGCTCATTGTTGGTGCCTGGGTTGAAGCG
consensus124256	81	consensus124256_81	G	A	TGCAGGACTGGTTCTAAGTCCAGCCAATGCCAGGCTGGAGTCTGGCCAGTGTTTTTACTGCAGTGAAGCTCATTGTTGGTGCCTGGGTTGAAGCG
consensus124460_4282_pair_2_length_470	180	consensus124460_4282_pair_2_length_470_180	C	G	CCCGATCTGCACATGCAGGTGTCTCTTCCTGAGGCGGAGGTGAAGGCTGGCCTGGCCCTGCAGCCTGCTGCTCTGGAGGTCTCCCTGGTGGACAGGCCCCTCTCCGACCTCCTCTTCACCCAGTTCATGGCCTCCGTCTCGGGCAGGGTCTACTGTCTGGGTAAGCCTGCCCTGGAGCTCTCTCCCATTAGTCTATGACTAACTCTGAACGTTTCCTGTTTAGATGTCAAGTAGGAATAATTCAAGGTTAATAATAACCCCTTAGGGAGAAATAACTCTTATTCAACAGGGAAAAGTAGGGCGCATTTTCTGTTGAATGAAAACAGTCATGGTTAAAAGTGCTTTTCTATTAGACAGACTGGGTGGGTGTGTTTTGATGCCTAACTGGGTCATTGTCAA…
consensus124460_4282_pair_2_length_470	201	consensus124460_4282_pair_2_length_470_201	A	C	CCCGATCTGCACATGCAGGTGTCTCTTCCTGAGGCGGAGGTGAAGGCTGGCCTGGCCCTGCAGCCTGCTGCTCTGGAGGTCTCCCTGGTGGACAGGCCCCTCTCCGACCTCCTCTTCACCCAGTTCATGGCCTCCGTCTCGGGCAGGGTCTACTGTCTGGGTAAGCCTGCCCTGGAGCTCTCTCCCATTAGTCTATGACTAACTCTGAACGTTTCCTGTTTAGATGTCAAGTAGGAATAATTCAAGGTTAATAATAACCCCTTAGGGAGAAATAACTCTTATTCAACAGGGAAAAGTAGGGCGCATTTTCTGTTGAATGAAAACAGTCATGGTTAAAAGTGCTTTTCTATTAGACAGACTGGGTGGGTGTGTTTTGATGCCTAACTGGGTCATTGTCAA…
consensus124534	75	consensus124534_75	T	C	TGCAGGGGACCCCTGTACATATCCGCTGTATATGGACACCTGGACTGTTTTAAGCTGCTACTGCTCCACGGGGCTAATCCTAACTATAACTGTAA
consensus124653_4449_pair_1_length_524	123	consensus124653_4449_pair_1_length_524_123	T	C	CGATCTCAGCATGCAGGAGATGGCCAGAGCCGGCCCCGAGCTACAGGTCAAGCTGCTCCAGTCTCTGGGTTTGAAGTCAACCCTGATCACAGACGGCTCTTCTCCCATCAACCTCTTCAGCATGGCCAATGGCCTTCTGGGAGCTCTTTCTCAGAGCCAGGGCCAGTGAGAGGGGTAAGAGAAAAGGAGGAGAACGTTGACAATAAGAGAATAATGTCCAGTCTGATAATATCCCCTACAGATGCAGGATTTCTGGTTGTTTTTTGTCTGATGTAGTAACTGACAATTAGGGATATGATATGTATGACTGTACGGTTGCGATTATTCTGATGTGTGCGCACATAGATGTGTATCTGACTAAAGACGTCCAAGTGAACGTTCCCCTTGGTTTACATGGCT…
consensus124653_4449_pair_1_length_524	176	consensus124653_4449_pair_1_length_524_176	T	G	CGATCTCAGCATGCAGGAGATGGCCAGAGCCGGCCCCGAGCTACAGGTCAAGCTGCTCCAGTCTCTGGGTTTGAAGTCAACCCTGATCACAGACGGCTCTTCTCCCATCAACCTCTTCAGCATGGCCAATGGCCTTCTGGGAGCTCTTTCTCAGAGCCAGGGCCAGTGAGAGGGGTAAGAGAAAAGGAGGAGAACGTTGACAATAAGAGAATAATGTCCAGTCTGATAATATCCCCTACAGATGCAGGATTTCTGGTTGTTTTTTGTCTGATGTAGTAACTGACAATTAGGGATATGATATGTATGACTGTACGGTTGCGATTATTCTGATGTGTGCGCACATAGATGTGTATCTGACTAAAGACGTCCAAGTGAACGTTCCCCTTGGTTTACATGGCT…
consensus124694	88	consensus124694_88	G	T	TGCAGGCCACCAGTTGGGCAACCCTGGACGACACAATGAGCTGTTCTATACAGTACAGTTCATGTAGAGGGTAAATGTATAGAACACGTATTAAG
consensus124_80351_pair_2_length_410	61	consensus124_80351_pair_2_length_410_61	C	T	CACGTCTGGGACCTGTTAGATCGGAGGGTGAGGGCTAGGGCCTTTCCCCCCAGAAATGTCCGGGAACTTGCANGTGCCTTGGTGGAAGATGTATGTAACCTAACCCAAGTTATGACATTACCAACCAGAACGTTCACTAATAGGTCTGGTATTACATCATCAACTTGTATCGATCACATTTTTACTAACATTGCTGAACATTGTTCTAAAGCTGTATCAGTGGTACTAGGTTACAGTGATCATAACTTGGTTGCACTCACTAGGAAAACTAAAATACCAAAGGCTGGCCCTAAAATAATCTACCGCAGGTCCTACAGAGGGTTCAATCAGGACTCATTTGTGGATGAGATTAAGAATGTGCAATGGTTAGAAGTGTGTAGTAAGGATGATCCTGAAATT…
consensus124905_5851_pair_1_length_598	131	consensus124905_5851_pair_1_length_598_131	C	T	CGATCTTCACGTGCAGGATAACAAGGGCAGGAACTAGAGAGGACTGTGTTGTCCCTTTTCCACACTGTAAACTGGGACAATCCGCCCTCTCAGTAAGAACTATCATATACTGGAATAATCTGCCCATGGACTTGAGAAACTGTACTTATTATTACACTTTTACATTTCAATTGAAAACATGGCTGAAATCTATCCAAACCTGTACACACTAGTTATCTGTGGTTCCTCGTATGTTCCTGATGATAGTGTTGTTATTATGAATAGGTTGTTTTGCATTGTATTTAGTGAGTATTTTGTATTTGTGTAGTGGCTGTGTAATAGCCCTTAACTGCCCAGTGACTACGGGTGCAGGTTATCTTCTGTCTAACCCCGACACATTTACATGAATGTTGCATCACT…
consensus124905_5851_pair_1_length_598	152	consensus124905_5851_pair_1_length_598_152	T	C	CGATCTTCACGTGCAGGATAACAAGGGCAGGAACTAGAGAGGACTGTGTTGTCCCTTTTCCACACTGTAAACTGGGACAATCCGCCCTCTCAGTAAGAACTATCATATACTGGAATAATCTGCCCATGGACTTGAGAAACTGTACTTATTATTACACTTTTACATTTCAATTGAAAACATGGCTGAAATCTATCCAAACCTGTACACACTAGTTATCTGTGGTTCCTCGTATGTTCCTGATGATAGTGTTGTTATTATGAATAGGTTGTTTTGCATTGTATTTAGTGAGTATTTTGTATTTGTGTAGTGGCTGTGTAATAGCCCTTAACTGCCCAGTGACTACGGGTGCAGGTTATCTTCTGTCTAACCCCGACACATTTACATGAATGTTGCATCACT…
consensus124935_4982_pair_1_length_560	117	consensus124935_4982_pair_1_length_560_117	C	A	TCCGATCTTGACCTGCAGGCCTACTCTCTTACCCAAAGATCTTTCCTACCATTAGGCCTATAATGAAGTAACATTCATCTTTCTTGTGGCGGAGAAACTTGCTAATGAGTCCTATACCGGGACTTCCTCTTGTCTCTGGCTATTGTATCTGTCTATCATGAAATGCAGATTGTTGTATTTTATTCAAGCCCATACCATCAGACTGCTAATCATACACTACATCTGCTGTGGGGGGCCATCTCTCTGTCTATCTTCCTTTATTCCACCTGCTACATTCAAACATCAATCCCTGACCTCTGACCCCTACCCTCTGTCATCCTGTTGAATAATGTCCCTGGTGGTGACTGTGACATCACACAGTCCCTCAGTACCACAGCAGACACCAGGCAGAAATGGGCT…
consensus124935_4982_pair_1_length_560	125	consensus124935_4982_pair_1_length_560_125	T	A	TCCGATCTTGACCTGCAGGCCTACTCTCTTACCCAAAGATCTTTCCTACCATTAGGCCTATAATGAAGTAACATTCATCTTTCTTGTGGCGGAGAAACTTGCTAATGAGTCCTATACCGGGACTTCCTCTTGTCTCTGGCTATTGTATCTGTCTATCATGAAATGCAGATTGTTGTATTTTATTCAAGCCCATACCATCAGACTGCTAATCATACACTACATCTGCTGTGGGGGGCCATCTCTCTGTCTATCTTCCTTTATTCCACCTGCTACATTCAAACATCAATCCCTGACCTCTGACCCCTACCCTCTGTCATCCTGTTGAATAATGTCCCTGGTGGTGACTGTGACATCACACAGTCCCTCAGTACCACAGCAGACACCAGGCAGAAATGGGCT…
consensus124935_4982_pair_1_length_560	126	consensus124935_4982_pair_1_length_560_126	C	A	TCCGATCTTGACCTGCAGGCCTACTCTCTTACCCAAAGATCTTTCCTACCATTAGGCCTATAATGAAGTAACATTCATCTTTCTTGTGGCGGAGAAACTTGCTAATGAGTCCTATACCGGGACTTCCTCTTGTCTCTGGCTATTGTATCTGTCTATCATGAAATGCAGATTGTTGTATTTTATTCAAGCCCATACCATCAGACTGCTAATCATACACTACATCTGCTGTGGGGGGCCATCTCTCTGTCTATCTTCCTTTATTCCACCTGCTACATTCAAACATCAATCCCTGACCTCTGACCCCTACCCTCTGTCATCCTGTTGAATAATGTCCCTGGTGGTGACTGTGACATCACACAGTCCCTCAGTACCACAGCAGACACCAGGCAGAAATGGGCT…
consensus124935_4982_pair_1_length_560	127	consensus124935_4982_pair_1_length_560_127	C	G	TCCGATCTTGACCTGCAGGCCTACTCTCTTACCCAAAGATCTTTCCTACCATTAGGCCTATAATGAAGTAACATTCATCTTTCTTGTGGCGGAGAAACTTGCTAATGAGTCCTATACCGGGACTTCCTCTTGTCTCTGGCTATTGTATCTGTCTATCATGAAATGCAGATTGTTGTATTTTATTCAAGCCCATACCATCAGACTGCTAATCATACACTACATCTGCTGTGGGGGGCCATCTCTCTGTCTATCTTCCTTTATTCCACCTGCTACATTCAAACATCAATCCCTGACCTCTGACCCCTACCCTCTGTCATCCTGTTGAATAATGTCCCTGGTGGTGACTGTGACATCACACAGTCCCTCAGTACCACAGCAGACACCAGGCAGAAATGGGCT…
consensus125017	85	consensus125017_85	G	C	TGCAGGTTCATGCTCTACAACATCCGTAGAGTACAACCCTACCTCACACAGGAAGCGGTGCAGGTCCTAATCCAGGCACTTGTCGTCTCCCGTCT
consensus125043	79	consensus125043_79	T	C	TGCAGGTGCCCAGTCAAGTGTTTGCTTAAATGGACAAGCCATAGTTTTAGAATGTGCTTTGTGTAGCAGATTTTCAAATATACTATTACATTTAA
consensus125043	81	consensus125043_81	T	C	TGCAGGTGCCCAGTCAAGTGTTTGCTTAAATGGACAAGCCATAGTTTTAGAATGTGCTTTGTGTAGCAGATTTTCAAATATACTATTACATTTAA
consensus125110	46	consensus125110_46	T	C	TGCAGGAAGGGTACCACATGAGGGAGGAGGATGTCTTCCCTGTAATGCACAGCGTTGAGATTGCCTGCATGACAACAAGCTCAGTCCGATGATGC
consensus125110	84	consensus125110_84	G	A	TGCAGGAAGGGTACCACATGAGGGAGGAGGATGTCTTCCCTGTAATGCACAGCGTTGAGATTGCCTGCATGACAACAAGCTCAGTCCGATGATGC
consensus125260	45	consensus125260_45	G	C	TGCAGGAACTTGAGCTTGGCAAGGAAGTCTGTGATGTAGCTGCCGAGGGGTTTGAGGCTGGGGTAGGAGCGTTTAGCCCACTTCTCTGGCAGCTT
consensus125314_3980_pair_2_length_538	159	consensus125314_3980_pair_2_length_538_159	G	A	ATCTCAGGCTGCAGGTAGTCCTCCATGCCTCTCGAGGTGCTGTCCATCTTCTCCTCCATGCCCCGGCCTGTCTCGTTCTCTCCATTCTCTTTGGGTGGCACGGGTCTGCTGGGCGGCAGGTCGCTGCGCTGTTTCTTGGTGACGTGGGCCTCTGGTCCGTGGACTGTCTTCACGTGCTTCCTGAGAGAGCTGGGGTCCGTGTAGCGCTTCGTACACCCGGGGACTTTACACACGTAGGGTTTCTGTGGATACAAGTGTATTTATTTCACCTTATTTAGAAAGGTTATACTCCGAGAGATAAAATACATTTTACAATAGAGACATGTCACACACACACACACACACTACCGTTCAAAAGTTTGGGGTCACTTAGAAATGTCCTTGTTTTTAAAATAACAT…
consensus125327	24	consensus125327_24	A	G	TGCAGGGCACACGAGTTAAAAACAAGGGGTTATTTCCGCTTAATGAGGAACCTTGATTGGTTCAGTGTTGTTGACTCTTCCTCCGAAGGAAATGT
consensus1253_5489_pair_1_length_523	173	consensus1253_5489_pair_1_length_523_173	T	C	GATCTACAGCTGCAGGGGACAGACAAACCAGACATATTAGGTTCACACTCCTGAAGTAGGAACCTAGGTTTCAATTTGCAATATTTGGAATGTCAAAGTCAATATAAACCTCGAACTGCATAAACAAACCAAATGTTGTCTGACTTTGTCCCCTTGTTTCTTTTTCATTGGTTAATTTTGGCCCCAAAATAATGGGAGTGAATGAACTCAAGATGCAACTGTTTTCAAAATGGTATCTCGTAAATATCAAACATGTTCAAATATGGCTTGTGTAGGCCCATGCAGCTCAATAATTACTTTGTCTCAAATTGGAATTCAGAAAACAATACACATATTCCTCTATCATACACAAATCCTAAAGGGGCAATCTGCAGTTCAAACAACAACAAAGCGTCCACC…
consensus125366_3734_pair_1_length_470	74	consensus125366_3734_pair_1_length_470_74	A	G	AGAGACATACGTCCACCCCCTGTCGTCTCCAGTCAGTGTCCAGAGTCTGTCAGAGACATACGTCCACCCTGTCATCTCCAGTCAGTGTCCAGAGTCTGTCAGAGACATACAGTGCGGGAAAAAAGTATTTGATCCCCTGCTGATTTTGTAAGTTTGCCCACTTACAAAGAAATTATCAGTCTATAATTTTAATAGTAGGTTTATTTGAACAGTGAGAGACAGAATAACAACGAAAAAATCAAGAAAAACGCATGTCAAAAATGTTATAAAATGATTTGCATTTTAATGAGGAAAATAAGTATTTGACCCCTCTGCAAAACATGACTTAGTACTGGTGGCAAAACCCGTGTTGGCAATCACAGCGGTCAGACGTTTCTTGTAGTTGGCCACCAGTTTTGC…
consensus125366	84	consensus125366_84	T	C	TGCAGGAGCACAACTTGGCCAACTATCTGTGAGTAGAGACATACGTCCACCCCTGTCGTCTCCAGTCAGTGTCCAGAGTCTGTTAGAGACATACG
consensus125374_4669_pair_1_length_468	127	consensus125374_4669_pair_1_length_468_127	T	C	TTCGGCTGCAGGACCACAGTCTTTTCACCAGCTCCTCAAAATGGTTGAAGTAGTATTTTGGGGGCTCGTATAAACACGGATGCCGGCGCTGGCTGGGGTGATTGATCTCACAACCGATGCATTTTTTACGTATATACTCTCCAATCACCACGTTTAAAAGTGTGGCTACAGAGGCCTTGATGGTGTCCACAAAAATAGTACTGACCACCCCATCAAACACATCCTCAGGCTGTGGACATGTAGGGGGTGTCGAGGGTCTTGGCTGGGGGGAGTAGAATTGTTGACTGCTAGGCATACAGTCCTTAGGGTCTGGCCCCCATGACGTATCAGAGTCCAGGTATGTTGTAGGAATATCCATGGTATATGCTGAAATGAAGAAGTGGAGGCTTTAAGGGACCT…
consensus125374_4669_pair_1_length_468	189	consensus125374_4669_pair_1_length_468_189	A	C	TTCGGCTGCAGGACCACAGTCTTTTCACCAGCTCCTCAAAATGGTTGAAGTAGTATTTTGGGGGCTCGTATAAACACGGATGCCGGCGCTGGCTGGGGTGATTGATCTCACAACCGATGCATTTTTTACGTATATACTCTCCAATCACCACGTTTAAAAGTGTGGCTACAGAGGCCTTGATGGTGTCCACAAAAATAGTACTGACCACCCCATCAAACACATCCTCAGGCTGTGGACATGTAGGGGGTGTCGAGGGTCTTGGCTGGGGGGAGTAGAATTGTTGACTGCTAGGCATACAGTCCTTAGGGTCTGGCCCCCATGACGTATCAGAGTCCAGGTATGTTGTAGGAATATCCATGGTATATGCTGAAATGAAGAAGTGGAGGCTTTAAGGGACCT…
consensus125385	37	consensus125385_37	T	A	TGCAGGGATAGAGGGACATCTTGTTAATGAGGTCTCTGTTTTCTAAGATTGAAAATGTATTTTAATGTATCATAGGGCAATGTTGTTTGGTGGTG
consensus125467_4546_pair_1_length_516	329	consensus125467_4546_pair_1_length_516_329	T	C	AGTCTATGCAGGAATTAAGGGCATTTGTAGTCTATGCAGGAATTAAGGGCATTTGTAGTCTATGCAGGAATTAAGGGCATTTGTAGTCTATGCAGGAAAGCGCTTAGACAATGAGTTGGTATTCTAATCAATGTCTCCAGCTGTCAAGCTTTGCCTTGTATGTTGCATACTGTAGACACATCCAGCAAGCTTTTTCAGGGGTCGTTGATCAGAGCTTCTATTGGAAGCTGATTCTCATTCTGCACGTTGACTGGCGTCGGTGGAGAGCCCCAGCTGCACGCCATTATGTGATCTCCAGATAGACGTGTTGAACTAATCATCTGTCTGATGGTCAGTCAGAGCCGTCCAGGTGTTGGACAGATTAGTGGATGTGCTGTGCACCTGCTGGTCTGAGCTGGT…
consensus125467_4546_pair_1_length_516	374	consensus125467_4546_pair_1_length_516_374	C	T	AGTCTATGCAGGAATTAAGGGCATTTGTAGTCTATGCAGGAATTAAGGGCATTTGTAGTCTATGCAGGAATTAAGGGCATTTGTAGTCTATGCAGGAAAGCGCTTAGACAATGAGTTGGTATTCTAATCAATGTCTCCAGCTGTCAAGCTTTGCCTTGTATGTTGCATACTGTAGACACATCCAGCAAGCTTTTTCAGGGGTCGTTGATCAGAGCTTCTATTGGAAGCTGATTCTCATTCTGCACGTTGACTGGCGTCGGTGGAGAGCCCCAGCTGCACGCCATTATGTGATCTCCAGATAGACGTGTTGAACTAATCATCTGTCTGATGGTCAGTCAGAGCCGTCCAGGTGTTGGACAGATTAGTGGATGTGCTGTGCACCTGCTGGTCTGAGCTGGT…
consensus12559_4720_pair_1_length_396	251	consensus12559_4720_pair_1_length_396_251	T	G	GGTGCTGCCCCCCTCCGCTAAGGAGCAGGCTGAGCTGTTCATCACACAGGTGCTGCCCCCCTCCGCTAAGGAGCAGGCTGAGCTGTTCATCACACAGGTGCTGAGAAGTGAGAATGCCATGCTGCCCCTTTACCAGGGTAAGCAAGGAAAGAACATCTGTCTCATCCGCACAAGGCACCCTACTGTTACCGTTGAGGGAGTCCAAAAGCCAAAGCCTGACACGGTTACCCACTACAATGCAACAAAGGTATATATATTTTTCTTACTGTGTTAACATCGATTCTTTGTGGCATTGTTTTGTGTAGCCTATAGAACTTGCAGTAAGCATTTCATTGTAGCATACGTTGTATTGTATTGTATTCCAGTGCATACGACAAGGCCTGCAGGTCAAGATCG
consensus125607_4850_pair_1_length_548	173	consensus125607_4850_pair_1_length_548_173	T	G	CCGATCTTCACGTGCAGGTGATTTCTCCTGCCCCGGTGCTAGATTAGGTCTGAAGGGAAAACCCTGTGGTAGATGGGTAGCTAGGAGGGTTGGCCTCCCCTGATGTACGATGCCTGCTGATGGACATGTTCTTACTTGGTGATGAGGCGGTTATAGAGTACAGACTGGTTCCTGGAGTTGCGCTTGTATCTGGTGATCCTGGAGCTGCGTCTCACAGAGCTGTCCTCCTCCCTGGGACGCAGAACAAACTGGGTCTTCAGAGTAGAGGCCTCTTCTTCCTCAACTTCATCAGTAGCATCTGGAAGAAGGTTATGTTTTAATTAACTTGATGATAAACATTGTAGCTGACACAAATGAACCCAATGGTGTCTCCTTCTCGCTGTACTGTTGGAGGTGGCA…
consensus125680	92	consensus125680_92	G	C	TGCAGGCTCTCCTTCACCGCAGCCAATGTGAGTAAAACATTTAAATGTGTTAACCCTCACAAGGCTGCCGGCCCAGACGGCATCCCTAGCCGTGT
consensus12570	14	consensus12570_14	A	G	TGCAGGTCTCCATAGTCATTTAGCAGACACTTTATCAAAAGCTATTCACAGTTCATTGTGACATTGTGATACATTCAAAATATGTGGAAAAATAC
consensus12570	57	consensus12570_57	T	A	TGCAGGTCTCCATAGTCATTTAGCAGACACTTTATCAAAAGCTATTCACAGTTCATTGTGACATTGTGATACATTCAAAATATGTGGAAAAATAC
consensus125749_5511_pair_1_length_529	125	consensus125749_5511_pair_1_length_529_125	G	A	TCCGATCTATGCTTGCAGGGTCGCCCACGACGACACCAGTGATTCGGCCGCCTTCCGGAAAAGTCACTGTAGTGTCTAGAAGCCATTGTAGGGGGCTAGAGAGTCCCCACATGGTGCAAGTGAAGGAAACATTAGTGTTTAAGAGCTGAATGTTACAGTAGAATAGTGAATAATATCAGTAGTGCTGTGTGCTAAATGAACTATTTTGAGATTTAGTTGTACATGTCTTCTTGCCTTTGAGTTCAAATAAAGCTTGTTTTGATTAAAAAATAACCGCAAGAGTTTATTTAATCATGATTCCAATGATCTCTATCTCATGAATAGGCAGAACATTTCATACTTATTTATATCAATCAGCTTCTTTCATAATTTAGCATTGTTGCATATAGCTACTCTCAT…
consensus125749_5511_pair_1_length_529	237	consensus125749_5511_pair_1_length_529_237	T	C	TCCGATCTATGCTTGCAGGGTCGCCCACGACGACACCAGTGATTCGGCCGCCTTCCGGAAAAGTCACTGTAGTGTCTAGAAGCCATTGTAGGGGGCTAGAGAGTCCCCACATGGTGCAAGTGAAGGAAACATTAGTGTTTAAGAGCTGAATGTTACAGTAGAATAGTGAATAATATCAGTAGTGCTGTGTGCTAAATGAACTATTTTGAGATTTAGTTGTACATGTCTTCTTGCCTTTGAGTTCAAATAAAGCTTGTTTTGATTAAAAAATAACCGCAAGAGTTTATTTAATCATGATTCCAATGATCTCTATCTCATGAATAGGCAGAACATTTCATACTTATTTATATCAATCAGCTTCTTTCATAATTTAGCATTGTTGCATATAGCTACTCTCAT…
consensus125802	55	consensus125802_55	A	C	TGCAGGCCTACTTGTTGGCTCTCTACCAAGGGTGTGAGCATGAACTCCCCTTAGACCCCTTGCTTATCTCTCCCACCGTCACGCCTCTGGAAGAC
consensus125863_3490_pair_1_length_503	158	consensus125863_3490_pair_1_length_503_158	T	A	TTCCGATCTGTGTCTGCAGGGGGCGATACATGACCAATTATCACTGGGCAGTTTAACATGACTAGCGTTCCTATTTTGCATAGATATCAACACAGTATGTTACCATACCATATTCAATAATTATATGGGTGCTTACATTTGTCTTATTTAACACATGTAGAAGTGTGTATTATTTGAATTGGAAATGTGTTCTTTGCATATGCCACCCACAGCCAGGGATCAGACATTATTGAGGGCAACCCTAGAGCAATTAGGGTTAAGTGCCTTGCTCTAGGGCACATGAAAATATTTTTTTACCTCGTCAGCTCGGGGATTCAAACCAACAACCTTTCGTTTACTGGCCCAACGCTCATAACCGCTAGGATTCCTGCCACCCTCATTTCCATGAACAATAAGCAG…
consensus125975	92	consensus125975_92	C	T	TGCAGGAGTGGGCAGTGGTGGAAATGATGAGGGCCAGGAATGACATATGGCTGTCCGAATTAAAGCAGGCTGTAGAGGAAAACAATGACACCTTT
consensus12597	67	consensus12597_67	G	A	TGCAGGGATTTGGGCTTGTAACCTACTGCTCGTAGACTCAGAGTATGTAATTGTTCGAGCAAATGGGTCTGCTTTCGCTGCGTCCATAAGGAGCC
consensus125991	22	consensus125991_22	T	G	TGCAGGGTTAACCAATGAAATTATTATCACCGTCACTTGGATTTTTACTATTAGGCTAAAGGTAGCGTCGGCAAAAGTGTGTGCCTTTTGGTTTT
consensus125991	77	consensus125991_77	G	A	TGCAGGGTTAACCAATGAAATTATTATCACCGTCACTTGGATTTTTACTATTAGGCTAAAGGTAGCGTCGGCAAAAGTGTGTGCCTTTTGGTTTT
consensus125992	37	consensus125992_37	A	C	TGCAGGACTAGCCTCTTGCAATGCAGTCGGAGTTAGAAACGTTTTGTAGCTTGTCGGCTAATGACAGGCTAACTGGTTATGACAAACAGCCTTGT
consensus126114	72	consensus126114_72	A	C	TGCAGGGCTGACGGCTGCAGCGATGGCCGAGGCTATGAAGCTGCAGAAGATGAAGCTGATGGCCATGAACAACCTCCACGGAGCCGGCAGCCAGA
consensus126114	76	consensus126114_76	C	G	TGCAGGGCTGACGGCTGCAGCGATGGCCGAGGCTATGAAGCTGCAGAAGATGAAGCTGATGGCCATGAACAACCTCCACGGAGCCGGCAGCCAGA
consensus12618	58	consensus12618_58	G	A	TGCAGGCTCATCCTGACATGACCCTTCAGCATGACAATGCCGCCAGCCATATTGCTCGTTCTGTGCGTGATTTCCTGCAAGACAGGAATGTCAGT
consensus126404_3627_pair_2_length_585	398	consensus126404_3627_pair_2_length_585_398	T	A	TGAATTCCGCGCCTGCATAACCTGTTATTTATTCATTGCTTTTCTCTCCCCTACATACCATTAAATCTAATAATTCGTTTTCAATACAGCGGCCGCCGCAACTGCGAGCAGTCTACCGATTTCACGTTCCCCATGCAGCCTCTGGTTTCCTATAGAAAGAAAGAAAAAGCCAAGGAGACGCTGTCCCGTGGTTACTGCACTTAACAAAAAAATGGGGCCAATAGGGGTTAGGTGATAAAAAAAAATTAATTCCATATTTGGACATTCCTTTTGATCTTCAGAGAGGTTGACCCAAATGCAAACGCCAGAGTATTGGTTAGCACCCTTGTGCAGTTCCCCACTGCCGGGTAATTACTCTATTACAGTGATACATCTCAAATCTGCCCACTGTTTACACTG…
consensus126404_3627_pair_2_length_585	420	consensus126404_3627_pair_2_length_585_420	A	G	TGAATTCCGCGCCTGCATAACCTGTTATTTATTCATTGCTTTTCTCTCCCCTACATACCATTAAATCTAATAATTCGTTTTCAATACAGCGGCCGCCGCAACTGCGAGCAGTCTACCGATTTCACGTTCCCCATGCAGCCTCTGGTTTCCTATAGAAAGAAAGAAAAAGCCAAGGAGACGCTGTCCCGTGGTTACTGCACTTAACAAAAAAATGGGGCCAATAGGGGTTAGGTGATAAAAAAAAATTAATTCCATATTTGGACATTCCTTTTGATCTTCAGAGAGGTTGACCCAAATGCAAACGCCAGAGTATTGGTTAGCACCCTTGTGCAGTTCCCCACTGCCGGGTAATTACTCTATTACAGTGATACATCTCAAATCTGCCCACTGTTTACACTG…
consensus126416	42	consensus126416_42	C	T	TGCAGGCCCTGGTGGACTGGCTGTACCGTGTAGAACCCCAGCTGGCTGAAGACCTGCCAGTCCACGGAGACCTGGACCTGGTCTCCAACCTCATG
consensus126621_103469_pair_1_length_238	90	consensus126621_103469_pair_1_length_238_90	T	A	CCAGTTTTTTCTTGACCCTTACGATTTGTATAGGGTTTTCCCGCATCCCGTAAGATCTTCCTTTGCCTGTCTTTCCATTCTTTTAGTTTTGTTTTATGTTTTATGTACCAAAACACCCCTATACATAGGAACTTCAATCAGAGGCAACGAGGAACAGCTGCCTCCAATTGAAGGCCAAATCAATAAACTAAACATAGTATATTTCTACGTTCTAGTCTAGTCTAACATAGAACATAAA
consensus126621_103469_pair_2_length_269	56	consensus126621_103469_pair_2_length_269_56	T	A	TTCTCTATAGTTACAAATTAGACAACCCAGAACATGCATGTTAGTTACTGTACTCTATAGCTAGCTAGCTTGATTGTTTGATATACGGTTCTCATGAGAGCCAGTTTCATCATAGCGCTTGATGTTTTTTTGCAATTGCACTTGAGGAAACTCTCAAAGTTCTCGAAATTCTCCAGATTGACTGACCTTCATGTCTTAAAGTAATGATAGACTGTCATTTGTCTTTGCTTATTTGAGCTGTCCTTGCCATAATACGGACTTGGTCTTTT
consensus126621_103469_pair_2_length_269	71	consensus126621_103469_pair_2_length_269_71	T	A	TTCTCTATAGTTACAAATTAGACAACCCAGAACATGCATGTTAGTTACTGTACTCTATAGCTAGCTAGCTTGATTGTTTGATATACGGTTCTCATGAGAGCCAGTTTCATCATAGCGCTTGATGTTTTTTTGCAATTGCACTTGAGGAAACTCTCAAAGTTCTCGAAATTCTCCAGATTGACTGACCTTCATGTCTTAAAGTAATGATAGACTGTCATTTGTCTTTGCTTATTTGAGCTGTCCTTGCCATAATACGGACTTGGTCTTTT
consensus126621_103469_pair_4_length_363	36	consensus126621_103469_pair_4_length_363_36	T	A	GACAACCCAGAACATACATGTTAGTTACTGTACTCTATAACTAGCTAGCTTGATTGTTTGATATACGGTTCTTCCACATACCTCTTTTGGACAGGTTTTCCCAGTTTGGTGCACATAAACAATTATTTCACGAGAGCCTATCTTTAAATTTAAAATGATTGTTAATTAGTGCGTGGAAAGCTTGTGAAACCGGTTCACTATAGAAAAAGGGTGTCCAATAATGATTTTTCATGTATATCTCTTTTTTTAAATGTCACATATATGGTTCTTCATCTGTAGGATTCAATTGTTCCATATTGTTTACTGAATATATACATTGTAATTTTAACATGTGCTCAATGCCCCCCCTTGGCTTTTGGAAAG
consensus126621_103469_pair_4_length_363	51	consensus126621_103469_pair_4_length_363_51	T	A	GACAACCCAGAACATACATGTTAGTTACTGTACTCTATAACTAGCTAGCTTGATTGTTTGATATACGGTTCTTCCACATACCTCTTTTGGACAGGTTTTCCCAGTTTGGTGCACATAAACAATTATTTCACGAGAGCCTATCTTTAAATTTAAAATGATTGTTAATTAGTGCGTGGAAAGCTTGTGAAACCGGTTCACTATAGAAAAAGGGTGTCCAATAATGATTTTTCATGTATATCTCTTTTTTTAAATGTCACATATATGGTTCTTCATCTGTAGGATTCAATTGTTCCATATTGTTTACTGAATATATACATTGTAATTTTAACATGTGCTCAATGCCCCCCCTTGGCTTTTGGAAAG
consensus126621_103469_pair_5_length_346	258	consensus126621_103469_pair_5_length_346_258	T	A	TAGTAGCCAACGAACTTTAGCTAATATGTTTTCTCTATAGTTACAAATTAGACAACCCAGAACATACATGTTAGTTACTGTACTCTATGGAGATGTTTATCTTTCAAAGGGTGTAAAATAGTTGTATGTTTGAAAAATTTGAATTTTGACATTTATTTGGATTCAAATTTGCCGCTCTTGAAATGCACCTGCTGTTGATGGAGTGCACCATGGGTGGCACGCTAGCGTCCCACCTAGCCCCAAGAGGCTAGCTAGCTTGATTGTTTGATATACGGTTCTTCCACATACCTCTTTTGGACAGCTTTTCCCAGTTTTTTCTTGACCCTTACGATTTGTATAGGGTTTT
consensus126621_103469_pair_5_length_346	311	consensus126621_103469_pair_5_length_346_311	G	T	TAGTAGCCAACGAACTTTAGCTAATATGTTTTCTCTATAGTTACAAATTAGACAACCCAGAACATACATGTTAGTTACTGTACTCTATGGAGATGTTTATCTTTCAAAGGGTGTAAAATAGTTGTATGTTTGAAAAATTTGAATTTTGACATTTATTTGGATTCAAATTTGCCGCTCTTGAAATGCACCTGCTGTTGATGGAGTGCACCATGGGTGGCACGCTAGCGTCCCACCTAGCCCCAAGAGGCTAGCTAGCTTGATTGTTTGATATACGGTTCTTCCACATACCTCTTTTGGACAGCTTTTCCCAGTTTTTTCTTGACCCTTACGATTTGTATAGGGTTTT
consensus126640	9	consensus126640_9	C	T	TGCAGGAACCCATCCAACTTGAAGGAGCTGGAGCAGTTTTGCCTTGAAGAATGGGCAAAAATCCCAGTGGCTAGATGTGCCAAGCTTATAGAGAC
consensus126681_5169_pair_1_length_573	432	consensus126681_5169_pair_1_length_573_432	T	C	TGTGTGTGTGTGTGTGTGTGGTTGGAACTGGTTCAGTATTCGTGGAGCAGTGTGGTTCTGTCAGGGTGATCTACAACAGGATTTATTTTAACAGTTGTCTCCACTGGAAAGTATTCTGATTCTAGGCCCCGGAGTCTGGGACATAAGCGGCTGTAAAGAGGGTCCAATCCTATCACTAATTAGGAAAAGATTAGATAACAGAAGAAGTTTGTTCATACCTTTATGGCTTCATAACCAACTTCTATGATTTATCTTTATAGCCCAGCTTATAAAGATTAGATTGTAAAGCTTCTGGATCAAAGATGGATGCTTACTTATTAGCCAGCCACGTTTTTGTTTGTCAGCGCAGATAAAGGAGAGGAGACAAGGTGATAGAAGGCACTTCAGACTACTGAGACT…
consensus126_7330_pair_1_length_513	152	consensus126_7330_pair_1_length_513_152	T	A	CAGCCATACTGCTCGTTCTGTGCATGATTTCCTGCAAGACAGGAATGACAGTGTTCTGCCATGGTCAGCGAGGAGCCCATATCTCAATCCCATTGAGCATGTCTGGGATCTGTTGGATCGGAGGGTGAGGGCTAGGGCCATTCCCCCCCAGTAATGTCTGGGAAATTGCAAGTGCCTTGGTGGAAGAGTGGGGTAACATCTCACAGCAAGAACTGGCAAATCTGGTGCAGTCCATGAGGAGGAGATGCACTGCAGTATTTAATGCAGCTGGTGGCCACACCAGATACTGACTGTTACTTTTGATTTTTACCCCCACTTTGTTCAGGGACACATTATTCCATTTCTGTTAGTCACATGTCTGTGGAACTTGTTAAGTTTATGTCTCAGTTGTTGAATCTT…
consensus126773	61	consensus126773_61	C	T	TGCAGGAAACGTTTACATTTTATACATAAGAAAAACCCTATAATGAAAAGGTGATTTAGACGTTTTTGTATTCTCTCATTAGCACAGTGGATGTT
consensus126793	77	consensus126793_77	G	A	TGCAGGCACGTGACGCACTGCGCACCCTCCCCGGGGTAGGCCCCAAGGTATGCCTCAACCCATCAGGACAATTAAGGGTGCATAACATAGTAAAT
consensus126973	56	consensus126973_56	T	A	TGCAGGTAAGGACTAATCTACCTCTGATAAATCAACTGCCCTGTCAATTATGAATTAACATTTTAGTAATCAATTGATATGTTTTACATTGATTT
consensus127086	13	consensus127086_13	A	G	TGCAGGGAAGCGACGGTGGAGCAACAGCAATGTGATTCAGCTGAACACAGTCAGGGAGCAGCCCTATGGATCTGATGCTCAAGACACCAAAGGAC
consensus127086	45	consensus127086_45	A	G	TGCAGGGAAGCGACGGTGGAGCAACAGCAATGTGATTCAGCTGAACACAGTCAGGGAGCAGCCCTATGGATCTGATGCTCAAGACACCAAAGGAC
consensus127097	59	consensus127097_59	C	T	TGCAGGCTTCCATGTACGAGGCCATCAACGAGGTGTATAAGATCCTGCTCCCGGTCCACGAGGCCAACAGAGACTTCAAGAAGCTGGCTACTGTC
consensus12718_5607_pair_2_length_213	124	consensus12718_5607_pair_2_length_213_124	T	G	ATTACTAGCAGTCCCAGACTATGATGGGCCGTGGAGGACAGAACCCCAAGATAATGTTATATATTGAAACTTATTATCCAAATTTCAATCAGTTTATTATGCACATTTCAGATTAACACTTATTTCCAAACTCACACAGCTCTCATATCACATTTACACAGTACTATCCCCAAACACACTTAATCAATATTTTTATAACCTGCAGGTCTAGAT
consensus12718_5607_pair_2_length_213	129	consensus12718_5607_pair_2_length_213_129	A	C	ATTACTAGCAGTCCCAGACTATGATGGGCCGTGGAGGACAGAACCCCAAGATAATGTTATATATTGAAACTTATTATCCAAATTTCAATCAGTTTATTATGCACATTTCAGATTAACACTTATTTCCAAACTCACACAGCTCTCATATCACATTTACACAGTACTATCCCCAAACACACTTAATCAATATTTTTATAACCTGCAGGTCTAGAT
consensus127227	31	consensus127227_31	C	T	TGCAGGGTCTAACCACGGGAGCATCACCCCCCAAAAATGACCAGCGCTGTAGTAATTGCATGGGGCTGTGTTTACATTAATTCATGAAACGGAGG
consensus127253	84	consensus127253_84	C	T	TGCAGGCTGAGGTTGTGGCGGAGCATGAACTCCACAGCCCACTCGTAGAACTCACCGATCTCATGCGACTCCTCCAAGGCCTGCGTGGCTGTCTG
consensus127473	23	consensus127473_23	G	T	TGCAGGACAGGATAGCATAGCGGGGGTTAGATTGGGTGCCTGATAGTTTGAACACTGTGCTTTGTAATGTCCTTAAAACTCACTCATCCGAGGAA
consensus12757_10868_pair_1_length_350	144	consensus12757_10868_pair_1_length_350_144	T	A	CTCTCTCTCTCCCTCTCTCCCCCCTCTCTCTCTGTGAGGTAATTAAAAGAACAGGATCTCCAGATCTCTCCTTCGTTCCACACCCTTCTTTTACACTCCCTTTTAAAATCCCTCTGTTTCCCTCAAGGTTATCTCCTTTTACATGTGTTTCTTCTCTTGCCAACTCAATTGCTCCTTGACAAATCAAACATGGCTGTGTTGACAACTTATTCTCCTTTGCATAATAGAGGCTATAATCCAAATCCAAACAACCTCTGACACAATCATACAAAACAAATAAATTATTTCTCTACCAGTTCGGTGAGGTATGAGGTCCTGTAGCCTAGCTCTAAGGCCTGCACGTGTAGATC
consensus12757_10868_pair_1_length_350	206	consensus12757_10868_pair_1_length_350_206	C	T	CTCTCTCTCTCCCTCTCTCCCCCCTCTCTCTCTGTGAGGTAATTAAAAGAACAGGATCTCCAGATCTCTCCTTCGTTCCACACCCTTCTTTTACACTCCCTTTTAAAATCCCTCTGTTTCCCTCAAGGTTATCTCCTTTTACATGTGTTTCTTCTCTTGCCAACTCAATTGCTCCTTGACAAATCAAACATGGCTGTGTTGACAACTTATTCTCCTTTGCATAATAGAGGCTATAATCCAAATCCAAACAACCTCTGACACAATCATACAAAACAAATAAATTATTTCTCTACCAGTTCGGTGAGGTATGAGGTCCTGTAGCCTAGCTCTAAGGCCTGCACGTGTAGATC
consensus12757_10868_pair_1_length_350	219	consensus12757_10868_pair_1_length_350_219	G	C	CTCTCTCTCTCCCTCTCTCCCCCCTCTCTCTCTGTGAGGTAATTAAAAGAACAGGATCTCCAGATCTCTCCTTCGTTCCACACCCTTCTTTTACACTCCCTTTTAAAATCCCTCTGTTTCCCTCAAGGTTATCTCCTTTTACATGTGTTTCTTCTCTTGCCAACTCAATTGCTCCTTGACAAATCAAACATGGCTGTGTTGACAACTTATTCTCCTTTGCATAATAGAGGCTATAATCCAAATCCAAACAACCTCTGACACAATCATACAAAACAAATAAATTATTTCTCTACCAGTTCGGTGAGGTATGAGGTCCTGTAGCCTAGCTCTAAGGCCTGCACGTGTAGATC
consensus12757_10868_pair_1_length_350	241	consensus12757_10868_pair_1_length_350_241	A	G	CTCTCTCTCTCCCTCTCTCCCCCCTCTCTCTCTGTGAGGTAATTAAAAGAACAGGATCTCCAGATCTCTCCTTCGTTCCACACCCTTCTTTTACACTCCCTTTTAAAATCCCTCTGTTTCCCTCAAGGTTATCTCCTTTTACATGTGTTTCTTCTCTTGCCAACTCAATTGCTCCTTGACAAATCAAACATGGCTGTGTTGACAACTTATTCTCCTTTGCATAATAGAGGCTATAATCCAAATCCAAACAACCTCTGACACAATCATACAAAACAAATAAATTATTTCTCTACCAGTTCGGTGAGGTATGAGGTCCTGTAGCCTAGCTCTAAGGCCTGCACGTGTAGATC
consensus12773	79	consensus12773_79	T	G	TGCAGGAGTGGATCCAGGGAGGGATGAACAACGTGCCCCTGTTGGTGCTTCTGGGACTCAAGGCAAGAAGCACTAACATCCAGACTCCGGCTCCT
consensus127899_6130_pair_1_length_580	126	consensus127899_6130_pair_1_length_580_126	C	T	CGATCTGGGCTTGCAGGGTGAGTAGTATACCAGCGTCATTATTATCACTGCCGGTAGTATCATTCTATATGGAGAGGGACACAATAACAGAACGGTCTGCACACTGTAGCATACACAGTGTATCACATATCCTCCTAATTACCACCTTTAATGAGGACGTTTCGATCCACAAGGATCTTCGTCAAGTCCAACGGAATACAAGTGCGCACATAGACTACCCAAATATCTGAGTAAATATACGGTATGTCGAGGAAACATCGATTATTTTGATACATGTCTGGACATTAAATTGTAGTCTATCTATGTGGTTGTTTGGTTAGGCTATTGCTGGCTCAGCATGTCAGCATGCACCAAATGCTTCCCGTTCCCGCTATTGCGGTGTCCCGCATGACAAGGCAC…
consensus12805_5385_pair_2_length_381	224	consensus12805_5385_pair_2_length_381_224	C	T	GACGGCGTGTTTGTCTAGTCATGTTCGTGTGTGTGAGAGAGAGAGGGAGAGAGACAGTGTTGTGTGCGTGCGTGTGCGTGTGTGTATGTGTGTGTGTGTCAGAAAGAGAGTTTTTTTGTGGTTACTTCCTTATCATCTGTGTGTTGTGTTTGTATTGATCTAATTTGCTTTAAGTGTTTGTGTGTGTAACCCTGACTGTGTGTGTGTGTGTTTAGGTGCAGAACGTGAGTCAGTCTATGGAGGTGATGGATCTGAGGACGTCTAGAGACCTGCAGTACGTCAGAGATACTGAACCACTACTGAGAGGAGTAGACGGACACATACACACCTACACCACCAACCCACGCAGACTCACTAAGAAGGGCCTGCAAGTATAGATCG
consensus12805_5385_pair_2_length_381	260	consensus12805_5385_pair_2_length_381_260	G	A	GACGGCGTGTTTGTCTAGTCATGTTCGTGTGTGTGAGAGAGAGAGGGAGAGAGACAGTGTTGTGTGCGTGCGTGTGCGTGTGTGTATGTGTGTGTGTGTCAGAAAGAGAGTTTTTTTGTGGTTACTTCCTTATCATCTGTGTGTTGTGTTTGTATTGATCTAATTTGCTTTAAGTGTTTGTGTGTGTAACCCTGACTGTGTGTGTGTGTGTTTAGGTGCAGAACGTGAGTCAGTCTATGGAGGTGATGGATCTGAGGACGTCTAGAGACCTGCAGTACGTCAGAGATACTGAACCACTACTGAGAGGAGTAGACGGACACATACACACCTACACCACCAACCCACGCAGACTCACTAAGAAGGGCCTGCAAGTATAGATCG
consensus128077_5905_pair_5_length_338	23	consensus128077_5905_pair_5_length_338_23	T	C	CCAGGTATGATCCTGTTTTGTTTGTTCCTTTGTAGTTTTACGTAGTTTCCACTCAGTCATATTCACACACAGATTCATGCATCCCTGCACTTTACATACACGTATTTGATACACTGCCGATTTTGCAGGTTTTCCTACTTACAAAGCATGTAGAGGTCTGTAATTTTTATCATAGGTACACTTCAACTGTGAGAGATGGAATCTAAAATCCAGAAAATCACATTGTATGATTTTTAAGTAATTAATTTGCATTTTATTGCATGACATAAGTATTTGATCACCTACTAACCAGCAAGAATTCCGGCTCTCACAGACCTGTTCGTTTTTTTTTAAGAAGC
consensus128077_5905_pair_5_length_338	36	consensus128077_5905_pair_5_length_338_36	T	C	CCAGGTATGATCCTGTTTTGTTTGTTCCTTTGTAGTTTTACGTAGTTTCCACTCAGTCATATTCACACACAGATTCATGCATCCCTGCACTTTACATACACGTATTTGATACACTGCCGATTTTGCAGGTTTTCCTACTTACAAAGCATGTAGAGGTCTGTAATTTTTATCATAGGTACACTTCAACTGTGAGAGATGGAATCTAAAATCCAGAAAATCACATTGTATGATTTTTAAGTAATTAATTTGCATTTTATTGCATGACATAAGTATTTGATCACCTACTAACCAGCAAGAATTCCGGCTCTCACAGACCTGTTCGTTTTTTTTTAAGAAGC
consensus128376	19	consensus128376_19	A	T	TGCAGGAAGGTTACCACAAGAGGGAGAATGTCTTCCATGTAACGCACAGCGTTGAGATTGCCTGCAATGACAACAAGCTCAATCCGATGATGCTG
consensus12839	61	consensus12839_61	T	C	TGCAGGATCGTCTGAGACCAGCTACCGGGAACACTTGATGAAACTGTGGGTTTGTACAACTAAATAAATTCTATGCAAACTGTCAGAAACCGTCT
consensus128_47462_pair_4_length_362	17	consensus128_47462_pair_4_length_362_17	T	C	CCGCCCCAGACCATGATGGACCCTCGACCTCCAAATCGATCCCGCTCCAGAGTACAGGCCTCGGTGTAAGGCTCATTCCTTCGACGATAGCTAATCCAAGTTTAGCTAACACAACGTGCCATTGGAACACAGGAGTGATTGGTTGCTGATAATGGGTCTCCGACACCTATGTAGATATTCCATAAAAAATCTGCAGTTTCCAGCTACAATAGTCACTTACAACAATGCCTACATTGTATTTCTGATCAATGTGATGTTATTTTAATGGGGGGAAAAAAATTGCTTCTTTCAAAAACAAGGACATTTCTTAGTGACCCCAAACTTTTGAACGGTAATGTGTGAAAATAAATAAATAAATATTC
consensus128522	11	consensus128522_11	T	C	TGCAGGACATTGCCTGTGAGAATGACCCTTGACCTCCCTCTCTTTCCAGAGCCGCGCTGGGTCCCCGTTGGAATACCCAGAGGTCTTTGCAGCGC
consensus128594	19	consensus128594_19	C	A	TGCAGGTTTTCAAAGGGTCATTTTTAAAGGTTTATATAATTGCAATCTTTCAATCTTGCAATCAAGATGGGTTCAAATTCATAAACATTTTGGAT
consensus128599	79	consensus128599_79	A	G	TGCAGGTGAAGAAGCCGGATGTGGAGGTCCTGGGCTGGCATGGTTACACGTGGTCTGCAGATGTGAGGCCGGTTGGACATACTGCCAAATTTTCT
consensus128599	95	consensus128599_95	T	A	TGCAGGTGAAGAAGCCGGATGTGGAGGTCCTGGGCTGGCATGGTTACACGTGGTCTGCAGATGTGAGGCCGGTTGGACATACTGCCAAATTTTCT
consensus128763	15	consensus128763_15	T	C	TGCAGGCCATCCACTCATCACAGAACATTGACTTGAATGGGAATGCTTTTTCTAGTGATCCTGTTTCTATGGTCCAGACCACTGGATTGTTTGTG
consensus12883_4858_pair_1_length_567	136	consensus12883_4858_pair_1_length_567_136	G	A	CCGATCTATGCTTGCAGGCGGCCGTAGGTCAGGAACTCGCCCAGACACACGCCGTTGTCCACAAATAGACGCACAAAGTCGGGCTTGTCATTGACCAGGGCGTCCATCATCACCTCCTCCAGGTCACCTGCCTGCGAGGGTCAGTAGATAGTGCTATATATTACTAACTTTGTAGTAAACTGACAATACAATTCTAATATTCTGTTTTACTAAGCAATATTTATGCTGCATATAGGCTTTTTACATTCCGTTATTATACTAAGGTAAGATACGTTTTTTAATTATCCTCAATGTGGCAGCAAATATATTACATAAACAATAATCAGCACTAGCAGGACAAAGTTCAGGACCAATAGGAGAGAGAGAGAATGAATGAAGGAGGGACATCTCATGCTGTCT…
consensus12883_4858_pair_1_length_567	183	consensus12883_4858_pair_1_length_567_183	A	C	CCGATCTATGCTTGCAGGCGGCCGTAGGTCAGGAACTCGCCCAGACACACGCCGTTGTCCACAAATAGACGCACAAAGTCGGGCTTGTCATTGACCAGGGCGTCCATCATCACCTCCTCCAGGTCACCTGCCTGCGAGGGTCAGTAGATAGTGCTATATATTACTAACTTTGTAGTAAACTGACAATACAATTCTAATATTCTGTTTTACTAAGCAATATTTATGCTGCATATAGGCTTTTTACATTCCGTTATTATACTAAGGTAAGATACGTTTTTTAATTATCCTCAATGTGGCAGCAAATATATTACATAAACAATAATCAGCACTAGCAGGACAAAGTTCAGGACCAATAGGAGAGAGAGAGAATGAATGAAGGAGGGACATCTCATGCTGTCT…
consensus12883_4858_pair_1_length_567	226	consensus12883_4858_pair_1_length_567_226	C	T	CCGATCTATGCTTGCAGGCGGCCGTAGGTCAGGAACTCGCCCAGACACACGCCGTTGTCCACAAATAGACGCACAAAGTCGGGCTTGTCATTGACCAGGGCGTCCATCATCACCTCCTCCAGGTCACCTGCCTGCGAGGGTCAGTAGATAGTGCTATATATTACTAACTTTGTAGTAAACTGACAATACAATTCTAATATTCTGTTTTACTAAGCAATATTTATGCTGCATATAGGCTTTTTACATTCCGTTATTATACTAAGGTAAGATACGTTTTTTAATTATCCTCAATGTGGCAGCAAATATATTACATAAACAATAATCAGCACTAGCAGGACAAAGTTCAGGACCAATAGGAGAGAGAGAGAATGAATGAAGGAGGGACATCTCATGCTGTCT…
consensus12883_4858_pair_1_length_567	236	consensus12883_4858_pair_1_length_567_236	G	A	CCGATCTATGCTTGCAGGCGGCCGTAGGTCAGGAACTCGCCCAGACACACGCCGTTGTCCACAAATAGACGCACAAAGTCGGGCTTGTCATTGACCAGGGCGTCCATCATCACCTCCTCCAGGTCACCTGCCTGCGAGGGTCAGTAGATAGTGCTATATATTACTAACTTTGTAGTAAACTGACAATACAATTCTAATATTCTGTTTTACTAAGCAATATTTATGCTGCATATAGGCTTTTTACATTCCGTTATTATACTAAGGTAAGATACGTTTTTTAATTATCCTCAATGTGGCAGCAAATATATTACATAAACAATAATCAGCACTAGCAGGACAAAGTTCAGGACCAATAGGAGAGAGAGAGAATGAATGAAGGAGGGACATCTCATGCTGTCT…
consensus12883_4858_pair_1_length_567	249	consensus12883_4858_pair_1_length_567_249	C	T	CCGATCTATGCTTGCAGGCGGCCGTAGGTCAGGAACTCGCCCAGACACACGCCGTTGTCCACAAATAGACGCACAAAGTCGGGCTTGTCATTGACCAGGGCGTCCATCATCACCTCCTCCAGGTCACCTGCCTGCGAGGGTCAGTAGATAGTGCTATATATTACTAACTTTGTAGTAAACTGACAATACAATTCTAATATTCTGTTTTACTAAGCAATATTTATGCTGCATATAGGCTTTTTACATTCCGTTATTATACTAAGGTAAGATACGTTTTTTAATTATCCTCAATGTGGCAGCAAATATATTACATAAACAATAATCAGCACTAGCAGGACAAAGTTCAGGACCAATAGGAGAGAGAGAGAATGAATGAAGGAGGGACATCTCATGCTGTCT…
consensus12883_4858_pair_1_length_567	283	consensus12883_4858_pair_1_length_567_283	T	G	CCGATCTATGCTTGCAGGCGGCCGTAGGTCAGGAACTCGCCCAGACACACGCCGTTGTCCACAAATAGACGCACAAAGTCGGGCTTGTCATTGACCAGGGCGTCCATCATCACCTCCTCCAGGTCACCTGCCTGCGAGGGTCAGTAGATAGTGCTATATATTACTAACTTTGTAGTAAACTGACAATACAATTCTAATATTCTGTTTTACTAAGCAATATTTATGCTGCATATAGGCTTTTTACATTCCGTTATTATACTAAGGTAAGATACGTTTTTTAATTATCCTCAATGTGGCAGCAAATATATTACATAAACAATAATCAGCACTAGCAGGACAAAGTTCAGGACCAATAGGAGAGAGAGAGAATGAATGAAGGAGGGACATCTCATGCTGTCT…
consensus129133_4805_pair_1_length_556	142	consensus129133_4805_pair_1_length_556_142	A	C	TCCGATCTTTGCGTGCAGGGGGAAGCTCAACCTTACAGTCACCTCTGACTGGTCCACATCCTCTGTATTCAACTGGGATCAGAGAGAAAACACAGTATTGTCAATTCTTTCAATGGTCATTTCCCCCCATTGAGTCTATTTATTTTCCATGAAAAAGTGTACATGCTGTTGCATATTAAACAGACAACTATTGCTTAACTTGAATGAAAGAACTATTTAACAAACCATGACACGTAAACATTGTTGTGCCCATCAGCACTGTGTAAATAAGAGGGAAACGTTCATACTGTCAGAATACTCACAGTCTCGACTTCCAGCTGGTTCAGAAACGGATGGAAAGCCTGCTCTTCCACAGGAAGCAGCTGATTTAAAGCAGCTGTGATGATGTCTTCATACCTA…
consensus12924_5350_pair_1_length_549	272	consensus12924_5350_pair_1_length_549_272	C	T	CTGTGCGTGCAGGGTGCTGAGGGAGGAAAAGATACACATATTTTCAATGAAAACCCCATTTCTACTACTGTGCATCATGACCATCAACTGGTATAACACTTCCAGAGTATCTAAACCTGCACCTGAGAGAGACTGACTGAATCTTCTCCACTTCTATCTGTCTCTTCAGAACCTCGTGGATCTGCCCCTTATCTGGTCCCTGCTTCACCTTCTCCCGACCAATCAGATACAGGAACTTAGGGGTCAGGATGAGGTCACGCTTCACAGTCTGCAAGATGGAGAGAGGCATATTATATAACTTGTTGCTATTATAGGCTTACTGACCAGGAACCACAATATATAGGGGGTTCAATGAGCAGACAAGCATTGGCAGTATCCACCAAACCATTGGTGGAGTAT…
consensus12924_5350_pair_1_length_549	277	consensus12924_5350_pair_1_length_549_277	T	A	CTGTGCGTGCAGGGTGCTGAGGGAGGAAAAGATACACATATTTTCAATGAAAACCCCATTTCTACTACTGTGCATCATGACCATCAACTGGTATAACACTTCCAGAGTATCTAAACCTGCACCTGAGAGAGACTGACTGAATCTTCTCCACTTCTATCTGTCTCTTCAGAACCTCGTGGATCTGCCCCTTATCTGGTCCCTGCTTCACCTTCTCCCGACCAATCAGATACAGGAACTTAGGGGTCAGGATGAGGTCACGCTTCACAGTCTGCAAGATGGAGAGAGGCATATTATATAACTTGTTGCTATTATAGGCTTACTGACCAGGAACCACAATATATAGGGGGTTCAATGAGCAGACAAGCATTGGCAGTATCCACCAAACCATTGGTGGAGTAT…
consensus129246	78	consensus129246_78	T	C	TGCAGGATGAGCCAGCTGTGTCTCTGGTCGGCGTAGGAGCCGAAGACGGTGAAGATGGTGCTCTTCTCCCCTGGTTCTGTCAGCAGCTGGTAGAC
consensus12926_5468_pair_1_length_519	172	consensus12926_5468_pair_1_length_519_172	A	T	TCTTCCGATCTTCACCTGCAGGTCTGGACCAGAGGTTGATGACCTGGGAGACAGTACAGAAGGAGAACTATCTGGCCAAACTGGAACGGCAGCATCTGGAGAGCAGTGAGGAGAGACTGAAGAGCACCTCTTCCAAGTAACTCTTTCACAATGTTTTGTTTTGTAATGGTAATTATCCATTCCCACCACCTTGTGTGTGTTGTATATTTGTAATTCTTATGAACTACCTTTAAGTCAGTCTGTATCCTTCATTTATGTCTTTGATATTCAATGTGTTTTTCAAATGTTTTTCTTTGTGACAAAAGGGTTCAGAGCTTATTGAAGATTGTTGGAGGATTCAAGGAGCAAGAGAAGCGAATGTCATCCATGGAAACTCAGGTACAAAAATAGAGAGACATT…
consensus12926_5468_pair_1_length_519	174	consensus12926_5468_pair_1_length_519_174	T	G	TCTTCCGATCTTCACCTGCAGGTCTGGACCAGAGGTTGATGACCTGGGAGACAGTACAGAAGGAGAACTATCTGGCCAAACTGGAACGGCAGCATCTGGAGAGCAGTGAGGAGAGACTGAAGAGCACCTCTTCCAAGTAACTCTTTCACAATGTTTTGTTTTGTAATGGTAATTATCCATTCCCACCACCTTGTGTGTGTTGTATATTTGTAATTCTTATGAACTACCTTTAAGTCAGTCTGTATCCTTCATTTATGTCTTTGATATTCAATGTGTTTTTCAAATGTTTTTCTTTGTGACAAAAGGGTTCAGAGCTTATTGAAGATTGTTGGAGGATTCAAGGAGCAAGAGAAGCGAATGTCATCCATGGAAACTCAGGTACAAAAATAGAGAGACATT…
consensus12926_5468_pair_1_length_519	200	consensus12926_5468_pair_1_length_519_200	T	C	TCTTCCGATCTTCACCTGCAGGTCTGGACCAGAGGTTGATGACCTGGGAGACAGTACAGAAGGAGAACTATCTGGCCAAACTGGAACGGCAGCATCTGGAGAGCAGTGAGGAGAGACTGAAGAGCACCTCTTCCAAGTAACTCTTTCACAATGTTTTGTTTTGTAATGGTAATTATCCATTCCCACCACCTTGTGTGTGTTGTATATTTGTAATTCTTATGAACTACCTTTAAGTCAGTCTGTATCCTTCATTTATGTCTTTGATATTCAATGTGTTTTTCAAATGTTTTTCTTTGTGACAAAAGGGTTCAGAGCTTATTGAAGATTGTTGGAGGATTCAAGGAGCAAGAGAAGCGAATGTCATCCATGGAAACTCAGGTACAAAAATAGAGAGACATT…
consensus12926_5468_pair_1_length_519	250	consensus12926_5468_pair_1_length_519_250	C	T	TCTTCCGATCTTCACCTGCAGGTCTGGACCAGAGGTTGATGACCTGGGAGACAGTACAGAAGGAGAACTATCTGGCCAAACTGGAACGGCAGCATCTGGAGAGCAGTGAGGAGAGACTGAAGAGCACCTCTTCCAAGTAACTCTTTCACAATGTTTTGTTTTGTAATGGTAATTATCCATTCCCACCACCTTGTGTGTGTTGTATATTTGTAATTCTTATGAACTACCTTTAAGTCAGTCTGTATCCTTCATTTATGTCTTTGATATTCAATGTGTTTTTCAAATGTTTTTCTTTGTGACAAAAGGGTTCAGAGCTTATTGAAGATTGTTGGAGGATTCAAGGAGCAAGAGAAGCGAATGTCATCCATGGAAACTCAGGTACAAAAATAGAGAGACATT…
consensus129468	92	consensus129468_92	T	C	TGCAGGAGCACCATAAACGATCAATCCCTAAGGACACCTGGAACCTCTTGTTAGACTTCAGCACAATGATAACTGATGACATGTCCAATTATGAC
consensus129693	51	consensus129693_51	T	A	TGCAGGCTCATCCTGACATGACCCTCCAGCATGACAATGCCACCAGCCATTCTGCTCGTTCTGTGCGTGTTCTGCCATGGCCAGCGAAGAGCCCG
consensus129693	58	consensus129693_58	G	A	TGCAGGCTCATCCTGACATGACCCTCCAGCATGACAATGCCACCAGCCATTCTGCTCGTTCTGTGCGTGTTCTGCCATGGCCAGCGAAGAGCCCG
consensus129723	84	consensus129723_84	A	G	TGCAGGCTAATCCTGACATGACCCTCCAGCATGACAATGCCACCAGCCATATTGCTCGTTCTTTGTGTGATTTCCTGCAAGACAGGAATGTCAGT
consensus129731_19482_pair_2_length_462	268	consensus129731_19482_pair_2_length_462_268	A	G	TCCGGCCACTGCCACGTCTTGGCCATTCGCTCAAACCTCAGCAAGTAGTTTTCAATGTCCTCCCCCTGCTGGTATGAGGGCATCTTTGGCTCCTTCCTCAGGAATGCTGGAAGATGAACGTTAACACTGCTGGACTGGTCTCCTGGTGCTGGGGCTGGCCTCATTACTGCTTGGGGATCCTGCTGTGGAGTTGAAGTCCCTGCTGCGTCGAGCCTTTGTCGTCCTGGTGTTGGCAGACCCAATCTTGGGCTCTCACTGACGAGTTCCACTTGGTGAGGAGCTGTGAGGATAGATTGGCGTAGGCCCCGAAACTCCTGCTTGAGGTCTTCGTCCCTCTTCTCAAGGCAGGTGAAAAGTTGCTGGAAAAGGGCTACCATGGTTGGGTGTGGTTCTGGTCCC…
consensus12_9918_pair_1_length_527	197	consensus12_9918_pair_1_length_527_197	A	C	TGCTAGAATCTGGGGAAAATCCAATGGATGGTGCACCACCCTCTGAAAGGTCTTACAGCAGATCTCAGGAAAGGCTTCCAAGAGAGACCGAGAAGGATGCGTGTGAATCTGAGAAGATTTGCCTGTATGTGCGAAACCTGCCTTTCGACGTGCGCAAAGTTGAGATTGTGGACTTCTTCCTAGGCTTCAGGATCTCAGAGGAGGCTGTTGTTTTGCTGCTTGACCATGAGGGCAATGGGCTTGGAGAGGCTTTGGTGATCTTTCAGACTGAGGTGGAGGCTATGAGGGCACAGTCTCTGAATGGGCAAGAGTTTCTTGGAACAAATGTCATCCTGAAATGCATTTCTCTGGCTCAGATGCGTGAATTTGGTGTTGGTGAACCTGCAGTGACAGAGCAAC…
consensus12_9918_pair_1_length_527	204	consensus12_9918_pair_1_length_527_204	G	A	TGCTAGAATCTGGGGAAAATCCAATGGATGGTGCACCACCCTCTGAAAGGTCTTACAGCAGATCTCAGGAAAGGCTTCCAAGAGAGACCGAGAAGGATGCGTGTGAATCTGAGAAGATTTGCCTGTATGTGCGAAACCTGCCTTTCGACGTGCGCAAAGTTGAGATTGTGGACTTCTTCCTAGGCTTCAGGATCTCAGAGGAGGCTGTTGTTTTGCTGCTTGACCATGAGGGCAATGGGCTTGGAGAGGCTTTGGTGATCTTTCAGACTGAGGTGGAGGCTATGAGGGCACAGTCTCTGAATGGGCAAGAGTTTCTTGGAACAAATGTCATCCTGAAATGCATTTCTCTGGCTCAGATGCGTGAATTTGGTGTTGGTGAACCTGCAGTGACAGAGCAAC…
consensus12_9918_pair_1_length_527	228	consensus12_9918_pair_1_length_527_228	G	A	TGCTAGAATCTGGGGAAAATCCAATGGATGGTGCACCACCCTCTGAAAGGTCTTACAGCAGATCTCAGGAAAGGCTTCCAAGAGAGACCGAGAAGGATGCGTGTGAATCTGAGAAGATTTGCCTGTATGTGCGAAACCTGCCTTTCGACGTGCGCAAAGTTGAGATTGTGGACTTCTTCCTAGGCTTCAGGATCTCAGAGGAGGCTGTTGTTTTGCTGCTTGACCATGAGGGCAATGGGCTTGGAGAGGCTTTGGTGATCTTTCAGACTGAGGTGGAGGCTATGAGGGCACAGTCTCTGAATGGGCAAGAGTTTCTTGGAACAAATGTCATCCTGAAATGCATTTCTCTGGCTCAGATGCGTGAATTTGGTGTTGGTGAACCTGCAGTGACAGAGCAAC…
consensus12_9918_pair_1_length_527	254	consensus12_9918_pair_1_length_527_254	G	T	TGCTAGAATCTGGGGAAAATCCAATGGATGGTGCACCACCCTCTGAAAGGTCTTACAGCAGATCTCAGGAAAGGCTTCCAAGAGAGACCGAGAAGGATGCGTGTGAATCTGAGAAGATTTGCCTGTATGTGCGAAACCTGCCTTTCGACGTGCGCAAAGTTGAGATTGTGGACTTCTTCCTAGGCTTCAGGATCTCAGAGGAGGCTGTTGTTTTGCTGCTTGACCATGAGGGCAATGGGCTTGGAGAGGCTTTGGTGATCTTTCAGACTGAGGTGGAGGCTATGAGGGCACAGTCTCTGAATGGGCAAGAGTTTCTTGGAACAAATGTCATCCTGAAATGCATTTCTCTGGCTCAGATGCGTGAATTTGGTGTTGGTGAACCTGCAGTGACAGAGCAAC…
consensus12_9918_pair_1_length_527	274	consensus12_9918_pair_1_length_527_274	T	A	TGCTAGAATCTGGGGAAAATCCAATGGATGGTGCACCACCCTCTGAAAGGTCTTACAGCAGATCTCAGGAAAGGCTTCCAAGAGAGACCGAGAAGGATGCGTGTGAATCTGAGAAGATTTGCCTGTATGTGCGAAACCTGCCTTTCGACGTGCGCAAAGTTGAGATTGTGGACTTCTTCCTAGGCTTCAGGATCTCAGAGGAGGCTGTTGTTTTGCTGCTTGACCATGAGGGCAATGGGCTTGGAGAGGCTTTGGTGATCTTTCAGACTGAGGTGGAGGCTATGAGGGCACAGTCTCTGAATGGGCAAGAGTTTCTTGGAACAAATGTCATCCTGAAATGCATTTCTCTGGCTCAGATGCGTGAATTTGGTGTTGGTGAACCTGCAGTGACAGAGCAAC…
consensus12_9918_pair_1_length_527	305	consensus12_9918_pair_1_length_527_305	G	A	TGCTAGAATCTGGGGAAAATCCAATGGATGGTGCACCACCCTCTGAAAGGTCTTACAGCAGATCTCAGGAAAGGCTTCCAAGAGAGACCGAGAAGGATGCGTGTGAATCTGAGAAGATTTGCCTGTATGTGCGAAACCTGCCTTTCGACGTGCGCAAAGTTGAGATTGTGGACTTCTTCCTAGGCTTCAGGATCTCAGAGGAGGCTGTTGTTTTGCTGCTTGACCATGAGGGCAATGGGCTTGGAGAGGCTTTGGTGATCTTTCAGACTGAGGTGGAGGCTATGAGGGCACAGTCTCTGAATGGGCAAGAGTTTCTTGGAACAAATGTCATCCTGAAATGCATTTCTCTGGCTCAGATGCGTGAATTTGGTGTTGGTGAACCTGCAGTGACAGAGCAAC…
consensus12_9918_pair_1_length_527	310	consensus12_9918_pair_1_length_527_310	A	G	TGCTAGAATCTGGGGAAAATCCAATGGATGGTGCACCACCCTCTGAAAGGTCTTACAGCAGATCTCAGGAAAGGCTTCCAAGAGAGACCGAGAAGGATGCGTGTGAATCTGAGAAGATTTGCCTGTATGTGCGAAACCTGCCTTTCGACGTGCGCAAAGTTGAGATTGTGGACTTCTTCCTAGGCTTCAGGATCTCAGAGGAGGCTGTTGTTTTGCTGCTTGACCATGAGGGCAATGGGCTTGGAGAGGCTTTGGTGATCTTTCAGACTGAGGTGGAGGCTATGAGGGCACAGTCTCTGAATGGGCAAGAGTTTCTTGGAACAAATGTCATCCTGAAATGCATTTCTCTGGCTCAGATGCGTGAATTTGGTGTTGGTGAACCTGCAGTGACAGAGCAAC…
consensus12997	25	consensus12997_25	C	A	TGCAGGATTTTACCTCTTTATGGGCTTCACTGGAAATCCGGTTAGTGTATCGCAGCACCTCCAGCTCCATGTCAGTCTTAGTCAGCCGGCTGCAA
consensus12997	80	consensus12997_80	A	T	TGCAGGATTTTACCTCTTTATGGGCTTCACTGGAAATCCGGTTAGTGTATCGCAGCACCTCCAGCTCCATGTCAGTCTTAGTCAGCCGGCTGCAA
consensus12998_3838_pair_1_length_587	223	consensus12998_3838_pair_1_length_587_223	A	G	GATCTACAGATGCAGGTCTCCAGGCTGGTCTGGCTGCTATCCAGGCTCCTGAGGCCCAGGCGGAAGAAGGAAGAGTAGGCCGTGAGGGCCACGTCACTGAGGGAGCCCACCCCGTCCGCCTGCTCAAACAGGCTCTCCCAGTAGGCCTTGATGGCCACTGTCCCTGGGGCGTAGTGTCCATACAGGTGGGTGTCCAGGATGTCTATAGCCTCTTGGTTCACCATGGACTCAAACTTTCGAGCAAAGAACGTGGGCCGGGTCAGTTGCTGTGGGGGAATGAACACATGAGAATCAAGGTTAAATACTGCACTTGTTGGCTGAGGAAGAGTGCAGCAGTTAAGGACACTCAATTTGAACTCTCATGATAGGTACAACAGTGCCCTCTGCTGGCTGGCTGAC…
consensus130054_4260_pair_2_length_352	163	consensus130054_4260_pair_2_length_352_163	A	G	GATCTCAAGATGCAGGCGTCCATCAAGCGTCCTTTGGATGGTGACACACTTGCTGGGGTGAACTCCGTTGGTGGTGATGGCGGTGATGAGCGAGTCCAGCTCATCCTTCTTCTCCTTCAGCTTCTTTACCAGGCTCTCTATGGCACGCTTGGCAAAGCCCTCATTCTCACCGCCCTGTCGGTGGCACATGAGGCTGTGCACGATGCTCAGGCAGGCATCGTTGCTGTTGGGGGGGTTCACTGACATCTCCCTGGGTTGAGGGGGGTTGGAGAGGAGGAGGTGAGAGACCACTATGATGAAGCAACCAAATGCAATTGATTTATTCATTGATTTGATTGTTGTTTGATCACTG
consensus13007_11423_pair_1_length_581	299	consensus13007_11423_pair_1_length_581_299	A	T	CTTCCGATCTATACGTGCAGGCATCAGCTGGACAAGCAGACAGAGTGGACCAACATCAAAGAGGAGAGCCTGAGGCGGATCAAAGAAAACCTGACCTCAATAGAACTCAACCTGGAGGAAGGCCTGGAGACGCACAATGACGGTCAGGACATCAACCAAGAGAGGCAGAAGAAGAATGAGGGATGCTGTAGAGGATGGATTGCGAAGTGGATGGGGAGGAGGAAGGAGAGACTGAGGGACGAAGACGTGGCTAGGGAGCTCAAGAGGATGGGCGAGGAGGTGAGGGCACTGATCCAAGAGATGAAGAGAAACTGCAGCGAAGGTGATCTTAAGGCAGTAGACCTGGACAGTTGGCTGAATGACTTGGATGTTGAAAGTGGCATTCAAGAAATGCACTGG…
consensus130177_6029_pair_1_length_531	294	consensus130177_6029_pair_1_length_531_294	T	G	ATCTAACAAGTAATCTAACAAATTCACAATGACTACATAATACAAACAAATCTAAAGGGATGAATTAGAATATGTACACATAAATATATGGACGAGCCATGGCCGTGCAGCATAGGCAAGATGCAGTAGATGGTATAGAATACAGTATATACATACTATTCCAACTACAACTCATAACTTACCAGATGAAACTCCATGGTGAAGAAGGTTTCTGATGCAGTTCATTAGAAAATTACTTCTACATTGAGTGGAGTTTAATCCTCTACTCACAACTCTGTCTGAAAACACCCTAATATATCCAGATCAGTGATTCTGCACTTTGCCTTGCTCAATCTGATCCCCTTAAACTGATGTCTGTTTCTCACTATAGAGCAAGAGTCAAGAGTCAAGCCAAGCAGG…
consensus130177_6029_pair_1_length_531	296	consensus130177_6029_pair_1_length_531_296	T	G	ATCTAACAAGTAATCTAACAAATTCACAATGACTACATAATACAAACAAATCTAAAGGGATGAATTAGAATATGTACACATAAATATATGGACGAGCCATGGCCGTGCAGCATAGGCAAGATGCAGTAGATGGTATAGAATACAGTATATACATACTATTCCAACTACAACTCATAACTTACCAGATGAAACTCCATGGTGAAGAAGGTTTCTGATGCAGTTCATTAGAAAATTACTTCTACATTGAGTGGAGTTTAATCCTCTACTCACAACTCTGTCTGAAAACACCCTAATATATCCAGATCAGTGATTCTGCACTTTGCCTTGCTCAATCTGATCCCCTTAAACTGATGTCTGTTTCTCACTATAGAGCAAGAGTCAAGAGTCAAGCCAAGCAGG…
consensus130177_6029_pair_1_length_531	319	consensus130177_6029_pair_1_length_531_319	T	C	ATCTAACAAGTAATCTAACAAATTCACAATGACTACATAATACAAACAAATCTAAAGGGATGAATTAGAATATGTACACATAAATATATGGACGAGCCATGGCCGTGCAGCATAGGCAAGATGCAGTAGATGGTATAGAATACAGTATATACATACTATTCCAACTACAACTCATAACTTACCAGATGAAACTCCATGGTGAAGAAGGTTTCTGATGCAGTTCATTAGAAAATTACTTCTACATTGAGTGGAGTTTAATCCTCTACTCACAACTCTGTCTGAAAACACCCTAATATATCCAGATCAGTGATTCTGCACTTTGCCTTGCTCAATCTGATCCCCTTAAACTGATGTCTGTTTCTCACTATAGAGCAAGAGTCAAGAGTCAAGCCAAGCAGG…
consensus130211	24	consensus130211_24	C	A	TGCAGGCTCATGCTGACATGACCCTCCAGCATGACAATGCCACCAGCCATACTGCTCATTCTGTGTGTGATTTCCTGCAAGACAGGAATGTCATT
consensus130372_3977_pair_1_length_597	109	consensus130372_3977_pair_1_length_597_109	T	C	TCTGAAATTGCAGGAACTGGACCTGAAGGAAAACAAGCTGACGACAGTAGAGGAGATCCTGAGTCTACAACATTGCCGGCGCCTGGTAACTCTTCGTCTCTGGCACAATGGCATCGCCTACATCCCTGAGCACATTGCTAAGCTGAAGTCCTTAGAGACGCTGAACGTCAGTTGGAACAAGCTCCGGAAACTTCCGTCACGTCTCTTCTACTGCACCAAGCTCCGGCACTTGAACCTGTCCCACAACCAGCTCACGTCGCTACCAGCCGAGGTAGGGATACTCCAGAGTCTCCAGGTCTTCTCAGCAGCCTTTAACTCCCTGGAACAGCTGCCGGAGGAGCTGTTCTCCTGCAAGAGGCTCAAGACCCTGGCGTTGGGAAACAACTGCCTACTCTCGCT…
consensus130372_3977_pair_1_length_597	116	consensus130372_3977_pair_1_length_597_116	G	A	TCTGAAATTGCAGGAACTGGACCTGAAGGAAAACAAGCTGACGACAGTAGAGGAGATCCTGAGTCTACAACATTGCCGGCGCCTGGTAACTCTTCGTCTCTGGCACAATGGCATCGCCTACATCCCTGAGCACATTGCTAAGCTGAAGTCCTTAGAGACGCTGAACGTCAGTTGGAACAAGCTCCGGAAACTTCCGTCACGTCTCTTCTACTGCACCAAGCTCCGGCACTTGAACCTGTCCCACAACCAGCTCACGTCGCTACCAGCCGAGGTAGGGATACTCCAGAGTCTCCAGGTCTTCTCAGCAGCCTTTAACTCCCTGGAACAGCTGCCGGAGGAGCTGTTCTCCTGCAAGAGGCTCAAGACCCTGGCGTTGGGAAACAACTGCCTACTCTCGCT…
consensus130372_3977_pair_1_length_597	148	consensus130372_3977_pair_1_length_597_148	G	A	TCTGAAATTGCAGGAACTGGACCTGAAGGAAAACAAGCTGACGACAGTAGAGGAGATCCTGAGTCTACAACATTGCCGGCGCCTGGTAACTCTTCGTCTCTGGCACAATGGCATCGCCTACATCCCTGAGCACATTGCTAAGCTGAAGTCCTTAGAGACGCTGAACGTCAGTTGGAACAAGCTCCGGAAACTTCCGTCACGTCTCTTCTACTGCACCAAGCTCCGGCACTTGAACCTGTCCCACAACCAGCTCACGTCGCTACCAGCCGAGGTAGGGATACTCCAGAGTCTCCAGGTCTTCTCAGCAGCCTTTAACTCCCTGGAACAGCTGCCGGAGGAGCTGTTCTCCTGCAAGAGGCTCAAGACCCTGGCGTTGGGAAACAACTGCCTACTCTCGCT…
consensus130372	30	consensus130372_30	T	C	TGCAGGAACTGGACCTGAAGGAAAACAAGTTAACGACAGTAGAGGAGATCCTGAGTCTACAACATTGCCGGCGCCTGGTAACTCTTCGTCTCTGG
consensus130372	32	consensus130372_32	A	G	TGCAGGAACTGGACCTGAAGGAAAACAAGTTAACGACAGTAGAGGAGATCCTGAGTCTACAACATTGCCGGCGCCTGGTAACTCTTCGTCTCTGG
consensus130391	19	consensus130391_19	C	A	TGCAGGCTAAAAGCGTTACATAAATGTCATTGAAGCAAATATGTATTAGGTTATTTTTGCGCATGTTATTTTAGCATCCAAATAGTACTGTGCCT
consensus13039_5159_pair_2_length_342	216	consensus13039_5159_pair_2_length_342_216	G	A	TTCCACTCATGTTCATGTTGAGTCATAAAATATACAGTACTGAATATATACACGCAGTCCTCTTTTTAACTACAGATATTGAATTATATAATAAATCTGGGGCTAGAGGAAATCAAATAGGATGCGTTAACACCGCCGTAAATAAATGGTTAATAATCTGTGACAGCATGTCATCTCATTAATAAAAAAGGGGTATAGTTTTAGCCAGGGTTTTAGAAGAGGGGACTAACTCAAGAATGTGCAGTGAATTTTATAGCTTTTCAGTCTGGCTGGCGTGGGGCCATGCCTTTGCATTCCCCCATGGTAAATATTTGTAACAGATTTTCTCCTGCATCTGAAGAT
consensus130466	15	consensus130466_15	A	T	TGCAGGTTAGGAGCAGAGTGTAGCAGAGGGTGGGGCTACAAGCGTGGTTTACCCAGAATCCCCGACCCAGACCCAGGCCAGAGCCCAGCAGGGCC
consensus130470_4988_pair_1_length_546	175	consensus130470_4988_pair_1_length_546_175	T	G	TTCCGATCTTCAGATGCAGGAACAAGGTTTTAGATACCTTGCTTTGAAGAATCCTACCTTATCCATCTGATCCCTGATTTATTGAAACAAACAAAAGTATTTGGTTGTAATGTTGCAATATTTTATTTCAAGGGTGGCAACCATCCTCCAGGATAGCAACCATCCTCCAGGATATCAACCATCCTCCAGGATAGCAGTGGTGAAAAAAGTACTAAATTCTCATACTTGAGTAAAAGTAAAGATACCTTAATAGAAAATGACTAAAGTAAAAGTGAAAGTCACCCAGTGAAATACTACTTGAGTAAAAGTCTAAAGGTATTTTTAAATATACTTAAGTATCAAAAGTAAATGTAATTTCTAAAATATACTTAAGTGTCAAAAGTAAAAGTACCAATAATA…
consensus13049_4814_pair_1_length_528	256	consensus13049_4814_pair_1_length_528_256	A	T	TCTTCCGATCTTCAGATGCAGGGTTTACCTGGACCTCAGGTCAGTTTTCTTACCGTTCTATTTCCATCCCATCTGACCACATTGAGGATGCCTGATACATAAATCCTACTGTTATGCGATGTTGACATGTAATGACGGCGTATGAATGGCTTTTCCCTCAGGGCACACCTGGAACTATGGGTGGCAAAGGATCAACAGGAAGACGAGGGATGAATGGACAGAAAGTGCGTTGCCTTTGTTCGAAATTTGTTATTCATCAATAACACAAACTCCAAAGCAAATCAGGGGGAGAAAAATAGGTTTATTTGAGAAGGATAAATCAAGATGTTATGCTGGGAGGTAGATGTTCAGATGTTCAGTCTCCCCTGTCCTCAGCTTTTCCCCACTGAACAAAGGAAC…
consensus130711	73	consensus130711_73	G	A	TGCAGGTCTCTTGGCCAGGTTGAGACAGTCTGCGTGGTAGACCTTGGGACATCCTGGCTTCTTACAGGACACGATCTGTCCTCCGTCCCCACAGC
consensus13084	38	consensus13084_38	T	G	TGCAGGGTGTTGATGCCACTCTGCAGCCGGTTGGACATCATGCCCAGCTTCACAGGGCAGTAGCCCACATCTGTAGAGATAAGAGTTGATTGAGA
consensus131057_3576_pair_1_length_606	430	consensus131057_3576_pair_1_length_606_430	C	T	TGTCTTTCACATTTAACCGAGAGAGGTGTGGGGGGCTGCCTTAATCAGCATCCCCGTCATCGGCGCCCGGGGAGCCGTTGTTGTTGGGGGTTAACTGCCTTGCTCAAGGGCAGAACGGCAGATTTTTCCACCTTGCCAGCTCGGGGACTCAAACCAGCGACATTTTGGTTATTGGTCCAACATTCTTAACCGCAAGGCCAGTGGTTCCCAACCTTTTTCGGTTACTATACTGCCAACTGAATTTTACTCTGCCCAGAGTACCCCCTCGTGCATTTTACCAGTAGGACTATGGTCTCTTGAGTCTTCCCAAGTACCCCTGGTTGGGAACCCCTGAACCCCTACTGAACTGATAGGAAGCAGAAGCAGACATGGTTGATATCACCACATTAGTTCACTCTT…
consensus131057_3576_pair_1_length_606	435	consensus131057_3576_pair_1_length_606_435	G	C	TGTCTTTCACATTTAACCGAGAGAGGTGTGGGGGGCTGCCTTAATCAGCATCCCCGTCATCGGCGCCCGGGGAGCCGTTGTTGTTGGGGGTTAACTGCCTTGCTCAAGGGCAGAACGGCAGATTTTTCCACCTTGCCAGCTCGGGGACTCAAACCAGCGACATTTTGGTTATTGGTCCAACATTCTTAACCGCAAGGCCAGTGGTTCCCAACCTTTTTCGGTTACTATACTGCCAACTGAATTTTACTCTGCCCAGAGTACCCCCTCGTGCATTTTACCAGTAGGACTATGGTCTCTTGAGTCTTCCCAAGTACCCCTGGTTGGGAACCCCTGAACCCCTACTGAACTGATAGGAAGCAGAAGCAGACATGGTTGATATCACCACATTAGTTCACTCTT…
consensus131057_3576_pair_1_length_606	436	consensus131057_3576_pair_1_length_606_436	G	A	TGTCTTTCACATTTAACCGAGAGAGGTGTGGGGGGCTGCCTTAATCAGCATCCCCGTCATCGGCGCCCGGGGAGCCGTTGTTGTTGGGGGTTAACTGCCTTGCTCAAGGGCAGAACGGCAGATTTTTCCACCTTGCCAGCTCGGGGACTCAAACCAGCGACATTTTGGTTATTGGTCCAACATTCTTAACCGCAAGGCCAGTGGTTCCCAACCTTTTTCGGTTACTATACTGCCAACTGAATTTTACTCTGCCCAGAGTACCCCCTCGTGCATTTTACCAGTAGGACTATGGTCTCTTGAGTCTTCCCAAGTACCCCTGGTTGGGAACCCCTGAACCCCTACTGAACTGATAGGAAGCAGAAGCAGACATGGTTGATATCACCACATTAGTTCACTCTT…
consensus13106	24	consensus13106_24	A	C	TGCAGGCTCATCCTGACATGACCATCCAGCATGACAATGCCACCAGCCATACTGCTCGCTCTGTGTGGGATTTCCTGCAAGACAGGAATGTCAGT
consensus13106	56	consensus13106_56	T	C	TGCAGGCTCATCCTGACATGACCATCCAGCATGACAATGCCACCAGCCATACTGCTCGCTCTGTGTGGGATTTCCTGCAAGACAGGAATGTCAGT
consensus131163_5236_pair_1_length_576	183	consensus131163_5236_pair_1_length_576_183	A	G	TCCGATCTTCGCGTGCAGGTTGCCATGGATGTCCTGGTGGTTTTCTCCTGAGGAAATATCTTGGTCAAAAACGAAAAAGGCCTGCGCTCCGTAGAGCAGGGCAGTCACCACATGGGTTGCAGAGCCCTCTTGTAAGACATTAGAGTATTTCACATTTCCTGCCCCCAGGTGGTCCATGGTCAACTGCTCGAAGCGAGTGGTGGTACGGTACTGCAAAGAAACCCTAGACTGACGCTTTGAGGTCTTTTTGTCATGTAGGAATTCAGCAGAACCCTTCACACTGACTAAGCCACCAAGGAAACTGGCCTCAAGAGATGCAGACACATTCAAAGCTTCTGACTTGGCTTCACTTGAGTCTGAAGCAATGATTTTGAAGTCAGTGTTTGGCTGTGGATGGAC…
consensus131163_5236_pair_1_length_576	198	consensus131163_5236_pair_1_length_576_198	T	A	TCCGATCTTCGCGTGCAGGTTGCCATGGATGTCCTGGTGGTTTTCTCCTGAGGAAATATCTTGGTCAAAAACGAAAAAGGCCTGCGCTCCGTAGAGCAGGGCAGTCACCACATGGGTTGCAGAGCCCTCTTGTAAGACATTAGAGTATTTCACATTTCCTGCCCCCAGGTGGTCCATGGTCAACTGCTCGAAGCGAGTGGTGGTACGGTACTGCAAAGAAACCCTAGACTGACGCTTTGAGGTCTTTTTGTCATGTAGGAATTCAGCAGAACCCTTCACACTGACTAAGCCACCAAGGAAACTGGCCTCAAGAGATGCAGACACATTCAAAGCTTCTGACTTGGCTTCACTTGAGTCTGAAGCAATGATTTTGAAGTCAGTGTTTGGCTGTGGATGGAC…
consensus131204	67	consensus131204_67	T	G	TGCAGGTAGACCTGCTTCTTGAAGTAAATGCTACATTCCACACAGGTGAAAATCTCTTCACCAAGCTCTCCCTCTCCTCCTCCTTCTTCTTCACC
consensus131282	52	consensus131282_52	T	C	TGCAGGGACCAGCTACCACCGGCCTGAGGAGAGACACATGAAACGAGGGGTTAATACGGTAATAGGAAGGGAGTTGTAACCGATAACACACCTCG
consensus131323	43	consensus131323_43	A	G	TGCAGGGCCATCATCCTCCACCTGCTCTCCTTCCTCATGGTGAAGGTCCACTCTGTGCCCATCATCAGAGGTGGTGAGTGGGTGGAGATGGGGGT
consensus131456	57	consensus131456_57	A	G	TGCAGGATGATGATGCTGGACTTCCACTGCAAGCAAAGTGACAACAAACAGGGCCCATAGCCATCAAGCGTCTCAGAGTGGTAGAGCTGATCAAA
consensus13151_5023_pair_1_length_501	140	consensus13151_5023_pair_1_length_501_140	G	A	CCGATCTCTACGTGCAGGTTTGGCACCAGGATTCATTTGGGCGCTGTCAGCTGTATGGTTATGGATATTGCCATGTGCCCTCCAGCCCAGGGCACCACCATGTACGCTGTGTGACCTGGAGACCACTGGGATCCTGGCAGGAGCAGATAGCTCAAACCTTTGTGGGTGGAGGTCCCCAGCTGCGCTCCACAGACATCATATACAGTGGGGCGGACAGATATAGGCTGCACACAGTGGCTATGGGCACTGTAGAGTTGGAGCTAGGCATCATCATGCGACACTTTGACAGATATGGTGTAGAGAGCTGAAATGTTGAGAGATGGGACAGAGCAAAGGGTGAATGGAGAGAGGCCTGAATGGAGCACTGTATTGTTACTGGGTGTGGATTTTGACCATATC…
consensus13151_5023_pair_1_length_501	189	consensus13151_5023_pair_1_length_501_189	A	C	CCGATCTCTACGTGCAGGTTTGGCACCAGGATTCATTTGGGCGCTGTCAGCTGTATGGTTATGGATATTGCCATGTGCCCTCCAGCCCAGGGCACCACCATGTACGCTGTGTGACCTGGAGACCACTGGGATCCTGGCAGGAGCAGATAGCTCAAACCTTTGTGGGTGGAGGTCCCCAGCTGCGCTCCACAGACATCATATACAGTGGGGCGGACAGATATAGGCTGCACACAGTGGCTATGGGCACTGTAGAGTTGGAGCTAGGCATCATCATGCGACACTTTGACAGATATGGTGTAGAGAGCTGAAATGTTGAGAGATGGGACAGAGCAAAGGGTGAATGGAGAGAGGCCTGAATGGAGCACTGTATTGTTACTGGGTGTGGATTTTGACCATATC…
consensus13151_5023_pair_1_length_501	195	consensus13151_5023_pair_1_length_501_195	A	C	CCGATCTCTACGTGCAGGTTTGGCACCAGGATTCATTTGGGCGCTGTCAGCTGTATGGTTATGGATATTGCCATGTGCCCTCCAGCCCAGGGCACCACCATGTACGCTGTGTGACCTGGAGACCACTGGGATCCTGGCAGGAGCAGATAGCTCAAACCTTTGTGGGTGGAGGTCCCCAGCTGCGCTCCACAGACATCATATACAGTGGGGCGGACAGATATAGGCTGCACACAGTGGCTATGGGCACTGTAGAGTTGGAGCTAGGCATCATCATGCGACACTTTGACAGATATGGTGTAGAGAGCTGAAATGTTGAGAGATGGGACAGAGCAAAGGGTGAATGGAGAGAGGCCTGAATGGAGCACTGTATTGTTACTGGGTGTGGATTTTGACCATATC…
consensus13151_5023_pair_1_length_501	198	consensus13151_5023_pair_1_length_501_198	A	G	CCGATCTCTACGTGCAGGTTTGGCACCAGGATTCATTTGGGCGCTGTCAGCTGTATGGTTATGGATATTGCCATGTGCCCTCCAGCCCAGGGCACCACCATGTACGCTGTGTGACCTGGAGACCACTGGGATCCTGGCAGGAGCAGATAGCTCAAACCTTTGTGGGTGGAGGTCCCCAGCTGCGCTCCACAGACATCATATACAGTGGGGCGGACAGATATAGGCTGCACACAGTGGCTATGGGCACTGTAGAGTTGGAGCTAGGCATCATCATGCGACACTTTGACAGATATGGTGTAGAGAGCTGAAATGTTGAGAGATGGGACAGAGCAAAGGGTGAATGGAGAGAGGCCTGAATGGAGCACTGTATTGTTACTGGGTGTGGATTTTGACCATATC…
consensus131661_6194_pair_1_length_445	340	consensus131661_6194_pair_1_length_445_340	G	T	CATAACAAAATCACAACCCATCCATAAACCATTCATAACTTGTTGATAAGCAGTACTACTGACTTGATGCTGTTCATCCACTCATCCTTCTCCTCGGTGGTGGGAGCAGAGATCCTGTAGAAGGTGTGGTTCCCCTCCACCACTCTGCCGTCCGCCTCCGTCTTACAGGCCTTGATCACCTGGTCCTTGTTCTCTGGGATGAAGAGCTCAAAGCAGTTCTACGCAGAGGAGAGGAGAATCAATCTTAAATTGTATTTTCTTGATTCCTCAGGTCCTCCCTCCTCATCTTCTCTAAACACATTGGAGCAGAAGATCTAAGGTTCCTCCAATCGTCTCTTCGCCTCCAAAACGTTTTGAGAATGAGGCAAGGAGAGAGAATGTGAGGAATGCCACAACTGT…
consensus131718	82	consensus131718_82	A	T	TGCAGGAAGGGTACCACATGAGGGAGGAGGATGATTTCCCTGTAACGCACTGAGTTAAGATTGCCTGCAATGACAACAAGCACAGTCCGATGATG
consensus132000_5272_pair_1_length_592	153	consensus132000_5272_pair_1_length_592_153	T	A	CGATCTATACTTGCAGGTTGGAGCGTCGCAGAGTGGTCATTAAGAAGGGCCATTGGGGACACAGCTTCTACTTTGTGTTCTCTGGGCTACTGGCCGTCACCAAGGACAACGACGGGAGCAGTGCCTTCGTGGATAAGGAGCCCATCCTCATCTAGAAGGGCATGAGCTTCGGGGTGAGCCCTAACAATTATATGTTTTTGTAGAAGCAATTTTTTTAAGAGGCAATATCATTATCAATAGTCATAGTAGTGATAGTGGAGGTAGTAGTGGTGAGAATGGTAGTGATATTGTTTAGTGTTTAGGAAAAAGATATCTGGGTTCTTGCGAACGTCATACCTCACATACGTTCAAAGCCTGATGGGCAACGCAGACGAGTAGGTTCAACCACATGAAATAGCA…
consensus132000_5272_pair_1_length_592	179	consensus132000_5272_pair_1_length_592_179	C	G	CGATCTATACTTGCAGGTTGGAGCGTCGCAGAGTGGTCATTAAGAAGGGCCATTGGGGACACAGCTTCTACTTTGTGTTCTCTGGGCTACTGGCCGTCACCAAGGACAACGACGGGAGCAGTGCCTTCGTGGATAAGGAGCCCATCCTCATCTAGAAGGGCATGAGCTTCGGGGTGAGCCCTAACAATTATATGTTTTTGTAGAAGCAATTTTTTTAAGAGGCAATATCATTATCAATAGTCATAGTAGTGATAGTGGAGGTAGTAGTGGTGAGAATGGTAGTGATATTGTTTAGTGTTTAGGAAAAAGATATCTGGGTTCTTGCGAACGTCATACCTCACATACGTTCAAAGCCTGATGGGCAACGCAGACGAGTAGGTTCAACCACATGAAATAGCA…
consensus132000_5272_pair_1_length_592	183	consensus132000_5272_pair_1_length_592_183	A	C	CGATCTATACTTGCAGGTTGGAGCGTCGCAGAGTGGTCATTAAGAAGGGCCATTGGGGACACAGCTTCTACTTTGTGTTCTCTGGGCTACTGGCCGTCACCAAGGACAACGACGGGAGCAGTGCCTTCGTGGATAAGGAGCCCATCCTCATCTAGAAGGGCATGAGCTTCGGGGTGAGCCCTAACAATTATATGTTTTTGTAGAAGCAATTTTTTTAAGAGGCAATATCATTATCAATAGTCATAGTAGTGATAGTGGAGGTAGTAGTGGTGAGAATGGTAGTGATATTGTTTAGTGTTTAGGAAAAAGATATCTGGGTTCTTGCGAACGTCATACCTCACATACGTTCAAAGCCTGATGGGCAACGCAGACGAGTAGGTTCAACCACATGAAATAGCA…
consensus132000_5272_pair_1_length_592	194	consensus132000_5272_pair_1_length_592_194	G	A	CGATCTATACTTGCAGGTTGGAGCGTCGCAGAGTGGTCATTAAGAAGGGCCATTGGGGACACAGCTTCTACTTTGTGTTCTCTGGGCTACTGGCCGTCACCAAGGACAACGACGGGAGCAGTGCCTTCGTGGATAAGGAGCCCATCCTCATCTAGAAGGGCATGAGCTTCGGGGTGAGCCCTAACAATTATATGTTTTTGTAGAAGCAATTTTTTTAAGAGGCAATATCATTATCAATAGTCATAGTAGTGATAGTGGAGGTAGTAGTGGTGAGAATGGTAGTGATATTGTTTAGTGTTTAGGAAAAAGATATCTGGGTTCTTGCGAACGTCATACCTCACATACGTTCAAAGCCTGATGGGCAACGCAGACGAGTAGGTTCAACCACATGAAATAGCA…
consensus132000_5272_pair_1_length_592	208	consensus132000_5272_pair_1_length_592_208	A	T	CGATCTATACTTGCAGGTTGGAGCGTCGCAGAGTGGTCATTAAGAAGGGCCATTGGGGACACAGCTTCTACTTTGTGTTCTCTGGGCTACTGGCCGTCACCAAGGACAACGACGGGAGCAGTGCCTTCGTGGATAAGGAGCCCATCCTCATCTAGAAGGGCATGAGCTTCGGGGTGAGCCCTAACAATTATATGTTTTTGTAGAAGCAATTTTTTTAAGAGGCAATATCATTATCAATAGTCATAGTAGTGATAGTGGAGGTAGTAGTGGTGAGAATGGTAGTGATATTGTTTAGTGTTTAGGAAAAAGATATCTGGGTTCTTGCGAACGTCATACCTCACATACGTTCAAAGCCTGATGGGCAACGCAGACGAGTAGGTTCAACCACATGAAATAGCA…
consensus132000_5272_pair_1_length_592	241	consensus132000_5272_pair_1_length_592_241	T	A	CGATCTATACTTGCAGGTTGGAGCGTCGCAGAGTGGTCATTAAGAAGGGCCATTGGGGACACAGCTTCTACTTTGTGTTCTCTGGGCTACTGGCCGTCACCAAGGACAACGACGGGAGCAGTGCCTTCGTGGATAAGGAGCCCATCCTCATCTAGAAGGGCATGAGCTTCGGGGTGAGCCCTAACAATTATATGTTTTTGTAGAAGCAATTTTTTTAAGAGGCAATATCATTATCAATAGTCATAGTAGTGATAGTGGAGGTAGTAGTGGTGAGAATGGTAGTGATATTGTTTAGTGTTTAGGAAAAAGATATCTGGGTTCTTGCGAACGTCATACCTCACATACGTTCAAAGCCTGATGGGCAACGCAGACGAGTAGGTTCAACCACATGAAATAGCA…
consensus13208_5051_pair_1_length_625	468	consensus13208_5051_pair_1_length_625_468	G	T	ATTTGAGAGACATTTTGAGACAAGAGTTTACATGTTGTCAACAGTCTAAGCCAGGGGTAGGCAACCCTGTTCCTGGAGTGCCAAAGGTACTGCAGGATTTTGTTCCAACTAGGCACCACACTTGACCAGCTGAGCTAATTAATCAGCTCTGTGATTGCCTAACTTCAACACACCTGGTCTTCAGGTCAGTTCAATCAAAAACAGTGTTGCCAACCCCTTCTGTTTTGCCCCATAGCTGCACACGTGTTGGTTTTGTTTCTAAACAATGTGTAGGTGGAGACTACTTTAACTCTTCACACAAACTGGAATGTTAATCTACAAGTTAGCAAAGCTGTCTTGTGTGGTTGATTGTTCCAAGTCAATCACAAGAGCAAAGCAACAAGTCCTCAGGCTATTCTG…
consensus13208_5051_pair_1_length_625	499	consensus13208_5051_pair_1_length_625_499	A	G	ATTTGAGAGACATTTTGAGACAAGAGTTTACATGTTGTCAACAGTCTAAGCCAGGGGTAGGCAACCCTGTTCCTGGAGTGCCAAAGGTACTGCAGGATTTTGTTCCAACTAGGCACCACACTTGACCAGCTGAGCTAATTAATCAGCTCTGTGATTGCCTAACTTCAACACACCTGGTCTTCAGGTCAGTTCAATCAAAAACAGTGTTGCCAACCCCTTCTGTTTTGCCCCATAGCTGCACACGTGTTGGTTTTGTTTCTAAACAATGTGTAGGTGGAGACTACTTTAACTCTTCACACAAACTGGAATGTTAATCTACAAGTTAGCAAAGCTGTCTTGTGTGGTTGATTGTTCCAAGTCAATCACAAGAGCAAAGCAACAAGTCCTCAGGCTATTCTG…
consensus132259	23	consensus132259_23	C	A	TGCAGGCATTAACACACTCCTGCAACATTACAATACCCTTGGTATAGTTGCAGTCACTACTTGTTTGTGGCACTAGTCACTGATTAATTTGATTA
consensus132281	80	consensus132281_80	C	G	TGCAGGCTGACATCGGTCGTCAGGTGAATAGTGTTTCTTCCGACACATTGGTGCGGGCGGGTGTTAAAAAGCGTGGTTTCGCCAGTCATGTTTTG
consensus132_38210_pair_1_length_322	36	consensus132_38210_pair_1_length_322_36	A	G	TTGTGTGACTGTGAAATGAGAGTTGTGTGACNNNGATATGAGAGTTGTATGACTGTGATATGAGAGGAGTTGCTAGATTTATTGAATAAACTTTTTTCCATAAAATTAGAGTGAGCCAAGGTAACTATGTAAATGTCTCTCGGACAAGGTGACTTTTATCAATATACACTCTAAAAAGTAAAGGTTCCTGGAGTATCCTTTAGGGGTTCTTCAAACTGAAACTGTGGGGGAACCCCTATAAGTTATTTGAAGAACATTTTGTGGGAACCTCTAAGTTCTTTGAAGAACCCCTTATCATGGTTCCTCAAAGAACCTTTTGGGG
consensus132530_7748_pair_1_length_573	118	consensus132530_7748_pair_1_length_573_118	G	T	CTTCCGATCTTCGCATGCAGGGTCTGAATGAAACCTAATGTCCAGTGGGATTGGTCTGTTTGATCCAATTGTTTGTTTCAGTTTACAGTTGTTGAATCCTTTGACATATTGTTGATTGCAAAACTTTTCAGTTTCAACAAATGCATTGGGTTGGTTGAAAAGTGGTACTGTTTTGACATAGTGGAAGATATACTGAATTGATACTGTTTTTCATACTAAGATGGACTAAAATATGTGCTCATTGGTTATGCAAGAGGGCCGCAGGTAGCCTAGTGGTTAGAGCTGACAAGGTAAAAATATGTTGTTCTGCCCCTGAACAAGGCAGTTAACCCACTGTTCCCTGGTAGGCAATCATTGTAAATAAGAATTTGTTCTTAACTGACTTGCCTAGTTAAATAA…
consensus132530_7748_pair_1_length_573	178	consensus132530_7748_pair_1_length_573_178	A	G	CTTCCGATCTTCGCATGCAGGGTCTGAATGAAACCTAATGTCCAGTGGGATTGGTCTGTTTGATCCAATTGTTTGTTTCAGTTTACAGTTGTTGAATCCTTTGACATATTGTTGATTGCAAAACTTTTCAGTTTCAACAAATGCATTGGGTTGGTTGAAAAGTGGTACTGTTTTGACATAGTGGAAGATATACTGAATTGATACTGTTTTTCATACTAAGATGGACTAAAATATGTGCTCATTGGTTATGCAAGAGGGCCGCAGGTAGCCTAGTGGTTAGAGCTGACAAGGTAAAAATATGTTGTTCTGCCCCTGAACAAGGCAGTTAACCCACTGTTCCCTGGTAGGCAATCATTGTAAATAAGAATTTGTTCTTAACTGACTTGCCTAGTTAAATAA…
consensus132530_7748_pair_1_length_573	260	consensus132530_7748_pair_1_length_573_260	C	G	CTTCCGATCTTCGCATGCAGGGTCTGAATGAAACCTAATGTCCAGTGGGATTGGTCTGTTTGATCCAATTGTTTGTTTCAGTTTACAGTTGTTGAATCCTTTGACATATTGTTGATTGCAAAACTTTTCAGTTTCAACAAATGCATTGGGTTGGTTGAAAAGTGGTACTGTTTTGACATAGTGGAAGATATACTGAATTGATACTGTTTTTCATACTAAGATGGACTAAAATATGTGCTCATTGGTTATGCAAGAGGGCCGCAGGTAGCCTAGTGGTTAGAGCTGACAAGGTAAAAATATGTTGTTCTGCCCCTGAACAAGGCAGTTAACCCACTGTTCCCTGGTAGGCAATCATTGTAAATAAGAATTTGTTCTTAACTGACTTGCCTAGTTAAATAA…
consensus132616_1994_pair_1_length_234	90	consensus132616_1994_pair_1_length_234_90	A	G	TCTTGCAGTCATTGTATGGCTATGTTGGAGGTGGTAGTTCTTGCAGTCATTGTATGGCTATGTTGGAGGTGGTAGTTCTTGCAGTCATTATATGGCTATGTTGGAGGTGGTAGTTCTTGGGGTCATGGTGGAGCTTCTTAACACCCGCCCGCTTAACCCGGAAGCCAGCCGCACCAACGCCTCTGAGGAAACAATGTTTAACTGATAACCGAGGTCAACCTGCAACTATAGATC
consensus132795_3991_pair_1_length_560	197	consensus132795_3991_pair_1_length_560_197	T	C	TTCCGATCTACAGCTGCAGGGCCGGAGTAGCACAGCTACAGTTTGTAGCTAATCTCATGCTATTCTATACATTTTTCCATGAGGCTGAGAGAATATTTTGCAGTTTTAAAGCTAAATTCCTGCAATTCTACACTTTGTCATGGCTTATAACGTGTTCATGGGTCATTCTCACAAAACTGTGCCATTTTTTTCACAATATTTCCCGTTGAATCACTGAGATTAGGATCTGTAATTATCTATATCAGATATTATGCATTGTACCAACATTCTCATTACCGTAACAGTTTTCAAAGTCCCCAAAAAAGTAATAAACAAATCAATATTTCTAATATTTAAAAAAATTCTCCCATAATGAGAAGGCCCGAGTTAAACATAACACTGAAAATATAAATATTTCAT…
consensus132795_3991_pair_1_length_560	204	consensus132795_3991_pair_1_length_560_204	C	T	TTCCGATCTACAGCTGCAGGGCCGGAGTAGCACAGCTACAGTTTGTAGCTAATCTCATGCTATTCTATACATTTTTCCATGAGGCTGAGAGAATATTTTGCAGTTTTAAAGCTAAATTCCTGCAATTCTACACTTTGTCATGGCTTATAACGTGTTCATGGGTCATTCTCACAAAACTGTGCCATTTTTTTCACAATATTTCCCGTTGAATCACTGAGATTAGGATCTGTAATTATCTATATCAGATATTATGCATTGTACCAACATTCTCATTACCGTAACAGTTTTCAAAGTCCCCAAAAAAGTAATAAACAAATCAATATTTCTAATATTTAAAAAAATTCTCCCATAATGAGAAGGCCCGAGTTAAACATAACACTGAAAATATAAATATTTCAT…
consensus132795_3991_pair_1_length_560	208	consensus132795_3991_pair_1_length_560_208	G	T	TTCCGATCTACAGCTGCAGGGCCGGAGTAGCACAGCTACAGTTTGTAGCTAATCTCATGCTATTCTATACATTTTTCCATGAGGCTGAGAGAATATTTTGCAGTTTTAAAGCTAAATTCCTGCAATTCTACACTTTGTCATGGCTTATAACGTGTTCATGGGTCATTCTCACAAAACTGTGCCATTTTTTTCACAATATTTCCCGTTGAATCACTGAGATTAGGATCTGTAATTATCTATATCAGATATTATGCATTGTACCAACATTCTCATTACCGTAACAGTTTTCAAAGTCCCCAAAAAAGTAATAAACAAATCAATATTTCTAATATTTAAAAAAATTCTCCCATAATGAGAAGGCCCGAGTTAAACATAACACTGAAAATATAAATATTTCAT…
consensus132795	88	consensus132795_88	A	C	TGCAGGGCCGGAGTAGCACAGCTACAGTTTGTAGCTAATCTCATGCTATTCTATACATTTTTCCATGAGGCTGAGAGAATATTTTGCAGTTTTAA
consensus133124	87	consensus133124_87	G	A	TGCAGGGAGCTACCATTAAGAAACAGGAGGAGCTACTTCAGAACCTGATGGAAGGTTTCCGATCTCTGGCGGAACTCCACGACCAGGGTTCAAGG
consensus133171	87	consensus133171_87	T	A	TGCAGGCTCATCCTGACATGACCCTCCAGCATGACAATGCCACCAGCCATACTGCTTGTTCTGTGCGTGATTTCCTGCAAGACAGGTAGTCAGTG
consensus13320_4500_pair_1_length_436	207	consensus13320_4500_pair_1_length_436_207	C	A	TATATTGTATCAGACACGAGATAGAGAATAAACATTACCAAACATTTCATAACACAAGTTATGTAACAAATGATTTGGGTGGGAGAGCTGAATGGGGGGACGTTGGGACACCTGTTCCTTTGTGTGCTGAGGTGAACCCCCAGCTCATTTCCATAGCCCAGTACGTGTAGTCTGCAGAGCTCTGGTACACTATCGTCCGATGCCCACTGGTTGCACTTGTTGCATAGGTTGGTACACCACAGCTCTGGGGTGAAATGTCCCCTAGGTACAGATCTAGGATCAGCTTCTCCTCCCCCAATCCTAAACGTAATAATTAGTGTGGAAAATGATAAACTGACTCAGGATCAGCATCTATGGGCAACTTCACCCTTCACCACAGCCATTTACTGTGGCTCACGC…
consensus13320_4500_pair_1_length_436	283	consensus13320_4500_pair_1_length_436_283	G	A	TATATTGTATCAGACACGAGATAGAGAATAAACATTACCAAACATTTCATAACACAAGTTATGTAACAAATGATTTGGGTGGGAGAGCTGAATGGGGGGACGTTGGGACACCTGTTCCTTTGTGTGCTGAGGTGAACCCCCAGCTCATTTCCATAGCCCAGTACGTGTAGTCTGCAGAGCTCTGGTACACTATCGTCCGATGCCCACTGGTTGCACTTGTTGCATAGGTTGGTACACCACAGCTCTGGGGTGAAATGTCCCCTAGGTACAGATCTAGGATCAGCTTCTCCTCCCCCAATCCTAAACGTAATAATTAGTGTGGAAAATGATAAACTGACTCAGGATCAGCATCTATGGGCAACTTCACCCTTCACCACAGCCATTTACTGTGGCTCACGC…
consensus13320_4500_pair_1_length_436	298	consensus13320_4500_pair_1_length_436_298	A	C	TATATTGTATCAGACACGAGATAGAGAATAAACATTACCAAACATTTCATAACACAAGTTATGTAACAAATGATTTGGGTGGGAGAGCTGAATGGGGGGACGTTGGGACACCTGTTCCTTTGTGTGCTGAGGTGAACCCCCAGCTCATTTCCATAGCCCAGTACGTGTAGTCTGCAGAGCTCTGGTACACTATCGTCCGATGCCCACTGGTTGCACTTGTTGCATAGGTTGGTACACCACAGCTCTGGGGTGAAATGTCCCCTAGGTACAGATCTAGGATCAGCTTCTCCTCCCCCAATCCTAAACGTAATAATTAGTGTGGAAAATGATAAACTGACTCAGGATCAGCATCTATGGGCAACTTCACCCTTCACCACAGCCATTTACTGTGGCTCACGC…
consensus13320_4500_pair_1_length_436	305	consensus13320_4500_pair_1_length_436_305	A	C	TATATTGTATCAGACACGAGATAGAGAATAAACATTACCAAACATTTCATAACACAAGTTATGTAACAAATGATTTGGGTGGGAGAGCTGAATGGGGGGACGTTGGGACACCTGTTCCTTTGTGTGCTGAGGTGAACCCCCAGCTCATTTCCATAGCCCAGTACGTGTAGTCTGCAGAGCTCTGGTACACTATCGTCCGATGCCCACTGGTTGCACTTGTTGCATAGGTTGGTACACCACAGCTCTGGGGTGAAATGTCCCCTAGGTACAGATCTAGGATCAGCTTCTCCTCCCCCAATCCTAAACGTAATAATTAGTGTGGAAAATGATAAACTGACTCAGGATCAGCATCTATGGGCAACTTCACCCTTCACCACAGCCATTTACTGTGGCTCACGC…
consensus13320_4500_pair_1_length_436	307	consensus13320_4500_pair_1_length_436_307	G	T	TATATTGTATCAGACACGAGATAGAGAATAAACATTACCAAACATTTCATAACACAAGTTATGTAACAAATGATTTGGGTGGGAGAGCTGAATGGGGGGACGTTGGGACACCTGTTCCTTTGTGTGCTGAGGTGAACCCCCAGCTCATTTCCATAGCCCAGTACGTGTAGTCTGCAGAGCTCTGGTACACTATCGTCCGATGCCCACTGGTTGCACTTGTTGCATAGGTTGGTACACCACAGCTCTGGGGTGAAATGTCCCCTAGGTACAGATCTAGGATCAGCTTCTCCTCCCCCAATCCTAAACGTAATAATTAGTGTGGAAAATGATAAACTGACTCAGGATCAGCATCTATGGGCAACTTCACCCTTCACCACAGCCATTTACTGTGGCTCACGC…
consensus13320_4500_pair_1_length_436	311	consensus13320_4500_pair_1_length_436_311	T	C	TATATTGTATCAGACACGAGATAGAGAATAAACATTACCAAACATTTCATAACACAAGTTATGTAACAAATGATTTGGGTGGGAGAGCTGAATGGGGGGACGTTGGGACACCTGTTCCTTTGTGTGCTGAGGTGAACCCCCAGCTCATTTCCATAGCCCAGTACGTGTAGTCTGCAGAGCTCTGGTACACTATCGTCCGATGCCCACTGGTTGCACTTGTTGCATAGGTTGGTACACCACAGCTCTGGGGTGAAATGTCCCCTAGGTACAGATCTAGGATCAGCTTCTCCTCCCCCAATCCTAAACGTAATAATTAGTGTGGAAAATGATAAACTGACTCAGGATCAGCATCTATGGGCAACTTCACCCTTCACCACAGCCATTTACTGTGGCTCACGC…
consensus13320_4500_pair_1_length_436	312	consensus13320_4500_pair_1_length_436_312	A	C	TATATTGTATCAGACACGAGATAGAGAATAAACATTACCAAACATTTCATAACACAAGTTATGTAACAAATGATTTGGGTGGGAGAGCTGAATGGGGGGACGTTGGGACACCTGTTCCTTTGTGTGCTGAGGTGAACCCCCAGCTCATTTCCATAGCCCAGTACGTGTAGTCTGCAGAGCTCTGGTACACTATCGTCCGATGCCCACTGGTTGCACTTGTTGCATAGGTTGGTACACCACAGCTCTGGGGTGAAATGTCCCCTAGGTACAGATCTAGGATCAGCTTCTCCTCCCCCAATCCTAAACGTAATAATTAGTGTGGAAAATGATAAACTGACTCAGGATCAGCATCTATGGGCAACTTCACCCTTCACCACAGCCATTTACTGTGGCTCACGC…
consensus133357_5423_pair_1_length_397	248	consensus133357_5423_pair_1_length_397_248	C	T	CTCTCTCTCTCTCCCTCTCTCTCTCCCTTCTCTCTCCCTCTCTCTCTCTCTCCCTCTCTCCCCCCTCTCTCTCTGTGAGGTAATTAAAAGAACAGGATCTCCAGATCTCTCCTTCGTTCCACACCCTTCTTTTACACTCCCTTTTAAAATCACTCTGTTTCCCCTCAAGGTTATCTCCTTTTACAAGTGTTTCTTCTCTTGCCAACTCAATTGCTCCTTGACAAATCAAACATGGCTGTGTTGACAACTTATTCTCCTTTGCATAATAGAGGCTATAATCCAAATCCAAACAACCTCTGACACACTCATACAAAACAAATAAATTATTTCTCTACCAGTTCGATGAGGTATGAGGTCCTGTAGCCTAGCTCTAAGGCCTGCATGCTAAGATCGGAAG
consensus133357_5423_pair_1_length_397	261	consensus133357_5423_pair_1_length_397_261	G	C	CTCTCTCTCTCTCCCTCTCTCTCTCCCTTCTCTCTCCCTCTCTCTCTCTCTCCCTCTCTCCCCCCTCTCTCTCTGTGAGGTAATTAAAAGAACAGGATCTCCAGATCTCTCCTTCGTTCCACACCCTTCTTTTACACTCCCTTTTAAAATCACTCTGTTTCCCCTCAAGGTTATCTCCTTTTACAAGTGTTTCTTCTCTTGCCAACTCAATTGCTCCTTGACAAATCAAACATGGCTGTGTTGACAACTTATTCTCCTTTGCATAATAGAGGCTATAATCCAAATCCAAACAACCTCTGACACACTCATACAAAACAAATAAATTATTTCTCTACCAGTTCGATGAGGTATGAGGTCCTGTAGCCTAGCTCTAAGGCCTGCATGCTAAGATCGGAAG
consensus133377	57	consensus133377_57	T	C	TGCAGGGATCTGAAGCTGGACAACGTGATGCTGGACTCGGAGGGCCACATTAAGATTGCTGACTTTGGCATGTGTAAAGAGAACATATACGAGGG
consensus133399	14	consensus133399_14	T	G	TGCAGGGCTACTATTACCATCCAGCCAGGACGGGTTGTGCAGGAGGTGCGCTCCAGACCTCCAGTGCCTACTCATGGCCTGGTGTATCCAGTTCC
consensus133399	80	consensus133399_80	T	C	TGCAGGGCTACTATTACCATCCAGCCAGGACGGGTTGTGCAGGAGGTGCGCTCCAGACCTCCAGTGCCTACTCATGGCCTGGTGTATCCAGTTCC
consensus13345	17	consensus13345_17	A	C	TGCAGGCTCATCCTGAAATGACCCTCCAGCATGACAATGCCACCACGCACAGAATGAGCAGTATGACTGATTTCCTGCAAGACAGGAATGTCAGT
consensus13345	40	consensus13345_40	C	A	TGCAGGCTCATCCTGAAATGACCCTCCAGCATGACAATGCCACCACGCACAGAATGAGCAGTATGACTGATTTCCTGCAAGACAGGAATGTCAGT
consensus13345	49	consensus13345_49	A	G	TGCAGGCTCATCCTGAAATGACCCTCCAGCATGACAATGCCACCACGCACAGAATGAGCAGTATGACTGATTTCCTGCAAGACAGGAATGTCAGT
consensus133500_3210_pair_1_length_543	339	consensus133500_3210_pair_1_length_543_339	T	C	TCAGGTCTGTTCAACGCTGGTCCAACCAATCGGATTCCATGCTTCAAGATTGCTTCGATCACGTGGACTGGGACATGTTCCGCATAACGTCGAACAACAACATTAATGAATACGCTGATTCGGTGAGCGAGTTTATTAGCAAGTGCATCGGTGATGTTGTACCCACAGCGTCTATGAAAACATTCCAACCAGAAACCGTGGATTGATGGCAGCATTCGCGCAAAACTGAAAGCGTGAACCACTGCTTTTAATCAGGGCAAGGTGACCGGAAACATAACCGAATACAAACAGTGTAGCTATTCCCTCCGCAAGGCAATCAAACAAGCTAAGCGTCAGTATAGAGACAAAGTGGAGTCGCAATTCAACGGCTCAGACACGAGAGGTATGTGGCAGGGTCTA…
consensus13351_10719_pair_1_length_223	53	consensus13351_10719_pair_1_length_223_53	C	T	GCAATTTATTGCCCTGGCCACATCTGCAGTCCTCATNNNNNCTTGCAGCATGCCTAAGGCACGTTCACGCAGATGAGCAGGGACCCTGGGCATCTTCATTTTGGCGTTTTTTTGTTTGTTGAGTGAGTAGAAAGGCCTCTTTAGTGTCCTAAGTTTTCATAACTGTGACCTTAATTGNCTACCGTCTGTAAGCTGTTAGTGTCTTAATGACCGTTCCACAGGT
consensus13351_10719_pair_1_length_223	69	consensus13351_10719_pair_1_length_223_69	G	A	GCAATTTATTGCCCTGGCCACATCTGCAGTCCTCATNNNNNCTTGCAGCATGCCTAAGGCACGTTCACGCAGATGAGCAGGGACCCTGGGCATCTTCATTTTGGCGTTTTTTTGTTTGTTGAGTGAGTAGAAAGGCCTCTTTAGTGTCCTAAGTTTTCATAACTGTGACCTTAATTGNCTACCGTCTGTAAGCTGTTAGTGTCTTAATGACCGTTCCACAGGT
consensus133543	92	consensus133543_92	C	G	TGCAGGGTGATGAACCTGGAGAAGAGTCCCCTAAGCAAGATGGTCCTGGGGCTCTGTTCACAAACACAAACACAAACACACCCCACAGATCCCCT
consensus133661	22	consensus133661_22	G	C	TGCAGGTGATCCGCGCCATGGGCTCCCTCAAGTCCAGGGGCTACTTGAGGGAGACGTTCGCCTGGAGGCACTTCTATTGGTACCTGACCAACGAG
consensus133661	56	consensus133661_56	G	T	TGCAGGTGATCCGCGCCATGGGCTCCCTCAAGTCCAGGGGCTACTTGAGGGAGACGTTCGCCTGGAGGCACTTCTATTGGTACCTGACCAACGAG
consensus13367_4464_pair_1_length_467	134	consensus13367_4464_pair_1_length_467_134	T	A	TGACCTGCAGGTCAGAACAGTCTTTGTATCATATACACCTTATACACTAAGATATCACTGTTATTACAGGTGTAATATAAGTAGTAGTAGCAGCATGTTATAACATAACTTCATTTGTTTTTAGTTTGGCCGATAGGATTGGTTTAATGGTATTATAGTTCAGGCATAACCAGTGCACTACCTTTGCCTGTCTGTCCAGATGGGTACCAACAAACTTGCCAGCCAGAAGGGCATGACATCTTATGGCACGCGGCGTCACCTGTACGACCCGAGGGGGGGAATGGAGAACCCTCTGGACCAGTCCACCATCAGCCTCCAGATGGGCACCAATAAGGGTGCCAACCAGGTGGGGCGCCATTTGATTTCACAAATAGATATGCTCTGGTAGAGATAGAATTG…
consensus13367_4464_pair_1_length_467	143	consensus13367_4464_pair_1_length_467_143	T	C	TGACCTGCAGGTCAGAACAGTCTTTGTATCATATACACCTTATACACTAAGATATCACTGTTATTACAGGTGTAATATAAGTAGTAGTAGCAGCATGTTATAACATAACTTCATTTGTTTTTAGTTTGGCCGATAGGATTGGTTTAATGGTATTATAGTTCAGGCATAACCAGTGCACTACCTTTGCCTGTCTGTCCAGATGGGTACCAACAAACTTGCCAGCCAGAAGGGCATGACATCTTATGGCACGCGGCGTCACCTGTACGACCCGAGGGGGGGAATGGAGAACCCTCTGGACCAGTCCACCATCAGCCTCCAGATGGGCACCAATAAGGGTGCCAACCAGGTGGGGCGCCATTTGATTTCACAAATAGATATGCTCTGGTAGAGATAGAATTG…
consensus13367_4464_pair_1_length_467	182	consensus13367_4464_pair_1_length_467_182	C	T	TGACCTGCAGGTCAGAACAGTCTTTGTATCATATACACCTTATACACTAAGATATCACTGTTATTACAGGTGTAATATAAGTAGTAGTAGCAGCATGTTATAACATAACTTCATTTGTTTTTAGTTTGGCCGATAGGATTGGTTTAATGGTATTATAGTTCAGGCATAACCAGTGCACTACCTTTGCCTGTCTGTCCAGATGGGTACCAACAAACTTGCCAGCCAGAAGGGCATGACATCTTATGGCACGCGGCGTCACCTGTACGACCCGAGGGGGGGAATGGAGAACCCTCTGGACCAGTCCACCATCAGCCTCCAGATGGGCACCAATAAGGGTGCCAACCAGGTGGGGCGCCATTTGATTTCACAAATAGATATGCTCTGGTAGAGATAGAATTG…
consensus133791	53	consensus133791_53	A	T	TGCAGGAAGGGTAACACATGAGGGAGGAGGATGTCTTTCCTGTAACGCACAAAGTTGAGATTGCCTGCAATGACAACAAGCTCAGTCCGATGATG
consensus133796	82	consensus133796_82	T	A	TGCAGGAGAGAAAGAGGCACAACAGGGTCAGATGCAACTAGCTATCAGCCTTCAGGGTCCAATATGGCTAAACTATAAACATCAATTGTAAACAA
consensus133830_14140_pair_1_length_622	304	consensus133830_14140_pair_1_length_622_304	C	A	TTTACATTGATGTTTCCACAGAGACCTGAGTCATATTCACTAGGCACCAAACTGAAGAAAATCACCTGAAACAGGGAGGTACTAACTGAGCAAGAAATTATTTTGATGTTTGTACTTTTAGGACTTTTCTATTGATTCCATTTCAACAATCTCAATCAACTACTGCTTATTAAGTATTCCAAATTATTTTAAATAGTAATTGAACGCAGGTCTGTTTCCACATGCAATAAGCCTGTAACGTCTTGTACCATCTCAGGTAAAGGTGTTTCAAATGGAAGGGCAAGTCTCACCACTGAGAGGAAACCATCACAGGTCCACCTCTGCATCAGGTCAGCTACGTTGATCAGTACTGTCCCAGGGATGCTGGGTGCAGAGATGAACTCCCCTGACCTGGTACCA…
consensus133830_14140_pair_1_length_622	311	consensus133830_14140_pair_1_length_622_311	A	T	TTTACATTGATGTTTCCACAGAGACCTGAGTCATATTCACTAGGCACCAAACTGAAGAAAATCACCTGAAACAGGGAGGTACTAACTGAGCAAGAAATTATTTTGATGTTTGTACTTTTAGGACTTTTCTATTGATTCCATTTCAACAATCTCAATCAACTACTGCTTATTAAGTATTCCAAATTATTTTAAATAGTAATTGAACGCAGGTCTGTTTCCACATGCAATAAGCCTGTAACGTCTTGTACCATCTCAGGTAAAGGTGTTTCAAATGGAAGGGCAAGTCTCACCACTGAGAGGAAACCATCACAGGTCCACCTCTGCATCAGGTCAGCTACGTTGATCAGTACTGTCCCAGGGATGCTGGGTGCAGAGATGAACTCCCCTGACCTGGTACCA…
consensus133876	89	consensus133876_89	T	C	TGCAGGAAGGGTACCACATGAGGGAGGAGGATGTCTTCCCTGTTAACGCACAGCATTGAGATTGCCTGCAATGACAACAAGCTCAGTCTGATGAT
consensus134093_6109_pair_1_length_581	87	consensus134093_6109_pair_1_length_581_87	A	C	ATCTTAGCGTGCAGGGTCTTTATTCCAACCCTGTCGTAACACATACAACCTGCACACCTGCTATAGTCCTATACAGAATCACAATCACCTTTATTCACCAAGCACATTTACATGTACCAAACATTTGACCTGGCGAAATGTTACCAGACATTAAACAGAATATACTGACAGACCATACAGGCAGACAGGATACACAGACAGGATATACACCAAAAAAATGTAATACAGACATGAGACACTGACTTCCCCATCTCTAACCTCTGACCCTAGAGGTGACGCCCTGCACCCTGAACAATGGAGGCTGTTCCCAGCTGTGTAGTGTGAAGCAGGAACAAGCTCAGTGTCACTGCAGACCAGGCTTCACCCTGGTAGAGGACCACCGTACCTGTAGAGGTCAGT…
consensus134093_6109_pair_1_length_581	134	consensus134093_6109_pair_1_length_581_134	C	T	ATCTTAGCGTGCAGGGTCTTTATTCCAACCCTGTCGTAACACATACAACCTGCACACCTGCTATAGTCCTATACAGAATCACAATCACCTTTATTCACCAAGCACATTTACATGTACCAAACATTTGACCTGGCGAAATGTTACCAGACATTAAACAGAATATACTGACAGACCATACAGGCAGACAGGATACACAGACAGGATATACACCAAAAAAATGTAATACAGACATGAGACACTGACTTCCCCATCTCTAACCTCTGACCCTAGAGGTGACGCCCTGCACCCTGAACAATGGAGGCTGTTCCCAGCTGTGTAGTGTGAAGCAGGAACAAGCTCAGTGTCACTGCAGACCAGGCTTCACCCTGGTAGAGGACCACCGTACCTGTAGAGGTCAGT…
consensus134093_6109_pair_1_length_581	166	consensus134093_6109_pair_1_length_581_166	T	A	ATCTTAGCGTGCAGGGTCTTTATTCCAACCCTGTCGTAACACATACAACCTGCACACCTGCTATAGTCCTATACAGAATCACAATCACCTTTATTCACCAAGCACATTTACATGTACCAAACATTTGACCTGGCGAAATGTTACCAGACATTAAACAGAATATACTGACAGACCATACAGGCAGACAGGATACACAGACAGGATATACACCAAAAAAATGTAATACAGACATGAGACACTGACTTCCCCATCTCTAACCTCTGACCCTAGAGGTGACGCCCTGCACCCTGAACAATGGAGGCTGTTCCCAGCTGTGTAGTGTGAAGCAGGAACAAGCTCAGTGTCACTGCAGACCAGGCTTCACCCTGGTAGAGGACCACCGTACCTGTAGAGGTCAGT…
consensus134093_6109_pair_1_length_581	193	consensus134093_6109_pair_1_length_581_193	C	T	ATCTTAGCGTGCAGGGTCTTTATTCCAACCCTGTCGTAACACATACAACCTGCACACCTGCTATAGTCCTATACAGAATCACAATCACCTTTATTCACCAAGCACATTTACATGTACCAAACATTTGACCTGGCGAAATGTTACCAGACATTAAACAGAATATACTGACAGACCATACAGGCAGACAGGATACACAGACAGGATATACACCAAAAAAATGTAATACAGACATGAGACACTGACTTCCCCATCTCTAACCTCTGACCCTAGAGGTGACGCCCTGCACCCTGAACAATGGAGGCTGTTCCCAGCTGTGTAGTGTGAAGCAGGAACAAGCTCAGTGTCACTGCAGACCAGGCTTCACCCTGGTAGAGGACCACCGTACCTGTAGAGGTCAGT…
consensus134152_5176_pair_1_length_580	156	consensus134152_5176_pair_1_length_580_156	A	C	TTCCGATCTGTGCGTGCAGGCCTGGTTTCAGCTTTCCCCTGATATGGAAAGACATTGAGCAAGTACTTGGTTTGGACATCGGCGGCAAACCAGAACGTAACTGAAGTCACATGCACCATTATCAGCTTCTATCTGGTTTCTATCGCCCATTCTTCAATTGATGACAGAACAGCATATTGCAATTTGAAGTTTATTATGTTAGTAGTTTTTGCCTAGTAACCAGAGCAGTGGTGCCTCGCTAGCACAGATATTCTTGGAACAAGTGACATTTGAAAATAGAGCTGCAACTCTTGAATTCTGAGAATTCTATTTGACAAAGGGAAGCGTCATGGAAACAGCAGAATACGCTCGTTCAGATTCTATATAGAAATCAACATGTTTTACCTACATGTGACTGAA…
consensus134152_5176_pair_1_length_580	188	consensus134152_5176_pair_1_length_580_188	A	G	TTCCGATCTGTGCGTGCAGGCCTGGTTTCAGCTTTCCCCTGATATGGAAAGACATTGAGCAAGTACTTGGTTTGGACATCGGCGGCAAACCAGAACGTAACTGAAGTCACATGCACCATTATCAGCTTCTATCTGGTTTCTATCGCCCATTCTTCAATTGATGACAGAACAGCATATTGCAATTTGAAGTTTATTATGTTAGTAGTTTTTGCCTAGTAACCAGAGCAGTGGTGCCTCGCTAGCACAGATATTCTTGGAACAAGTGACATTTGAAAATAGAGCTGCAACTCTTGAATTCTGAGAATTCTATTTGACAAAGGGAAGCGTCATGGAAACAGCAGAATACGCTCGTTCAGATTCTATATAGAAATCAACATGTTTTACCTACATGTGACTGAA…
consensus134245	15	consensus134245_15	C	T	TGCAGGGGTATCAGCTGAGTATCACAGACCTTTCTTAGCTGATCCAGACACCAGAGAGGAACTGGGGGGATTAGGTAGTGTTTCTCTCTATGCTA
consensus134245	33	consensus134245_33	T	C	TGCAGGGGTATCAGCTGAGTATCACAGACCTTTCTTAGCTGATCCAGACACCAGAGAGGAACTGGGGGGATTAGGTAGTGTTTCTCTCTATGCTA
consensus134376	16	consensus134376_16	C	G	TGCAGGCTGACGGCGCTCGTCAGTTGAATGGTGTTTCCTCTGACACATTGACGCAGGTGGCTTCCCGGTTAAGTGAGCGGGTGTTAAGAAGTGTG
consensus134399	59	consensus134399_59	A	C	TGCAGGCTGGTAGTAGAATGTTCTGACAGTGTTACTGTATATCCTGCACACTGGTAGTAGAAGGTTCTGGAAGTGTTACTGTATATCCTGCACAC
consensus134424_4075_pair_1_length_540	120	consensus134424_4075_pair_1_length_540_120	A	T	TCCGATCTGTACATGCAGGGTACCGCCTGGCTACCCAGCCCTGAGCCCTCCCATCTCATCTCATCACTGACTGGCAAGCCTAACTTCAGTGAAGAAGACACTCCTCTTCTCTGTACTTTATACATTCTCTCCAATCTCCTTTAGCAGAGTAACTGTTTGTCTGACAGGCTGAGTTTACCTCATTAGGCTGTAATTATGGCCAGACTGAAACATATCTCAACCACCCAGCCAGGGACGTTTTTACAGGTGGATCACCTCTGCCTAGCTTGCTCCTGTGGGAACAATCGGACCCTCTTCTCTCCTCACCCAGGCCCACACCACAGATGGCCAGCTCTAAAGCCCTGAGACACTGCTGGGCACTGGGCACAGAGTGGCCCTGGCAGGTCCCAACATGCTCCA…
consensus134424_4075_pair_1_length_540	122	consensus134424_4075_pair_1_length_540_122	A	C	TCCGATCTGTACATGCAGGGTACCGCCTGGCTACCCAGCCCTGAGCCCTCCCATCTCATCTCATCACTGACTGGCAAGCCTAACTTCAGTGAAGAAGACACTCCTCTTCTCTGTACTTTATACATTCTCTCCAATCTCCTTTAGCAGAGTAACTGTTTGTCTGACAGGCTGAGTTTACCTCATTAGGCTGTAATTATGGCCAGACTGAAACATATCTCAACCACCCAGCCAGGGACGTTTTTACAGGTGGATCACCTCTGCCTAGCTTGCTCCTGTGGGAACAATCGGACCCTCTTCTCTCCTCACCCAGGCCCACACCACAGATGGCCAGCTCTAAAGCCCTGAGACACTGCTGGGCACTGGGCACAGAGTGGCCCTGGCAGGTCCCAACATGCTCCA…
consensus134424_4075_pair_1_length_540	157	consensus134424_4075_pair_1_length_540_157	T	C	TCCGATCTGTACATGCAGGGTACCGCCTGGCTACCCAGCCCTGAGCCCTCCCATCTCATCTCATCACTGACTGGCAAGCCTAACTTCAGTGAAGAAGACACTCCTCTTCTCTGTACTTTATACATTCTCTCCAATCTCCTTTAGCAGAGTAACTGTTTGTCTGACAGGCTGAGTTTACCTCATTAGGCTGTAATTATGGCCAGACTGAAACATATCTCAACCACCCAGCCAGGGACGTTTTTACAGGTGGATCACCTCTGCCTAGCTTGCTCCTGTGGGAACAATCGGACCCTCTTCTCTCCTCACCCAGGCCCACACCACAGATGGCCAGCTCTAAAGCCCTGAGACACTGCTGGGCACTGGGCACAGAGTGGCCCTGGCAGGTCCCAACATGCTCCA…
consensus13445_4859_pair_1_length_404	112	consensus13445_4859_pair_1_length_404_112	T	C	GATCTTCGCTTGCAGGTAACCCAGGGCAGCCGGGGCAGACACCCCCAGAACACACACAGAGAACCACCCCACTGGAGGGCAGGAGAGAAACTGACTGTCACATTTTAGATATATCACATTATTATACACACTCAGTTGTATGTGGTAGTAGTTCATATATCAGTGTGTGTGTGTGTGTGTATTACCCAGCATTAGCTCACCTTCACTCAGAGTGAGGAAGAGGATGTTGAGCAGTAGACAGACCAGTAGTGAGCACAGAGGCATCCTCCACCTGTAATACACCACACAGTCATACTGACCTAGGATCAGTTTAGCGTCCTCAAGTCCTATCCTCAACCATTAGGGTGGAGGAACTAAAAACTGACCTCCGATCAGTGTCTAGGGTAAACACTGACTCAC…
consensus134470	87	consensus134470_87	G	A	TGCAGGGATTTATGCTTTTGGATTCCTCTCTATGGCTCCTCAGCTGTTCATTAACTTCAAGGTTTGTCCTACTTTGTCCTAATTTAGAGCATAAT
consensus134784	52	consensus134784_52	A	T	TGCAGGTTAAATCTGCCCGTGAGCCACGCATCAAACTTTCACATCCCTGCCATCAATTATTCACTGGGCTATGCTGTCAGGAGTTAGCACGACAC
consensus13495_12385_pair_2_length_218	26	consensus13495_12385_pair_2_length_218_26	G	A	TGCCCATGGAGTTGGGAGGGGCTGCGCATAGGGAGGNNNNNNNAGGGGCCTTCACGTGCACCATCTGTGGCCGCAGAGGGCACACTGCTAGTCGGTGCCGGGTTAGTCCTTCTGGGAGTCGAGGCAGCAGGCNNNGCACTCTGGCGTCACCCCAGGTGAGTCTGCANNACTCTCATCCAGAGTCCTCTGTTGTCCACCTGTTTGTACCTGTTTGTTTC
consensus135073_4865_pair_1_length_559	111	consensus135073_4865_pair_1_length_559_111	G	C	TCTTCAGATGCAGGAAGGTTACCACATAAGGAAGGTGGATGCCTTCCCTGTAACACACAGCATTGAGATTGCCTGCAGTGACAAGCTCAGTCCGATGATGCTGTGACACAGCGCCCCAGACCATGATGGACCCTCCACCTCCAAATCGATCCCGCTCCAGAGTACAGGCCTCGGTGTAACACTCATTCTTTCAACGATAAACGCAAATACGACCATCACCCCTGGTGAGACAAAACCGCGACTCGTCAGTGAAGAGCACTTTTTGCCAGTCCTGTCTGGTCCAGCAATGCTGGGATTGTGCCCATAGGCGACGTTGTTGCCGGGGATGTCTGGTAAGGACCTTTATTTAACCAGGTAAGCTAGTTGAGAACAAGTTCTCATTTACAACTGCAACCTGGC…
consensus135073_4865_pair_1_length_559	209	consensus135073_4865_pair_1_length_559_209	A	C	TCTTCAGATGCAGGAAGGTTACCACATAAGGAAGGTGGATGCCTTCCCTGTAACACACAGCATTGAGATTGCCTGCAGTGACAAGCTCAGTCCGATGATGCTGTGACACAGCGCCCCAGACCATGATGGACCCTCCACCTCCAAATCGATCCCGCTCCAGAGTACAGGCCTCGGTGTAACACTCATTCTTTCAACGATAAACGCAAATACGACCATCACCCCTGGTGAGACAAAACCGCGACTCGTCAGTGAAGAGCACTTTTTGCCAGTCCTGTCTGGTCCAGCAATGCTGGGATTGTGCCCATAGGCGACGTTGTTGCCGGGGATGTCTGGTAAGGACCTTTATTTAACCAGGTAAGCTAGTTGAGAACAAGTTCTCATTTACAACTGCAACCTGGC…
consensus13518	36	consensus13518_36	T	C	TGCAGGTATATCTCACTGGTCATCCCCAAAGCCAATTCCTCCTTTGGCCGCCTTTCCTTCCAGTTCTCTGCTGCCAGTGACTGGAACGAATTGCA
consensus13518	37	consensus13518_37	T	A	TGCAGGTATATCTCACTGGTCATCCCCAAAGCCAATTCCTCCTTTGGCCGCCTTTCCTTCCAGTTCTCTGCTGCCAGTGACTGGAACGAATTGCA
consensus135300_4130_pair_1_length_538	385	consensus135300_4130_pair_1_length_538_385	G	A	GAGAAAGCGGCTTTAGCAGCTATAAAAGGCAAAGAGAAGGTAAAGAGAATTGCGTTAGAATTACCGCAGCACTGAGGTTGAAGTTGCCCAGTACGATGAGTGGTGAGCCATTAGCTTATCAAGGTGTCAAGCTTCTTGATGAACTCTTCCAGGGCACCTGGTGGGTGGTAGATGACAACAATGTTAAGCTTGAGTGGACAAGTGACAGTGAGAGCATGGAATTAAAATGAGGAGATGGACAAGAGAGAGAGAAGGAAAAGAGAAAATCTCCTCTCATCAGAAATGAGTAGCCCTGTGCCACCACCGCAACAACGAGATACTCTCTGAATATGAGAGAACATGTAGTCAGATGAAGAGAGAGCAGTCAGAGTGGCAGTATTCTCAGGGGTAGTCCATGTC…
consensus135325	58	consensus135325_58	A	C	TGCAGGTCAGACTGGAACTGCTGCCACTCCCCTCTCTCAGTCTGCAGAAAGGAAGACAGTGACAATTATCTACTATGAAGACCAATCCATAGGTT
consensus135754	72	consensus135754_72	A	C	TGCAGGTGTGATGCCGATCCTGTGCAGGTGTTGTTACACGTGGTCTGCCACTGCGAGGATGATCAGCTGTCAGTCCTGTCTCCCTGTACCGCTGT
consensus135759_3108_pair_2_length_297	174	consensus135759_3108_pair_2_length_297_174	A	G	CCGATCTGAGAATGCAGGTTTTGGTAGCGGGCCGTGTCAGTGGCACTGCATTGTCCTCAAAGCGAGCAAAAAACTTGTTTAGTCTGTCTGGGAGCAAGGCATCGTGATCCGCGACGGGGCTGATTTTTCTTTTGTAGTCCGTGATTGACTGTAGACCCTGCCACATACCTCTCATGTCTGAGCCGTTGAATTGCGACTCCACTTTGTCTCTGTACTGACGCTTAGCTTGTTTGATTGCCTTGCGGAGGGAATTGCTACACTGTTTATATTCGGTCATGTTTCCGGTCACTTTGCCCT
consensus135759_3108_pair_2_length_297	182	consensus135759_3108_pair_2_length_297_182	G	T	CCGATCTGAGAATGCAGGTTTTGGTAGCGGGCCGTGTCAGTGGCACTGCATTGTCCTCAAAGCGAGCAAAAAACTTGTTTAGTCTGTCTGGGAGCAAGGCATCGTGATCCGCGACGGGGCTGATTTTTCTTTTGTAGTCCGTGATTGACTGTAGACCCTGCCACATACCTCTCATGTCTGAGCCGTTGAATTGCGACTCCACTTTGTCTCTGTACTGACGCTTAGCTTGTTTGATTGCCTTGCGGAGGGAATTGCTACACTGTTTATATTCGGTCATGTTTCCGGTCACTTTGCCCT
consensus135759_3108_pair_2_length_297	184	consensus135759_3108_pair_2_length_297_184	C	T	CCGATCTGAGAATGCAGGTTTTGGTAGCGGGCCGTGTCAGTGGCACTGCATTGTCCTCAAAGCGAGCAAAAAACTTGTTTAGTCTGTCTGGGAGCAAGGCATCGTGATCCGCGACGGGGCTGATTTTTCTTTTGTAGTCCGTGATTGACTGTAGACCCTGCCACATACCTCTCATGTCTGAGCCGTTGAATTGCGACTCCACTTTGTCTCTGTACTGACGCTTAGCTTGTTTGATTGCCTTGCGGAGGGAATTGCTACACTGTTTATATTCGGTCATGTTTCCGGTCACTTTGCCCT
consensus135908	13	consensus135908_13	G	A	TGCAGGAAGTCTGTGGGAATAACCCTTTAATATACAACCCTGTAGGAAGTCTATGGGAATAACCCTTTAATATACAACCCTGTAGGAAGTCTATG
consensus135908	53	consensus135908_53	A	G	TGCAGGAAGTCTGTGGGAATAACCCTTTAATATACAACCCTGTAGGAAGTCTATGGGAATAACCCTTTAATATACAACCCTGTAGGAAGTCTATG
consensus135943	29	consensus135943_29	T	G	TGCAGGAGAACCTGTGGATGAACCTGTCTGACGGAAGGGTGTTCTGCGGTCGCAGGTATTTCGACGGCTCCGGGGGGAACAACCATGCCCTCCTG
consensus135943	65	consensus135943_65	C	T	TGCAGGAGAACCTGTGGATGAACCTGTCTGACGGAAGGGTGTTCTGCGGTCGCAGGTATTTCGACGGCTCCGGGGGGAACAACCATGCCCTCCTG
consensus136049_4488_pair_1_length_563	125	consensus136049_4488_pair_1_length_563_125	G	C	TCCGATCTACGCCTGCAGGCCAGTGGTGGAAAAAGTACCCAATACAAGTAAAGATACCTTAAGTAAAAGTGTATAAGTATATGGTTTTAAATATACTTAAGTATCAAAAGTAAATGTAATTGCTGAAATATACTTATGGATCAAAACCAAATGGCACAATGTTCTTGTTTTTTTATTTAAAGGTTGGCCAGGGGCATAATTTACAAACGAAGCATTTGTATTTAGTGAATCCACCAGATCTGAGGCAGTAGGGATGACCAGGGATGTTCTCTTGATAAGTGTGTGAATAGGACCATTTTCCTGCCCTGCTAAGCATTCAAAATGTCATGAGTAAAAAGTACATTATAAAAGTAAAAGTTTTCAAAAATATAAATAGTAAAGTAAAGATACCACAAAAAA…
consensus13606_5640_pair_1_length_416	131	consensus13606_5640_pair_1_length_416_131	T	C	TCCGATCTGTACATGCAGGCCTCAAGACCATTGTGGGAGCGCTGATCCAGTCAGTGAAGAAACTGTCCGATGTGATGATCCTCACTGTATTCTGCCTAAGTGTCTTTGCCCTGGTAGGGCTGCAGCTGTTTATGGGCAATTTAAGAAACAAATGTTTAAGGATCCCTCTTAACTCAACCGACCTCTTGAATGATACATTGGACTTTAATGGGAAGGAGTATAATGATGCGGACTTTAACGAGATCATCCCGTTCAACTGGACCAATTACACTAATAATCCTGGTAAGCATGTTTCTTTTGGCTCTAGACAGCCATTGGAGGGTGAAAGCCATGCTAGTAACCACGGACCACAGTGAGTGAGTCACAGCTCATTGCTAATAGCCAAACAAGCAGCCCTGG…
consensus13606_5640_pair_1_length_416	137	consensus13606_5640_pair_1_length_416_137	C	G	TCCGATCTGTACATGCAGGCCTCAAGACCATTGTGGGAGCGCTGATCCAGTCAGTGAAGAAACTGTCCGATGTGATGATCCTCACTGTATTCTGCCTAAGTGTCTTTGCCCTGGTAGGGCTGCAGCTGTTTATGGGCAATTTAAGAAACAAATGTTTAAGGATCCCTCTTAACTCAACCGACCTCTTGAATGATACATTGGACTTTAATGGGAAGGAGTATAATGATGCGGACTTTAACGAGATCATCCCGTTCAACTGGACCAATTACACTAATAATCCTGGTAAGCATGTTTCTTTTGGCTCTAGACAGCCATTGGAGGGTGAAAGCCATGCTAGTAACCACGGACCACAGTGAGTGAGTCACAGCTCATTGCTAATAGCCAAACAAGCAGCCCTGG…
consensus136079_5327_pair_1_length_336	278	consensus136079_5327_pair_1_length_336_278	G	C	CACACACACACACATGCGCGTTAGGACCAGAAAAGATCATGTTCAAGTAGAAATAAAACATCTAACTGCACTAGTACAGAGAGCAAAGATGTACCTCCTCAAAGTAGGTCTCCACTGTGATCTTCAACTCCTCCAGATTAGTGGTCTGCAGCTCACTCTGCAGTTTACTGTTACAACGGGAAATGACAGGTTGAAGATGATACTACTCATCTTGGTTTTATAACAACGACATCAAACATCATCTATTAGTGATGGAGTTTTCCATCTGGGTACTCTGGAAAACGAGATGGTGCATCTCAAGATTTCATTCTGCAAAAAGTGTCTAATGAATAAATA
consensus13614	23	consensus13614_23	T	C	TGCAGGATATACAGTAACACTGTCAGAACCTTCTACTACCAGTGTGCAGGATATACAGTAACACTGTCAGAACCTTCTACTACCAGTGTGCAGGA
consensus13614	26	consensus13614_26	G	T	TGCAGGATATACAGTAACACTGTCAGAACCTTCTACTACCAGTGTGCAGGATATACAGTAACACTGTCAGAACCTTCTACTACCAGTGTGCAGGA
consensus136196_12612_pair_1_length_575	231	consensus136196_12612_pair_1_length_575_231	T	C	GATCTTCGAGTGCAGGCAGGTTGGAATTTATTGTCATGAATCTTGCCCTGGAGGCAGTTCAGCAAAGTTTTCCCTAGCTGGCACAGGCACAAAGTAATACAATCCGATTTTAATCCTAACCTCTCTAGGGTAGTTGGCACCAAATCGTCCCCCCTACGTAACAGCCAGTGTAATCCCGTGGCGCGTTATTCAAAAACCTCAAAAATGCAAAAACTTCAATTTCTCAAACATATGACTATTTTACACCATTTTAAAGACAAGACTCTCGTTAATCTAACGACACTGTCCGATTTCAAAAAGGCTTTACAACGAAAGCAAAACATTAGATTATGTCAGCAGAGTACCCAGCCAGAAATAATCAGACACCCATTTTTCAAGCTAGCATATAATGTCACATAA…
consensus136196_12612_pair_1_length_575	279	consensus136196_12612_pair_1_length_575_279	G	C	GATCTTCGAGTGCAGGCAGGTTGGAATTTATTGTCATGAATCTTGCCCTGGAGGCAGTTCAGCAAAGTTTTCCCTAGCTGGCACAGGCACAAAGTAATACAATCCGATTTTAATCCTAACCTCTCTAGGGTAGTTGGCACCAAATCGTCCCCCCTACGTAACAGCCAGTGTAATCCCGTGGCGCGTTATTCAAAAACCTCAAAAATGCAAAAACTTCAATTTCTCAAACATATGACTATTTTACACCATTTTAAAGACAAGACTCTCGTTAATCTAACGACACTGTCCGATTTCAAAAAGGCTTTACAACGAAAGCAAAACATTAGATTATGTCAGCAGAGTACCCAGCCAGAAATAATCAGACACCCATTTTTCAAGCTAGCATATAATGTCACATAA…
consensus136235	80	consensus136235_80	A	C	TGCAGGACATCCAGCCTTCCGACCTCACGCCTTAGAGTGAGTGTTTATTTAACCAAATAGTGCATCTGTTCCTTTGAAGATGTCATGATGATTGA
consensus136600	48	consensus136600_48	G	C	TGCAGGAAAAGGATCAGGCACCTCGCTGTTTTGGACTGTTTCGTTCAGGAAATTCAGCCCAGGCCTGATATTCTAAGAGTTGATTCGGGTTGGGC
consensus136782	10	consensus136782_10	T	A	TGCAGGTCCTCTGAACCCTCACAGCCCTTACTGTACTTCAGTAACTCCTTCAGTATCAGCTGGTATTTGGTTATTCTCTGGACTGGCTTGAGGAG
consensus136782	75	consensus136782_75	T	C	TGCAGGTCCTCTGAACCCTCACAGCCCTTACTGTACTTCAGTAACTCCTTCAGTATCAGCTGGTATTTGGTTATTCTCTGGACTGGCTTGAGGAG
consensus136858	40	consensus136858_40	T	C	TGCAGGAAGGGTACCACATGAGGGAGGAGGATGTCTTCCTTGTAACGCACAGCGTTGAGATAGCTTGTCGTCATTGCAGGCACAGTCCGATGATG
consensus136878_3969_pair_1_length_537	165	consensus136878_3969_pair_1_length_537_165	G	A	TCCGATCTTAGCCTGCAGGGTAAAGTGGTGATGGGCATCGCCTGTGGACAGACCTCCTCTATGGCCGTGCTCGACAACGGGGAGGTGAGAGACCAAGCCCTTGGGAGGGATGGGTTTATATTAGATAGTTCCCTCCGGTCCAGTGAAAGTCAAAGCAAAATGTTGTATAGCACCATATACATAAAGGAAGATATTGCTGACTACCGTGGCCTGTGTGTTGCAGGTGTTTGGCTGGGGCTACAACGGGAATGGCCAGCTGGGAGTGGGCAACAACGGTAACCAGCTGACCCCCTGTCGCCTGGCAGCCCTCCAGGGTCTCTGTGTACTACAGGTAAGACTGGACACTAGTGTACACTACTACCACCTGTATGTCTCTGTCTGAATCGTCTACTTCAACTC…
consensus136878_3969_pair_1_length_537	173	consensus136878_3969_pair_1_length_537_173	C	G	TCCGATCTTAGCCTGCAGGGTAAAGTGGTGATGGGCATCGCCTGTGGACAGACCTCCTCTATGGCCGTGCTCGACAACGGGGAGGTGAGAGACCAAGCCCTTGGGAGGGATGGGTTTATATTAGATAGTTCCCTCCGGTCCAGTGAAAGTCAAAGCAAAATGTTGTATAGCACCATATACATAAAGGAAGATATTGCTGACTACCGTGGCCTGTGTGTTGCAGGTGTTTGGCTGGGGCTACAACGGGAATGGCCAGCTGGGAGTGGGCAACAACGGTAACCAGCTGACCCCCTGTCGCCTGGCAGCCCTCCAGGGTCTCTGTGTACTACAGGTAAGACTGGACACTAGTGTACACTACTACCACCTGTATGTCTCTGTCTGAATCGTCTACTTCAACTC…
consensus136951	25	consensus136951_25	A	C	TGCAGGTGTGATGTTCAGATGTACAGATCCTGTGCAGGTGTTGTTACACGTGGTCTGCCACTGCGAGGACGATCAGCTGTCCGTCCTGTAGCCCT
consensus137115	84	consensus137115_84	G	C	TGCAGGCTTGGAGAAACTAGCAGCCTCTGTGAATGCTGCTAGGTGACATGAAAGGTCAAAAGCGGTGAGGGAGGAGCACCCTTGTCAAATGGAAC
consensus137174_2660_pair_1_length_294	36	consensus137174_2660_pair_1_length_294_36	C	T	CTGGTCTAAAGCAGTACACTATGTAGGGAATAGGGCTCTGGTCTGAAGCAGTACACTATGTAGGGAATAGGGCTCTGGTCTAAAGCAGTACACTATGTAGGAAATAGGGTGCCATTTGGGATGCAAGCCTTTATCTACCTGGTGACACCTTGGGGTCGTGCGTCTCAAATGGCACTACAGAGGGCGATCTGGCGTCAGGGGTTAAAGGTCAGGGACAGGCTTATTGATCACTGGCAGTTATTAATAAATACCAATTATGGATGACTGATCAGTGAGAGTTCAGTGACAGCTATC
consensus137174_2660_pair_1_length_294	37	consensus137174_2660_pair_1_length_294_37	T	C	CTGGTCTAAAGCAGTACACTATGTAGGGAATAGGGCTCTGGTCTGAAGCAGTACACTATGTAGGGAATAGGGCTCTGGTCTAAAGCAGTACACTATGTAGGAAATAGGGTGCCATTTGGGATGCAAGCCTTTATCTACCTGGTGACACCTTGGGGTCGTGCGTCTCAAATGGCACTACAGAGGGCGATCTGGCGTCAGGGGTTAAAGGTCAGGGACAGGCTTATTGATCACTGGCAGTTATTAATAAATACCAATTATGGATGACTGATCAGTGAGAGTTCAGTGACAGCTATC
consensus137174_2660_pair_1_length_294	82	consensus137174_2660_pair_1_length_294_82	A	G	CTGGTCTAAAGCAGTACACTATGTAGGGAATAGGGCTCTGGTCTGAAGCAGTACACTATGTAGGGAATAGGGCTCTGGTCTAAAGCAGTACACTATGTAGGAAATAGGGTGCCATTTGGGATGCAAGCCTTTATCTACCTGGTGACACCTTGGGGTCGTGCGTCTCAAATGGCACTACAGAGGGCGATCTGGCGTCAGGGGTTAAAGGTCAGGGACAGGCTTATTGATCACTGGCAGTTATTAATAAATACCAATTATGGATGACTGATCAGTGAGAGTTCAGTGACAGCTATC
consensus137187	55	consensus137187_55	G	C	TGCAGGGATACCACTCTTACCCTCGACCAGCTGGTGGATTTATCCATCCGGCTGGATAACCTGTTGGCTACCCGCGGACGTCCAGATCGGGGTCC
consensus137261	17	consensus137261_17	A	G	TGCAGGAGTCAGAGGAAGAGGAGGACAACACCCGGAGGATGGAGGATGAGAGGATGGACATGCAGGAGGACAGGATGCCCCCTGGTGGCGTGATC
consensus13727_5618_pair_1_length_543	130	consensus13727_5618_pair_1_length_543_130	T	A	TCCGATCTACTGCTGCAGGATTTAGCTCCTTTTTCTCAGCCAAAAGTCTGAGGGGTGGAATCATTTTATTTGTGCTCTGTTCTGCAGCCCATCCCCTTTGGCCAGACCGACTGTTCTCTAAGCTTCTGGTCCAGACCCACATCTGTCCTTCCAGATCCCCTGATTTCAACAAACAGGCACACTCACAATAGAGCACAGGTGTCAGTCCATTAGATCTGTTATCAAAAACAAATTGTTTTGATTTGGGTCACAAACTCCAATGTGCATATTGCTGAGTTCTGGTTAGTGTCAGAAAGTTTTAAACAGTGACACATGCACTTCTGCTGAAACCAAAAGCCAGCTGATATGTATAATTGGTCTTTAATTGGTTCAAACCAATCATTGAAAAAAACAGTATCG…
consensus13727_5618_pair_1_length_543	148	consensus13727_5618_pair_1_length_543_148	C	T	TCCGATCTACTGCTGCAGGATTTAGCTCCTTTTTCTCAGCCAAAAGTCTGAGGGGTGGAATCATTTTATTTGTGCTCTGTTCTGCAGCCCATCCCCTTTGGCCAGACCGACTGTTCTCTAAGCTTCTGGTCCAGACCCACATCTGTCCTTCCAGATCCCCTGATTTCAACAAACAGGCACACTCACAATAGAGCACAGGTGTCAGTCCATTAGATCTGTTATCAAAAACAAATTGTTTTGATTTGGGTCACAAACTCCAATGTGCATATTGCTGAGTTCTGGTTAGTGTCAGAAAGTTTTAAACAGTGACACATGCACTTCTGCTGAAACCAAAAGCCAGCTGATATGTATAATTGGTCTTTAATTGGTTCAAACCAATCATTGAAAAAAACAGTATCG…
consensus137293_5148_pair_1_length_580	434	consensus137293_5148_pair_1_length_580_434	G	T	CCATTTATTTTTGTTAGCTAAACCTTTAGCATGTAATTCGCTAGCCAGCACAATATTATTTTTCCTTTTTGTTGTTACTCCTCTCGGCTCCCCCACTTTGTGCTCTCTGATTGGCTCAAAGTCAAGTTGTTGGCCACTGAGGAGCGTTGTGATTCTACAAGTAGAAATTGCATGTTCGTCGGTATGCAGCAGGTACGTTTTTTGTTCTAGAAAGAGAAGGGACAGCCTCCTACTATGAGTACCTAGCAGCAGTCTATCAACAGTCAAATTCTAAATGTGTTTAATTCTTTAGGGAGAAGGTGTTTGCCTTCTCTCAGCGTCATCGCAAAACTCATATATTTTTTCAAAATACATCTCTTGATGAACAAGTTTAATGATTTCTAAATAACAAAACTACAA…
consensus137327	33	consensus137327_33	A	G	TGCAGGTGACCATAATGGTAAATGAATGGAGCATAGTGAATATGTTACTGGCTGTCCGGTTACATCTGTACCATTGAAGCTGAGATATCCAGGGG
consensus137375_14618_pair_1_length_514	212	consensus137375_14618_pair_1_length_514_212	C	A	TCCGATCTATACCTGCAGGAATATTTTCACATTTCTATGTCATGGTTAGTTCCAAGGATAATGCAACTCATACATTTTTCATTACTTCTAAAATGGGGTACAGGTTTAAAATAATGACAGGTTTAGAATAAGTACAGGTTTAAAAAAAGTTTCCATAAAGCCAACATGGCTTTACTCTCATTAACGTAAGTTTCCAATCTAGAGCAGTTCTCACTTTTGTGATAATGAACTAGCTAACGTTAGCTTCGCTAACTAACTATTACAGGTTTAAATCAAGTATATGTTTAAAATAATTACAGGTGCACCTTACTAGCTTATACTATATCATAAATGGTCTTACCTAGTAAACACAGATTCTAGTTTTCATTCAGTTCACAGATGGCTGGCTGGGCCCTGGAC…
consensus137545	8	consensus137545_8	T	G	TGCAGGTTATTGAAGGTGAGATTAATCGGTTGGGGCAGGTTTGTTGTGTTGGAGTTGCTAACGGACACCGTCAAAGCACTGGACATGAGCTGCAG
consensus137545	28	consensus137545_28	G	A	TGCAGGTTATTGAAGGTGAGATTAATCGGTTGGGGCAGGTTTGTTGTGTTGGAGTTGCTAACGGACACCGTCAAAGCACTGGACATGAGCTGCAG
consensus13_7628_pair_1_length_514	57	consensus13_7628_pair_1_length_514_57	C	T	CCAGCCATACTGCATGTTCTTTGCGTGATTTCCTGCAAGACAGGAATGTCAGTGTTCTGCAATGGCCAGTGAAGATCCTGGATCTCAATCCCATTGAGCACGTCTGGGACCTGTTGGATTGGAGGGTGAGGGCTAGGGCCATTCTCCCCAGAAATGTCCGGGAACTTGCAGGTGCCTTGGTGGAAGAGTGTGGTAACATCTCACAGCAAGAACTGGCAAATCTGTTGCAGTCCATGAGGAGGAGATGCATTGCAGTACTTAATGCAGCTGGTGGCCACACGAGACACTGACTGTTACTTTTGATTTTGACCCCCCCTTTGTTCAGGGACACATTATTACATTTCTGTTAGTCACATGTCTGTGGAACTTGTTCAGTTTATGTCTCAGTTGTTGAATCCT…
consensus13_7628_pair_1_length_514	145	consensus13_7628_pair_1_length_514_145	T	C	CCAGCCATACTGCATGTTCTTTGCGTGATTTCCTGCAAGACAGGAATGTCAGTGTTCTGCAATGGCCAGTGAAGATCCTGGATCTCAATCCCATTGAGCACGTCTGGGACCTGTTGGATTGGAGGGTGAGGGCTAGGGCCATTCTCCCCAGAAATGTCCGGGAACTTGCAGGTGCCTTGGTGGAAGAGTGTGGTAACATCTCACAGCAAGAACTGGCAAATCTGTTGCAGTCCATGAGGAGGAGATGCATTGCAGTACTTAATGCAGCTGGTGGCCACACGAGACACTGACTGTTACTTTTGATTTTGACCCCCCCTTTGTTCAGGGACACATTATTACATTTCTGTTAGTCACATGTCTGTGGAACTTGTTCAGTTTATGTCTCAGTTGTTGAATCCT…
consensus13763_22968_pair_2_length_418	104	consensus13763_22968_pair_2_length_418_104	T	A	CTCCTCCCCCTCGTACTCAGTCTACTTCAAAACTGAAGACAGCTTCTACTGTGCTGTAAAAGGCATCAATTCTCCTGCAGTGTGTGAGTGTGACTAATACACTTTATAAAGTCTTCCAAAATCATCATTCATTCTGATTAATGGTTGTTACAGATTTTACAGTTCAAAATACGGACACCATTTGAAAAATGTACTTGTGTTTCAGCTGTTAGGGCTCAGAGTTATTTCCACCTGACTTACACCCATCAGAGGATCTGTACCTTGAAGGGGTCATCAGTGAACATATCCTGCACTTACACATATCCCAGGGGTCATACAGTCTCTGAAACAAAATGGTATACAAAAGGAAAACTTCATGAGGCCCCTCAAATCCTGAGCCCGGGTTATGGAGGTCGTGTG…
consensus13763_22968_pair_2_length_418	106	consensus13763_22968_pair_2_length_418_106	A	T	CTCCTCCCCCTCGTACTCAGTCTACTTCAAAACTGAAGACAGCTTCTACTGTGCTGTAAAAGGCATCAATTCTCCTGCAGTGTGTGAGTGTGACTAATACACTTTATAAAGTCTTCCAAAATCATCATTCATTCTGATTAATGGTTGTTACAGATTTTACAGTTCAAAATACGGACACCATTTGAAAAATGTACTTGTGTTTCAGCTGTTAGGGCTCAGAGTTATTTCCACCTGACTTACACCCATCAGAGGATCTGTACCTTGAAGGGGTCATCAGTGAACATATCCTGCACTTACACATATCCCAGGGGTCATACAGTCTCTGAAACAAAATGGTATACAAAAGGAAAACTTCATGAGGCCCCTCAAATCCTGAGCCCGGGTTATGGAGGTCGTGTG…
consensus13763_22968_pair_2_length_418	115	consensus13763_22968_pair_2_length_418_115	T	G	CTCCTCCCCCTCGTACTCAGTCTACTTCAAAACTGAAGACAGCTTCTACTGTGCTGTAAAAGGCATCAATTCTCCTGCAGTGTGTGAGTGTGACTAATACACTTTATAAAGTCTTCCAAAATCATCATTCATTCTGATTAATGGTTGTTACAGATTTTACAGTTCAAAATACGGACACCATTTGAAAAATGTACTTGTGTTTCAGCTGTTAGGGCTCAGAGTTATTTCCACCTGACTTACACCCATCAGAGGATCTGTACCTTGAAGGGGTCATCAGTGAACATATCCTGCACTTACACATATCCCAGGGGTCATACAGTCTCTGAAACAAAATGGTATACAAAAGGAAAACTTCATGAGGCCCCTCAAATCCTGAGCCCGGGTTATGGAGGTCGTGTG…
consensus13763_22968_pair_2_length_418	116	consensus13763_22968_pair_2_length_418_116	C	T	CTCCTCCCCCTCGTACTCAGTCTACTTCAAAACTGAAGACAGCTTCTACTGTGCTGTAAAAGGCATCAATTCTCCTGCAGTGTGTGAGTGTGACTAATACACTTTATAAAGTCTTCCAAAATCATCATTCATTCTGATTAATGGTTGTTACAGATTTTACAGTTCAAAATACGGACACCATTTGAAAAATGTACTTGTGTTTCAGCTGTTAGGGCTCAGAGTTATTTCCACCTGACTTACACCCATCAGAGGATCTGTACCTTGAAGGGGTCATCAGTGAACATATCCTGCACTTACACATATCCCAGGGGTCATACAGTCTCTGAAACAAAATGGTATACAAAAGGAAAACTTCATGAGGCCCCTCAAATCCTGAGCCCGGGTTATGGAGGTCGTGTG…
consensus137636_4528_pair_1_length_573	440	consensus137636_4528_pair_1_length_573_440	T	C	ACAGCATGTAGGAGTAAAAGCGACTAGACAATCAGGATATATAATAATCAGAGTAGCAGCTGTGTATTTGTGTGTGAAGTCAATATGCGTGTGTATGTGTAGTTTGTGTGTGTAAAGTAGTGCTAAATAATTAATTGTAACTAAGACATAACTAATAAAGGGTGTCAATGTAAATAGTCCAGTTAGCCATTTGATTAACTATTCAGCAGTCCTATGGTTTAGGGGTAGAAGCTTTTCAGGAGCCTTTTGGTCCCAGACTTAGCGCTCCGGTACAGCTTGCCTTGTGGTAGCAGAGAGAGCAGTCTATGACTTGGGTGGCTGGAGTATTTAACTTTTTTGGGGGGGGGGCTAATTGTTACACCCCCTTTTCTCCCCAATTTCGTGATTACGATCTTGTCT…
consensus137636_4528_pair_1_length_573	443	consensus137636_4528_pair_1_length_573_443	T	C	ACAGCATGTAGGAGTAAAAGCGACTAGACAATCAGGATATATAATAATCAGAGTAGCAGCTGTGTATTTGTGTGTGAAGTCAATATGCGTGTGTATGTGTAGTTTGTGTGTGTAAAGTAGTGCTAAATAATTAATTGTAACTAAGACATAACTAATAAAGGGTGTCAATGTAAATAGTCCAGTTAGCCATTTGATTAACTATTCAGCAGTCCTATGGTTTAGGGGTAGAAGCTTTTCAGGAGCCTTTTGGTCCCAGACTTAGCGCTCCGGTACAGCTTGCCTTGTGGTAGCAGAGAGAGCAGTCTATGACTTGGGTGGCTGGAGTATTTAACTTTTTTGGGGGGGGGGCTAATTGTTACACCCCCTTTTCTCCCCAATTTCGTGATTACGATCTTGTCT…
consensus137691_5912_pair_1_length_457	125	consensus137691_5912_pair_1_length_457_125	G	T	CCCCCAGCCATACTGTTCATTCTGTGTGTGATTTCCTGCAAGACAGGAATGTCAGTGTTCTGCCATGGCCAGCGAAGAGCCCGGATCTCAATCCCATTGAGCACGTCTGAGACCTGTTGGATCGGAGGGTGAGGGCTAAGGACATTCCCCCCAGAAATGTCCGGGAACTTACAGGTGCCTTGGTGGAAGAGTGGGGTAACCCCTCACCGCAAGAACTGGCAGATCTGGTGCAGTCCATGAGGAGGAGATGCACTGCAGTACTTAATGCAGCTGGTGGCCACACCAAATATTGACTGTTACTTTTGATTTTGACCCCCCTTTTTGTTCAGGGACACGTTATTCCATTTCTGTTAGTCAAATGTCTGTGGAACTTGTTCAGTTTATGTCTCAGTTGTTGAA…
consensus137691_5912_pair_1_length_457	142	consensus137691_5912_pair_1_length_457_142	A	C	CCCCCAGCCATACTGTTCATTCTGTGTGTGATTTCCTGCAAGACAGGAATGTCAGTGTTCTGCCATGGCCAGCGAAGAGCCCGGATCTCAATCCCATTGAGCACGTCTGAGACCTGTTGGATCGGAGGGTGAGGGCTAAGGACATTCCCCCCAGAAATGTCCGGGAACTTACAGGTGCCTTGGTGGAAGAGTGGGGTAACCCCTCACCGCAAGAACTGGCAGATCTGGTGCAGTCCATGAGGAGGAGATGCACTGCAGTACTTAATGCAGCTGGTGGCCACACCAAATATTGACTGTTACTTTTGATTTTGACCCCCCTTTTTGTTCAGGGACACGTTATTCCATTTCTGTTAGTCAAATGTCTGTGGAACTTGTTCAGTTTATGTCTCAGTTGTTGAA…
consensus137691_5912_pair_1_length_457	177	consensus137691_5912_pair_1_length_457_177	G	T	CCCCCAGCCATACTGTTCATTCTGTGTGTGATTTCCTGCAAGACAGGAATGTCAGTGTTCTGCCATGGCCAGCGAAGAGCCCGGATCTCAATCCCATTGAGCACGTCTGAGACCTGTTGGATCGGAGGGTGAGGGCTAAGGACATTCCCCCCAGAAATGTCCGGGAACTTACAGGTGCCTTGGTGGAAGAGTGGGGTAACCCCTCACCGCAAGAACTGGCAGATCTGGTGCAGTCCATGAGGAGGAGATGCACTGCAGTACTTAATGCAGCTGGTGGCCACACCAAATATTGACTGTTACTTTTGATTTTGACCCCCCTTTTTGTTCAGGGACACGTTATTCCATTTCTGTTAGTCAAATGTCTGTGGAACTTGTTCAGTTTATGTCTCAGTTGTTGAA…
consensus137698_3748_pair_1_length_454	301	consensus137698_3748_pair_1_length_454_301	A	C	ATTACCATTCACTTTGCTTCTAAGAATCACGTACAGTCAAATTCATAATTACAAGAATGAGCCAAGAAGAACCATTATGTTGATCAAGATGGCAGGGAATACTGTAGTAATTTATTTGTGCTTACTTCTTGATTTTCTCATCAGACTGCTGCTTGTCATTCTCCAGGTCCATTATGGACTCCTGGGCCAGTTTCAGATCTCCTTCCAGCTTTCTCTTGGCTCTCTCAAGGTCCATACGGAGCTTCTTCTCTTGCTCCAGAGAACCCTCAAGCTACAAGAAAAAAACACATATATATTGGTAAAATCTAAACAACTGTAGATAATATCATCTTACATTCTATCATGTCCAAAATGTAAAACTCCACTCACGTCGTCCACTTGCTGTTCCAGCTTGGTCTT…
consensus13774	40	consensus13774_40	C	T	TGCAGGTCCTGCTCCAGCTGCAGCCTCTGGGCCTCCAGACGTTGGAGGTCCTGCGGGGTGCGTCGCCGTGGCGACACGAACTGCAGCTCCTTGAG
consensus13774	75	consensus13774_75	C	T	TGCAGGTCCTGCTCCAGCTGCAGCCTCTGGGCCTCCAGACGTTGGAGGTCCTGCGGGGTGCGTCGCCGTGGCGACACGAACTGCAGCTCCTTGAG
consensus137870_14720_pair_1_length_355	68	consensus137870_14720_pair_1_length_355_68	G	A	GCAAGACAGGAATGTTAGTGTTCTGACATGGCCAGCGAAGAGCCCGGATCTCAATCCCATTGAGCACGTCTGGGACCTGTTGGATTGGAGGGTGAGGGCTAGGGCTGAGTTGGTAGAGCATGGTGTTTGCAACGCCAGGGTTGTGGGTTCGATTCCCACGGGGGACCAGTATGGGAAAACATTTTATGAAATGTATACATTCACTACTGTAAGTCGCTCTGGATAAGAGCATCTGCTAAATGACTAAAATGTATACATCTCACAGCAAGAACTGGCAAATCTGGTGCGTTTCATGAGTAGTAAGATGCACTGCAGTACTTAATGCAGCTGGTGGCCACACCAGATACTGACTGTT
consensus1379_5669_pair_1_length_358	70	consensus1379_5669_pair_1_length_358_70	T	G	AAAATCTGAACCAGCATTCTATGCTGTAAAGGTTATCACTCTGGATCTTGCAATCTGAGTTCAAATCTCTGTAGGACCTACCATGTGAATTAATCTGCCTCGTGGAACTGGAATATAGCTGTCCAACGATTGTTGAAAGTATTTGCAACACGTGATAGGAACGACAGTCCACATTTGCTAATTAAAACGCGTAATTTTTTTTCGTTACAATTCCCAAATGGATGTATAATATGGTTCTATGTTGTAATGGTTAGCACTCTGGACTTTGAATCCAGTGATCCGAGTTCAAATCTCAGTAGAACCTTTCTAGCTTTTGTGCTGAATTATTCACGTGGCCTACCAATAATCTCATTTCTAG
consensus137988	73	consensus137988_73	G	T	TGCAGGTAGAAAATATCCTGATAAAAATAAATATCCTATAAATCACATTGGCTACACATGGCCTGTCTGCAAGGAACTAGAATCAACTATTAACT
consensus137988	79	consensus137988_79	A	T	TGCAGGTAGAAAATATCCTGATAAAAATAAATATCCTATAAATCACATTGGCTACACATGGCCTGTCTGCAAGGAACTAGAATCAACTATTAACT
consensus1379	48	consensus1379_48	A	T	TGCAGGAAATTCTTAATATGAATGCCTAGTACATTTATTAATTGAAAACTTGCTGACCCCCAATGAACTGAAAATAATTAAGATTTTTTTCAAGA
consensus1379	85	consensus1379_85	T	A	TGCAGGAAATTCTTAATATGAATGCCTAGTACATTTATTAATTGAAAACTTGCTGACCCCCAATGAACTGAAAATAATTAAGATTTTTTTCAAGA
consensus138009_4925_pair_1_length_380	121	consensus138009_4925_pair_1_length_380_121	G	C	CGATCTTCACCTGCAGGTAGCCCACAGGAGACTATTGAAGGAGCCTAATCAGATTAAAACATTGTGACTAGATGTGTTAATGCCACACATAAAAAGTAATACATTTTAAAACTTAAATGAGAAATATTTAGGCTATATTGAAGCGTTAGGTTCTAGGTCGAGGAATGGCCGCTCTGATCAGAAAGGAGGCAGAATGTGTGTTAAGCTTTCCTGAATAACTGGGCCTGCTGGGGGCATAGGCCTATGTGGCCACACTACATAGGACAACTTGGGAGAATGATGATCAACAACAGACAGCGCATCAGTATAAGAAACAAAACTACAGCCAGACTGGCCTGCTACTGTGCCTTTCTGTAATCTGTCCAGAGTACACCCACAAC
consensus138009_4925_pair_1_length_380	243	consensus138009_4925_pair_1_length_380_243	T	C	CGATCTTCACCTGCAGGTAGCCCACAGGAGACTATTGAAGGAGCCTAATCAGATTAAAACATTGTGACTAGATGTGTTAATGCCACACATAAAAAGTAATACATTTTAAAACTTAAATGAGAAATATTTAGGCTATATTGAAGCGTTAGGTTCTAGGTCGAGGAATGGCCGCTCTGATCAGAAAGGAGGCAGAATGTGTGTTAAGCTTTCCTGAATAACTGGGCCTGCTGGGGGCATAGGCCTATGTGGCCACACTACATAGGACAACTTGGGAGAATGATGATCAACAACAGACAGCGCATCAGTATAAGAAACAAAACTACAGCCAGACTGGCCTGCTACTGTGCCTTTCTGTAATCTGTCCAGAGTACACCCACAAC
consensus138251	39	consensus138251_39	T	C	TGCAGGTACGGGGCCTTCGGGGCCCCCCCTCCACCCAGTCAGCCCCCACCAAGCCAGCCAAGGATGTTCAGCAACGCACCCTACCTGACCAACTG
consensus138408_5951_pair_1_length_536	87	consensus138408_5951_pair_1_length_536_87	A	T	CGATCTTTACCTGCAGGTCTTCCTCAGAGATGATCCTTTAGCACATAAGAAAGGGGATTATGAATGGAAGGGAATTGTGTAGCCACAAGTTATCAACCTGTTTGTAAGGTGACAAAGTTACATTTTATAATTCTAACGTTTTCTCTCTAACATTTGAGAAAACAGTTAACATAATTGTATATCTGAAACTCCATAACTGAAATAATATGATCATGTATGCCTGTAGCAAAGACAAACCAGCTTGACCTCCAGTTTGAGCTTTCATAAGGCTTATGATCTATCATAAAGGTTATACCTTCATTCTTATGTTTAACAGCCAGAAGGTTTACTATTTTGGAATCATATCACAGATAAACATACACCTAATGAGATATCTACCTAGCTAATAATATTAATATA…
consensus138408_5951_pair_1_length_536	137	consensus138408_5951_pair_1_length_536_137	C	T	CGATCTTTACCTGCAGGTCTTCCTCAGAGATGATCCTTTAGCACATAAGAAAGGGGATTATGAATGGAAGGGAATTGTGTAGCCACAAGTTATCAACCTGTTTGTAAGGTGACAAAGTTACATTTTATAATTCTAACGTTTTCTCTCTAACATTTGAGAAAACAGTTAACATAATTGTATATCTGAAACTCCATAACTGAAATAATATGATCATGTATGCCTGTAGCAAAGACAAACCAGCTTGACCTCCAGTTTGAGCTTTCATAAGGCTTATGATCTATCATAAAGGTTATACCTTCATTCTTATGTTTAACAGCCAGAAGGTTTACTATTTTGGAATCATATCACAGATAAACATACACCTAATGAGATATCTACCTAGCTAATAATATTAATATA…
consensus138408_5951_pair_1_length_536	212	consensus138408_5951_pair_1_length_536_212	C	A	CGATCTTTACCTGCAGGTCTTCCTCAGAGATGATCCTTTAGCACATAAGAAAGGGGATTATGAATGGAAGGGAATTGTGTAGCCACAAGTTATCAACCTGTTTGTAAGGTGACAAAGTTACATTTTATAATTCTAACGTTTTCTCTCTAACATTTGAGAAAACAGTTAACATAATTGTATATCTGAAACTCCATAACTGAAATAATATGATCATGTATGCCTGTAGCAAAGACAAACCAGCTTGACCTCCAGTTTGAGCTTTCATAAGGCTTATGATCTATCATAAAGGTTATACCTTCATTCTTATGTTTAACAGCCAGAAGGTTTACTATTTTGGAATCATATCACAGATAAACATACACCTAATGAGATATCTACCTAGCTAATAATATTAATATA…
consensus138408_5951_pair_1_length_536	253	consensus138408_5951_pair_1_length_536_253	T	C	CGATCTTTACCTGCAGGTCTTCCTCAGAGATGATCCTTTAGCACATAAGAAAGGGGATTATGAATGGAAGGGAATTGTGTAGCCACAAGTTATCAACCTGTTTGTAAGGTGACAAAGTTACATTTTATAATTCTAACGTTTTCTCTCTAACATTTGAGAAAACAGTTAACATAATTGTATATCTGAAACTCCATAACTGAAATAATATGATCATGTATGCCTGTAGCAAAGACAAACCAGCTTGACCTCCAGTTTGAGCTTTCATAAGGCTTATGATCTATCATAAAGGTTATACCTTCATTCTTATGTTTAACAGCCAGAAGGTTTACTATTTTGGAATCATATCACAGATAAACATACACCTAATGAGATATCTACCTAGCTAATAATATTAATATA…
consensus138408_5951_pair_1_length_536	254	consensus138408_5951_pair_1_length_536_254	T	C	CGATCTTTACCTGCAGGTCTTCCTCAGAGATGATCCTTTAGCACATAAGAAAGGGGATTATGAATGGAAGGGAATTGTGTAGCCACAAGTTATCAACCTGTTTGTAAGGTGACAAAGTTACATTTTATAATTCTAACGTTTTCTCTCTAACATTTGAGAAAACAGTTAACATAATTGTATATCTGAAACTCCATAACTGAAATAATATGATCATGTATGCCTGTAGCAAAGACAAACCAGCTTGACCTCCAGTTTGAGCTTTCATAAGGCTTATGATCTATCATAAAGGTTATACCTTCATTCTTATGTTTAACAGCCAGAAGGTTTACTATTTTGGAATCATATCACAGATAAACATACACCTAATGAGATATCTACCTAGCTAATAATATTAATATA…
consensus13844	16	consensus13844_16	T	C	TGCAGGATTTTAATCTATGACGGCGTAGTGTGTTACTAATGGTTTTCTTTGAGACTGTGGTCCCAGCTCTCTTCAGGTCATTGACCAGGTCCATT
consensus138503_2700_pair_1_length_236	63	consensus138503_2700_pair_1_length_236_63	A	T	TGGCTGTGCTGGGAACACTAAACAGCTGAATGACATCATGGTGCAGTGTGGCTGTGCTGGGAACACTAAACAGCTGAATGACATCATGGTGCAGTGTGGCTGTGCTGGGATTGGAGGGAACTGCAGTGTTTTTGGGCCGGGGTGTCTTGGCTCTCAGTGCCAGAGGGGTCAACAACCAAAGAGAGATGCATCATGGGGATAATTGGCTGGGGTACTGAGGTTTATATTTACAGTAG
consensus138529	20	consensus138529_20	C	T	TGCAGGCCTGGAAGAAGACCGAGGCGGAGCTGCGGAGGGAGTTCCACATGCAGGAGGCAGCGCTGCAGAAGACCCTGGGGAAGCTGCGCTCCGAG
consensus138757	20	consensus138757_20	T	C	TGCAGGGACAATCAAGCTATGCAGGCATTACATAACTTGTGTGTTGGGTGGTGAAGTCACAGAGGAGAGGATGGATGCAATAGGTTTGAGATGTA
consensus138833	65	consensus138833_65	G	A	TGCAGGGTTATTATATCCTCCATCCTAATGACAAAGAAAGGAATAATTACCCCTCTATCGCTCCGTCACTCTCATTCCATTCCCCTCATTCCCCT
consensus138860	93	consensus138860_93	G	A	TGCAGGAGGAACTGGTGGACGTCAGGCTGGAGGGAGAGCACGTACCAGGGGATGAGCTCCGTGCCGTGGCCGAAGGCCCGGTGGGTCTCCTCGGT
consensus138949_5245_pair_6_length_362	56	consensus138949_5245_pair_6_length_362_56	G	T	TCCTGCAAGTTTGTTTAACTGTATATGCATGGGCTTGGTCTCATGAGTAGAAGGTGTTGACGTAGGCAGTTAGATCACTAGGTGTTGACTGCAAGCATATTAACTTCCCTGGGCTAAGTGGGACGCTTGTGTTTTTCCAACAATTGTTTACAGACAGATTATTTCATGCATTTAGTTTTACTTGTATTTAAGAGCAGTTGGAGGCCACGGAAGGAGAGTTGTATGGCATTGAAGCTCGTCTGGAGGGTTGTTAACCTGTTAGGGCTAGGGGGCAGCATTGACACGGCTGGATAAAAAACATACCCGATTTAATCTGGTTACCACTCCTACTCAGTAACTAGAATATGCATATACTTATTACA
consensus13912	31	consensus13912_31	A	G	TGCAGGCTGTCGGATCCAGGCTACCGGGTAACTGTTGTCTGTAAGAGAATACCCAGTGCACATTTGTAAAAACAACAAAGCAATTGATTAGATTC
consensus13917_15791_pair_1_length_220	105	consensus13917_15791_pair_1_length_220_105	A	C	GAGCAGCTCACAGATTACTGCACCTATACATGTCCTATCTATTATTTAGCCCAAACAACTACCTCTTCCCCTACTGTATTTATTTATTTTGCTCCTTTGCACCCAATTATTTCTATTTCTACTTTGCACTTTCTTCTACTACAAATCTACCATTCCAGTGTTTTACTTGCTATATTGTATTTTACTTTACCACCATGGATGGCCGTTTTGCCTTTACCTC
consensus139388_15501_pair_1_length_573	74	consensus139388_15501_pair_1_length_573_74	T	C	CCGATCTGAGCATGCAGGAATGCACAAGCCTTTAGGTTTTTAATATGGTAACTGGATGGAGGAAATTGACACTTGTCTTGTTGTGAATTGAAATCAGATACACGTATGGGCAGCCTGTACCTGGTAAAGCAGGGGTGAAGTTGTGCCGACCCTTGGTGGACAATGCAGTGATACCAATAACAATTGATGAGAGAAATCCACAAGGAGTTCCTGATTACACACCTCCATGCCACGAAGAGTCAATAGAGGTTTGTATGCTTTCCTCTAGCTAGTAGTGCTGTATTTACCAACAGATTACATTTGAATGGGGTTCTGCTTGCTTTTCCTAGATGGACAATACTGGCTGTGCTTCTTATGCCTTCAACATGGCAATTTTCACAAAGAATGCAGGAGAGAAAT…
consensus139564	84	consensus139564_84	A	G	TGCAGGAGCAACATGAACAAGCATCTGCTGACTCACGGGGATAAGAAGTACACCTGTGAGATCTGCGGACGCAAGTTCTTCAGAGTGGACGTCCT
consensus139568	43	consensus139568_43	A	T	TGCAGGGGCCTCTCATCCTGGCTGTGCTATTCTCTTACCCGCAACAGGGCTTCTCATCTCAGCAGACACTCTGCTCTGCAGCACCAACCCACTAC
consensus139636	9	consensus139636_9	A	G	TGCAGGAAAAGTACCACATGAGAGAGGAGGATGTCTTCCCTGTAACGCACAGCGTTGAGATTGCCTGCAATGACTACAAGCTCAGTCCGATGATG
consensus139636	88	consensus139636_88	C	T	TGCAGGAAAAGTACCACATGAGAGAGGAGGATGTCTTCCCTGTAACGCACAGCGTTGAGATTGCCTGCAATGACTACAAGCTCAGTCCGATGATG
consensus139659_6843_pair_2_length_400	52	consensus139659_6843_pair_2_length_400_52	G	A	ACCCTCCACCTCCAAATCGATCCCGCTCCAGAGTACAGGCCTCAGTGTAACGCTCATTCCTTCGATGATAAATGCGAATCTGACCATCACCCCTGGTGAGACGTTTCTTTTTTTGCTGAGTTTATATACTGTATTTTATACCATCTATTGCATCTTGCATATGCTGCTCTGTCATTGCTCATCCATATATTTATATTTACTGTATATATTCTTAGTCCGTTCCTTTACTTAGATTTGTGTGTACTAGGTAGTTGTTGTGGAATTGTTCGATTACATGTTAGATATTGCTGCACTGTCGGAATTAGAAGCACAAACATTTTGCTACACTCGCAATAACATCTGCTAACCATGTGTATGTGACCAATAAAATTGGATTTGATTTGAGGTGGAGGGCCCGTCA
consensus139792	13	consensus139792_13	T	G	TGCAGGACAAAATAAGCTATACTTACTGGTGTTAATCAGATCTTGATCCGTCTCCACCTCCTCTTTCACTCCCAAAACGTCTTCCTCCTCCAGTT
consensus139792	56	consensus139792_56	A	T	TGCAGGACAAAATAAGCTATACTTACTGGTGTTAATCAGATCTTGATCCGTCTCCACCTCCTCTTTCACTCCCAAAACGTCTTCCTCCTCCAGTT
consensus13979	37	consensus13979_37	A	T	TGCAGGCTCATCCTGACATGACCCTCAGCATGACAAAGCCACCAGCCATACTGCTCGTTCTGTGCGTGATTTCCTGCAAGACAGGAATGTCAGTG
consensus139967_4837_pair_1_length_465	315	consensus139967_4837_pair_1_length_465_315	A	C	ACCAAGACTAGCGGTTTCATTCCCAGGAACCATAGAACTAGGAATTAGAATACTAATTAAATATTCATTTAATAGGATCTGGGCAGGAACTTACAAAGATCCATTTTTGGAATCAAAACATTGCTAAACAATACAGATGTGTGCATTGAGTGTGCAGGCCATTTAGTACAGTACTTCACTATTACATGTTTTTTTAGGCCCAGCAGCCCCATTTGTAGTCCAAGTGCATTGGACTACAAATTATATTACTTCCAGCAGTGACAGACAGTATTCTGACTGTATACTGCAGTCAGTTTGCTTCCACAGTCATTCTGAATTTTTTCCTTGCTTGGACTAGTGGATTAGCTCTCATTTAGCTAATGAGTGTGTGTTTAATTCTGTGGGGTTATGTAAAAAGCT…
consensus140134_4818_pair_2_length_449	68	consensus140134_4818_pair_2_length_449_68	C	T	GGAGAAGGGGCTGCCGCTCTCTTTCATGCTCTTCATGTGTCTGTGCAGGTAGCACACCGTGGCACAGCTTGACCCCACCATCACACAGAGGCAAAAAAAGACATAGATCATTTCCAAAAACAGACTTGCTGTCGATGTGTCAAGCAGGACATCTTTTAGAAAGGCAGCATCATCTTTTGGTGTGGCATAAGTTGATGTGAAACCTGTGCTATTGATAGGCCCCTCTCCTGAGGAATAGAATTCTCCTGCAGCCCTAACAGCAAATTGAAACATAAAGAACATCCTGTCTCCAAATAGGCCCCAGTAGATGATGCTTTTGATGTTCCTCTTCGCCCAGGTGAAGAGAGCTCGCTGGGCAGGGACGATCTGGGTGTAGTAGAAGAAATTCAGCCATACAGA…
consensus14023_3771_pair_1_length_513	294	consensus14023_3771_pair_1_length_513_294	A	G	AACCCACCGACTGGATTCCGCTGCACCTTCTGCAAGGGCAAGTTCAAGAAGCGTGAGGAGCTGGATCGTCACATCCGCATCCTGCACAAGCCCTACAAGTGCACCTTGTGTGAGTTTGCTGCCTCGCAGGAGGAGGACCTGATCAGCCATGTGGAAAAAGCCCATATCACGGCCGAGTCAGCTGCGGGACAGGGTGCAGCTGGCGGCTCTGAGAAGCCTGCCAACGAGTTCCGCTGTGAGGTGTGTGGCCAGGTCTTCAGCCAAGCCTGGTTCCTCAAGGGCCACATGCGCAAACACAAGGACTCATTTGAACACGTCTGCCAGATCTGTGGTCGTCGCTTCAAGGAGCCCTGGTTTCTCAAGAACCACATGAAGGTCCATCTCAATAAGCTGGCCATC…
consensus14023	78	consensus14023_78	A	T	TGCAGGCAGGAGATGTAGCGTGAGTAGAGGTTAGCGTGGGCCTCCTGGGCCATGCTGTTCATGGTGTTGACAGCGTTAATGTCCTCTGCTGGGGG
consensus140243_6162_pair_1_length_586	185	consensus140243_6162_pair_1_length_586_185	T	C	TTCCGATCTTAACATGCAGGTAGAACATATCCTGATGAAAACAGATATCCTATCAATCACATTGGCTCTGCATGGACTGTCTGTAACAAACATTGTATAACTATCAACTGGGTCCAGCCCAAAGCTTGTGCTAGCAAACTTGCAACATTGTATAAAATATTCTGGGCCCTTAGAGTTTCCCATGTCAGCGTGCTCCAGACAGACAGAGCTATAGGCTATTTTGCGCAAGGGATAAGAAGTAATCAGGTAGTCCTATTTTATGACGTTTCCACTGGATCAGAGCATTACAATTTTCCCCCTTTTATGCTGAGTCGTTATCGAAAGAGAGCTGGGAATATTTTTCAAATAGGCTAGGTGCATGTCCTTACTCAACATTGACAGGAGCACTCCAAACAAAAG…
consensus140243_6162_pair_1_length_586	186	consensus140243_6162_pair_1_length_586_186	C	T	TTCCGATCTTAACATGCAGGTAGAACATATCCTGATGAAAACAGATATCCTATCAATCACATTGGCTCTGCATGGACTGTCTGTAACAAACATTGTATAACTATCAACTGGGTCCAGCCCAAAGCTTGTGCTAGCAAACTTGCAACATTGTATAAAATATTCTGGGCCCTTAGAGTTTCCCATGTCAGCGTGCTCCAGACAGACAGAGCTATAGGCTATTTTGCGCAAGGGATAAGAAGTAATCAGGTAGTCCTATTTTATGACGTTTCCACTGGATCAGAGCATTACAATTTTCCCCCTTTTATGCTGAGTCGTTATCGAAAGAGAGCTGGGAATATTTTTCAAATAGGCTAGGTGCATGTCCTTACTCAACATTGACAGGAGCACTCCAAACAAAAG…
consensus140243_6162_pair_1_length_586	187	consensus140243_6162_pair_1_length_586_187	A	G	TTCCGATCTTAACATGCAGGTAGAACATATCCTGATGAAAACAGATATCCTATCAATCACATTGGCTCTGCATGGACTGTCTGTAACAAACATTGTATAACTATCAACTGGGTCCAGCCCAAAGCTTGTGCTAGCAAACTTGCAACATTGTATAAAATATTCTGGGCCCTTAGAGTTTCCCATGTCAGCGTGCTCCAGACAGACAGAGCTATAGGCTATTTTGCGCAAGGGATAAGAAGTAATCAGGTAGTCCTATTTTATGACGTTTCCACTGGATCAGAGCATTACAATTTTCCCCCTTTTATGCTGAGTCGTTATCGAAAGAGAGCTGGGAATATTTTTCAAATAGGCTAGGTGCATGTCCTTACTCAACATTGACAGGAGCACTCCAAACAAAAG…
consensus140243_6162_pair_1_length_586	189	consensus140243_6162_pair_1_length_586_189	C	T	TTCCGATCTTAACATGCAGGTAGAACATATCCTGATGAAAACAGATATCCTATCAATCACATTGGCTCTGCATGGACTGTCTGTAACAAACATTGTATAACTATCAACTGGGTCCAGCCCAAAGCTTGTGCTAGCAAACTTGCAACATTGTATAAAATATTCTGGGCCCTTAGAGTTTCCCATGTCAGCGTGCTCCAGACAGACAGAGCTATAGGCTATTTTGCGCAAGGGATAAGAAGTAATCAGGTAGTCCTATTTTATGACGTTTCCACTGGATCAGAGCATTACAATTTTCCCCCTTTTATGCTGAGTCGTTATCGAAAGAGAGCTGGGAATATTTTTCAAATAGGCTAGGTGCATGTCCTTACTCAACATTGACAGGAGCACTCCAAACAAAAG…
consensus140243_6162_pair_1_length_586	191	consensus140243_6162_pair_1_length_586_191	T	A	TTCCGATCTTAACATGCAGGTAGAACATATCCTGATGAAAACAGATATCCTATCAATCACATTGGCTCTGCATGGACTGTCTGTAACAAACATTGTATAACTATCAACTGGGTCCAGCCCAAAGCTTGTGCTAGCAAACTTGCAACATTGTATAAAATATTCTGGGCCCTTAGAGTTTCCCATGTCAGCGTGCTCCAGACAGACAGAGCTATAGGCTATTTTGCGCAAGGGATAAGAAGTAATCAGGTAGTCCTATTTTATGACGTTTCCACTGGATCAGAGCATTACAATTTTCCCCCTTTTATGCTGAGTCGTTATCGAAAGAGAGCTGGGAATATTTTTCAAATAGGCTAGGTGCATGTCCTTACTCAACATTGACAGGAGCACTCCAAACAAAAG…
consensus140243_6162_pair_1_length_586	251	consensus140243_6162_pair_1_length_586_251	T	G	TTCCGATCTTAACATGCAGGTAGAACATATCCTGATGAAAACAGATATCCTATCAATCACATTGGCTCTGCATGGACTGTCTGTAACAAACATTGTATAACTATCAACTGGGTCCAGCCCAAAGCTTGTGCTAGCAAACTTGCAACATTGTATAAAATATTCTGGGCCCTTAGAGTTTCCCATGTCAGCGTGCTCCAGACAGACAGAGCTATAGGCTATTTTGCGCAAGGGATAAGAAGTAATCAGGTAGTCCTATTTTATGACGTTTCCACTGGATCAGAGCATTACAATTTTCCCCCTTTTATGCTGAGTCGTTATCGAAAGAGAGCTGGGAATATTTTTCAAATAGGCTAGGTGCATGTCCTTACTCAACATTGACAGGAGCACTCCAAACAAAAG…
consensus140264_13107_pair_1_length_580	282	consensus140264_13107_pair_1_length_580_282	C	T	AATACTGGCAGGTTACAGGTATAAAGGCCATCAATAAGCCTCTGTCTCATGATAGGTCTCTGTCTCATGATTGGTCTCTGTCAGAAGTGTCTTCTCTTTCAAAGGTCAACAGTTACATCAACATTAGTGTTTGGTTCTTCATGTTGTGTTTGATGATGTTGCAGCAGGTTGACTTGACCAGGTGCTGCTATTTAGGTGTTGCTATCTACAACGACCACATCAAAGAAGCTGAATATTTTCCAAACCTGTTTACCTCGATGCTAGACAATCCTCCTTCATGTCACACAACATGGGTTTCAGAGAAAAGGACCACGAGCTGAAAACTTTCCACTCGATCGAACTAATCACTGCTTGTATGTCCTTTCATGGTAAAGTACATCTAGTCGTTAACACGGAAAA…
consensus140264_13107_pair_1_length_580	290	consensus140264_13107_pair_1_length_580_290	A	T	AATACTGGCAGGTTACAGGTATAAAGGCCATCAATAAGCCTCTGTCTCATGATAGGTCTCTGTCTCATGATTGGTCTCTGTCAGAAGTGTCTTCTCTTTCAAAGGTCAACAGTTACATCAACATTAGTGTTTGGTTCTTCATGTTGTGTTTGATGATGTTGCAGCAGGTTGACTTGACCAGGTGCTGCTATTTAGGTGTTGCTATCTACAACGACCACATCAAAGAAGCTGAATATTTTCCAAACCTGTTTACCTCGATGCTAGACAATCCTCCTTCATGTCACACAACATGGGTTTCAGAGAAAAGGACCACGAGCTGAAAACTTTCCACTCGATCGAACTAATCACTGCTTGTATGTCCTTTCATGGTAAAGTACATCTAGTCGTTAACACGGAAAA…
consensus14032_9726_pair_1_length_578	92	consensus14032_9726_pair_1_length_578_92	G	A	TTCCGATCTACGGTTGCAGGGGAGGCAGAAGTACCGTCACACACACATTCATGTAACAGAGTAGGTTCCATCCTTGTCTCTCACTAGGCTCGAACCTGGACACACGTATACACAAACACCTTGCAAGTTTATAATGCAGTTCAGATAATGTCTGTTGACTGTTAAATCTATTCATTGTTCAACTTGGGCATTAGGGAGTGGGACCCCTGTCCTATCCTGGAGAAATAGAGGGGTGGATTACCAGTGGTGGAAAAAGTAGTCAAAAGTCATACTTGAGTAAAAGTAAAGATACCTTAATAGAAAATAGGAGAGAGTTCACATTATTAGACTAGCAATGTAATCTAAGCTAATGGGTGATAATTGTATCTTTTGGCAGAAGCAATTAGCTCCCTTTCTCTG…
consensus140387_4438_pair_2_length_368	126	consensus140387_4438_pair_2_length_368_126	C	T	TGTGTGTGTGTGCGTGCACACGTTCATGCATATAACTCAAACTTTCCTTACCCTTACATTATAATAGATGAAGTAGATATTATAGCACACTGTTTCTTTGCAAAGTCAGCGCTCATACACACACACATGTATTCCTGACTTTGTGTGTGTGCACGCTCGTGTGTGGGTGTGTGACTTCAACCCCCATGCATTATTCAAAGCCACTGGAATAACACTGACAAAAGAACCAATCCCTCAGAGAGCCAGTCAACGCTAAGCCTCAGCTGTCAATCAAGCCGTCTCGGCCTATCAAATCTCTGCCGTGTGGTGATGCAGGACTTATGCTAAATCACGTCTCAGTCAAACTCCCCTGCAAGTATAGATCGGAA
consensus140387_4438_pair_2_length_368	131	consensus140387_4438_pair_2_length_368_131	A	G	TGTGTGTGTGTGCGTGCACACGTTCATGCATATAACTCAAACTTTCCTTACCCTTACATTATAATAGATGAAGTAGATATTATAGCACACTGTTTCTTTGCAAAGTCAGCGCTCATACACACACACATGTATTCCTGACTTTGTGTGTGTGCACGCTCGTGTGTGGGTGTGTGACTTCAACCCCCATGCATTATTCAAAGCCACTGGAATAACACTGACAAAAGAACCAATCCCTCAGAGAGCCAGTCAACGCTAAGCCTCAGCTGTCAATCAAGCCGTCTCGGCCTATCAAATCTCTGCCGTGTGGTGATGCAGGACTTATGCTAAATCACGTCTCAGTCAAACTCCCCTGCAAGTATAGATCGGAA
consensus140387	52	consensus140387_52	A	C	TGCAGGGGAGTTTGACTGAGACGTGATTTAGCATAAGTCCTGCATCACCACACGGCAGAGATTTGATAGGCCGAGACGGCTTGATTGACAGCTGA
consensus140387	53	consensus140387_53	C	T	TGCAGGGGAGTTTGACTGAGACGTGATTTAGCATAAGTCCTGCATCACCACACGGCAGAGATTTGATAGGCCGAGACGGCTTGATTGACAGCTGA
consensus140392	94	consensus140392_94	T	C	TGCAGGCACTCAGCCCACTCTGATTTATGTAACGAGTCTGTTGCTGCCTCTTTCAGGCCTTATCAGTCACTCCCAGATGTACAGGAAAATACATA
consensus14067	18	consensus14067_18	T	C	TGCAGGGGTCTGTAATGTTACTGTCATCACTGCCTCCTGAACCCTGCAGTGGTCTGTAATGTTACTGTCATCACTGCCTCCTGAACCCTGCAGTG
consensus14067	33	consensus14067_33	C	T	TGCAGGGGTCTGTAATGTTACTGTCATCACTGCCTCCTGAACCCTGCAGTGGTCTGTAATGTTACTGTCATCACTGCCTCCTGAACCCTGCAGTG
consensus14067	40	consensus14067_40	A	G	TGCAGGGGTCTGTAATGTTACTGTCATCACTGCCTCCTGAACCCTGCAGTGGTCTGTAATGTTACTGTCATCACTGCCTCCTGAACCCTGCAGTG
consensus14068_3233_pair_1_length_232	49	consensus14068_3233_pair_1_length_232_49	A	G	CAGGGCCCTGTTCCCTATATGTAGTGCACTACTGTTGACCAGGGCCCTATTCCCTATATGTAGTGCACTACTGTTGACCAGGGCCCTGTTCCCTATATGTAGTGTGTACCAGGAGAACAGGATGTAATGAGTCCACCTGTCCAGGTGGGATGTTGCTTGTCTCAGTCCCTGGTTCAGAAGTTTCTCTCCATAATTCTGTGACTGAACGGTTTTTGTCGTCGTCCTGCAGGTC
consensus140685_5226_pair_1_length_358	18	consensus140685_5226_pair_1_length_358_18	C	T	TTTGTTTTTTGGTCTTTCGCTGAAAATATTTGATTGTACAATCAGGTGAAAATATAAATGTTTGAAAACCTAGGAAATTGGGGCCATGTTTGAATATCAAATGATGTCTTGTAGGAAAGACTGAAGGGAAGCGCTGCGTGGATACAATAGTAGAATTTTGTAGGTGGAAGGGGCTCTTTGGTAAAGGGTTTAAATGGTCATCAAAAAAACACGGAGGACCAAGGCACACTTCATATAATTAAAATGCCTTTATTGTTATGGCATGTTCAATAGAACAACATGATGTCTGTTTTGGAGGGTGAAAGAGAGGCAGACTGCAGTCTTTTCTCTCTCTATAAGTAATATGATGTAACATTAC
consensus140685	37	consensus140685_37	C	T	TGCAGGTAGACAATAACCTGGCGTCTGTTCAGAACACTGAACACAGCTGGGCCTCAAAACCCTGGCCAGCCTGTCTATTACAGAACCAATCATGT
consensus140793_10566_pair_1_length_571	256	consensus140793_10566_pair_1_length_571_256	T	C	AAGGCTATACACACACACACACACACACACACACAGTATTTTTAAAATCAAAAATTGTTCAGTCGCCATCTGTTGGAACCACCAAACTAACCAAATACAGTCCGAGTTGTTCTTCCTAAAACGTCACATTTTAAAGCCCAAAAAGGTTATTTTATGTTCTATACGGAGGACAAATTTCACACAAGAAGTAGTGATACTTTTTTGCTGCCTATTGGTCTTCCACTCAATTCCTCAACTGCCATTAACGCTTCCGAGTGAGATTCAAAAATAATCGTTGCTGAGCCTTTGGGACGCCCTCCATTGTCATACTGCAATGAGACCGATCCAGGAATGACACGATATCCATAGAAAAAGTTATAGATTTCTTCAATTCTGATAGAAAAAGGCATATTAACCAGT…
consensus140793_10566_pair_1_length_571	264	consensus140793_10566_pair_1_length_571_264	A	C	AAGGCTATACACACACACACACACACACACACACAGTATTTTTAAAATCAAAAATTGTTCAGTCGCCATCTGTTGGAACCACCAAACTAACCAAATACAGTCCGAGTTGTTCTTCCTAAAACGTCACATTTTAAAGCCCAAAAAGGTTATTTTATGTTCTATACGGAGGACAAATTTCACACAAGAAGTAGTGATACTTTTTTGCTGCCTATTGGTCTTCCACTCAATTCCTCAACTGCCATTAACGCTTCCGAGTGAGATTCAAAAATAATCGTTGCTGAGCCTTTGGGACGCCCTCCATTGTCATACTGCAATGAGACCGATCCAGGAATGACACGATATCCATAGAAAAAGTTATAGATTTCTTCAATTCTGATAGAAAAAGGCATATTAACCAGT…
consensus140793_10566_pair_1_length_571	387	consensus140793_10566_pair_1_length_571_387	C	A	AAGGCTATACACACACACACACACACACACACACAGTATTTTTAAAATCAAAAATTGTTCAGTCGCCATCTGTTGGAACCACCAAACTAACCAAATACAGTCCGAGTTGTTCTTCCTAAAACGTCACATTTTAAAGCCCAAAAAGGTTATTTTATGTTCTATACGGAGGACAAATTTCACACAAGAAGTAGTGATACTTTTTTGCTGCCTATTGGTCTTCCACTCAATTCCTCAACTGCCATTAACGCTTCCGAGTGAGATTCAAAAATAATCGTTGCTGAGCCTTTGGGACGCCCTCCATTGTCATACTGCAATGAGACCGATCCAGGAATGACACGATATCCATAGAAAAAGTTATAGATTTCTTCAATTCTGATAGAAAAAGGCATATTAACCAGT…
consensus140949	23	consensus140949_23	A	G	TGCAGGACGTGCGTCACGAGGAAGCGGTGGCGGCGCTGAAGAACACTTCTGACATGGTCTACCTCAAGGTGGCCAAGCCCGGACCCGTGCACCTC
consensus140949	47	consensus140949_47	T	C	TGCAGGACGTGCGTCACGAGGAAGCGGTGGCGGCGCTGAAGAACACTTCTGACATGGTCTACCTCAAGGTGGCCAAGCCCGGACCCGTGCACCTC
consensus1410	76	consensus1410_76	G	C	TGCAGGTGTCCCGGCAGGGTGGACGTCTCATCCATGTTATCTCCGGCCACCACAGTCATCCTGGCGTTGTTGCCCGGGCTCAGCGCAGCGCTATG
consensus141105_5785_pair_1_length_551	172	consensus141105_5785_pair_1_length_551_172	A	G	TAGAGTTGCAGGTAGAAAATATCCTGATTCAAAATATCCTATAAATCACATTGGCAATGCATTGCCTGTCTGCAAGGAACTTGAAACATTGTATCAACTATTCATTTGGGTCTGGCCTGGCCTGAAGCTCGCTCTAGCAAACTTGCAACATTGTATAATATATTTTAGTCCAGACAGACATAGCTGTAGGCTATTTGCACAAAGGATAAGAAGTAATCATGTAGGCCTATTTTATGACTTTGTACCGAATCAGAGCCTGACATGTTTTCCCCTTTCATACCGAGTGGTTTTCAAAAGAGACCTGGAACTGTTTTTCAAATAGGCTACGTTGAGGAACTCTTGTCATTCTGAAATCGAAGTAAAAACAGATTTTGTTTACTTGCTCTTTGAAATAAAGAA…
consensus141181_14812_pair_1_length_391	38	consensus141181_14812_pair_1_length_391_38	A	T	AAAGCCAGGTGTGTAGTGACCAACCATTCATACTGGGATATAGACAGTCCTGTGTTCTGCTTTAGTAATATAAACACAGTCTCAAAGCCAGGTGTGTACTGACCAACCATTCAACCCTTCCCTGAGGAATGAGATGAAGATTCTTCATGTAGAGGAACATGGAGTGTCTTTAGAGGAAGTGCATGAGGTCACCAGATTCCATGCTAAGATTCTCCATCCCAAGTTCTCAGCTATCTCTGTTATACTGAGATATATATTTTCTTGGAACGTAGATGTCCACTCTGAGCTGATGCTCTATCTGACAGTGAAAAAGCAAACACTAATTCCACGCCTATACCTGTTCCCCAGTAACCCCGGCCAAATACTGGTGAGGTTCCATTATTATAGAGGT
consensus141181_14812_pair_1_length_391	65	consensus141181_14812_pair_1_length_391_65	G	A	AAAGCCAGGTGTGTAGTGACCAACCATTCATACTGGGATATAGACAGTCCTGTGTTCTGCTTTAGTAATATAAACACAGTCTCAAAGCCAGGTGTGTACTGACCAACCATTCAACCCTTCCCTGAGGAATGAGATGAAGATTCTTCATGTAGAGGAACATGGAGTGTCTTTAGAGGAAGTGCATGAGGTCACCAGATTCCATGCTAAGATTCTCCATCCCAAGTTCTCAGCTATCTCTGTTATACTGAGATATATATTTTCTTGGAACGTAGATGTCCACTCTGAGCTGATGCTCTATCTGACAGTGAAAAAGCAAACACTAATTCCACGCCTATACCTGTTCCCCAGTAACCCCGGCCAAATACTGGTGAGGTTCCATTATTATAGAGGT
consensus141181_14812_pair_1_length_391	78	consensus141181_14812_pair_1_length_391_78	A	T	AAAGCCAGGTGTGTAGTGACCAACCATTCATACTGGGATATAGACAGTCCTGTGTTCTGCTTTAGTAATATAAACACAGTCTCAAAGCCAGGTGTGTACTGACCAACCATTCAACCCTTCCCTGAGGAATGAGATGAAGATTCTTCATGTAGAGGAACATGGAGTGTCTTTAGAGGAAGTGCATGAGGTCACCAGATTCCATGCTAAGATTCTCCATCCCAAGTTCTCAGCTATCTCTGTTATACTGAGATATATATTTTCTTGGAACGTAGATGTCCACTCTGAGCTGATGCTCTATCTGACAGTGAAAAAGCAAACACTAATTCCACGCCTATACCTGTTCCCCAGTAACCCCGGCCAAATACTGGTGAGGTTCCATTATTATAGAGGT
consensus141199	72	consensus141199_72	T	C	TGCAGGCCGATGGATCTGAAGGTGGGCTCTCTCTCCTCCGGCTCCTGCTTGATGTTCACACTCTCCCCCTCTGTAGGGAAGGGGCTCTGCTGGGG
consensus141199	73	consensus141199_73	G	A	TGCAGGCCGATGGATCTGAAGGTGGGCTCTCTCTCCTCCGGCTCCTGCTTGATGTTCACACTCTCCCCCTCTGTAGGGAAGGGGCTCTGCTGGGG
consensus141225_5055_pair_1_length_590	376	consensus141225_5055_pair_1_length_590_376	G	A	ATCGAGGATGATGAGGAAGGAGAGAGCAAAGAGCAGAGAGCCAAGAAAAGACAAGTATGCTGCCGTTTCTCAACAGCTATCATATTTTTGTTTGTTTTGAATGGCTTTTGTGGCTAGAGAAATCACTGACCCCAGCATCTCAAAGGATACGCTTGTTACGTTTTATTTCATCCACACAAACCAACAAATGCCATTTTTTCTGTTGTCGCTCTCGCTACACCAGAGGCAACAAAAGCAGAGGCAACTCCTTGGACGGCTGCAGGATCTGCTGTTGGGTCCTAAAGCTGACGAACAGACCACGTGTGAGGTGTTGGACTACTTCCTGCGCCGCCTCAGCTCTTCTCAAGTGGCATCAAGAGTCCTGGCTATGAAGGTGCATTATAAGAGACAGGACACGCA…
consensus141225_5055_pair_1_length_590	397	consensus141225_5055_pair_1_length_590_397	G	A	ATCGAGGATGATGAGGAAGGAGAGAGCAAAGAGCAGAGAGCCAAGAAAAGACAAGTATGCTGCCGTTTCTCAACAGCTATCATATTTTTGTTTGTTTTGAATGGCTTTTGTGGCTAGAGAAATCACTGACCCCAGCATCTCAAAGGATACGCTTGTTACGTTTTATTTCATCCACACAAACCAACAAATGCCATTTTTTCTGTTGTCGCTCTCGCTACACCAGAGGCAACAAAAGCAGAGGCAACTCCTTGGACGGCTGCAGGATCTGCTGTTGGGTCCTAAAGCTGACGAACAGACCACGTGTGAGGTGTTGGACTACTTCCTGCGCCGCCTCAGCTCTTCTCAAGTGGCATCAAGAGTCCTGGCTATGAAGGTGCATTATAAGAGACAGGACACGCA…
consensus141225_5055_pair_1_length_590	401	consensus141225_5055_pair_1_length_590_401	T	A	ATCGAGGATGATGAGGAAGGAGAGAGCAAAGAGCAGAGAGCCAAGAAAAGACAAGTATGCTGCCGTTTCTCAACAGCTATCATATTTTTGTTTGTTTTGAATGGCTTTTGTGGCTAGAGAAATCACTGACCCCAGCATCTCAAAGGATACGCTTGTTACGTTTTATTTCATCCACACAAACCAACAAATGCCATTTTTTCTGTTGTCGCTCTCGCTACACCAGAGGCAACAAAAGCAGAGGCAACTCCTTGGACGGCTGCAGGATCTGCTGTTGGGTCCTAAAGCTGACGAACAGACCACGTGTGAGGTGTTGGACTACTTCCTGCGCCGCCTCAGCTCTTCTCAAGTGGCATCAAGAGTCCTGGCTATGAAGGTGCATTATAAGAGACAGGACACGCA…
consensus141225_5055_pair_1_length_590	424	consensus141225_5055_pair_1_length_590_424	A	G	ATCGAGGATGATGAGGAAGGAGAGAGCAAAGAGCAGAGAGCCAAGAAAAGACAAGTATGCTGCCGTTTCTCAACAGCTATCATATTTTTGTTTGTTTTGAATGGCTTTTGTGGCTAGAGAAATCACTGACCCCAGCATCTCAAAGGATACGCTTGTTACGTTTTATTTCATCCACACAAACCAACAAATGCCATTTTTTCTGTTGTCGCTCTCGCTACACCAGAGGCAACAAAAGCAGAGGCAACTCCTTGGACGGCTGCAGGATCTGCTGTTGGGTCCTAAAGCTGACGAACAGACCACGTGTGAGGTGTTGGACTACTTCCTGCGCCGCCTCAGCTCTTCTCAAGTGGCATCAAGAGTCCTGGCTATGAAGGTGCATTATAAGAGACAGGACACGCA…
consensus141241_8817_pair_1_length_552	127	consensus141241_8817_pair_1_length_552_127	T	A	CTCTTCCGATCTTGACATGCAGGAGAGACTATCAGCAGAGACGGTGCCACCTGGTAAGCACCTCCCTCATACATATAAAGCTAGGAGACCAAAATAAATACAAATGAAACTTCATGGATATATTCATAACTGTGTATTAAATTATGTCATAATGATATTTGCTGTTGATTTGATTATCTTACTAACTATAACTATTAATACTGTAACTATTTTATAGTACTTGCAGACAAGGGACACTGAGTTGCACTGGGGGAGCAAGACTATTTAGTAAGTTTTATGATCTTTTATTACAATTTATTCATTTAATTAATTTATTAATAAAATATATGGCTCAATATGATTTAACCCTTTACATGCATCCTTCACAAAACAGGTACATTTGAAATGAACCAAGAGGAT…
consensus141241_8817_pair_1_length_552	167	consensus141241_8817_pair_1_length_552_167	G	A	CTCTTCCGATCTTGACATGCAGGAGAGACTATCAGCAGAGACGGTGCCACCTGGTAAGCACCTCCCTCATACATATAAAGCTAGGAGACCAAAATAAATACAAATGAAACTTCATGGATATATTCATAACTGTGTATTAAATTATGTCATAATGATATTTGCTGTTGATTTGATTATCTTACTAACTATAACTATTAATACTGTAACTATTTTATAGTACTTGCAGACAAGGGACACTGAGTTGCACTGGGGGAGCAAGACTATTTAGTAAGTTTTATGATCTTTTATTACAATTTATTCATTTAATTAATTTATTAATAAAATATATGGCTCAATATGATTTAACCCTTTACATGCATCCTTCACAAAACAGGTACATTTGAAATGAACCAAGAGGAT…
consensus141241_8817_pair_1_length_552	300	consensus141241_8817_pair_1_length_552_300	C	A	CTCTTCCGATCTTGACATGCAGGAGAGACTATCAGCAGAGACGGTGCCACCTGGTAAGCACCTCCCTCATACATATAAAGCTAGGAGACCAAAATAAATACAAATGAAACTTCATGGATATATTCATAACTGTGTATTAAATTATGTCATAATGATATTTGCTGTTGATTTGATTATCTTACTAACTATAACTATTAATACTGTAACTATTTTATAGTACTTGCAGACAAGGGACACTGAGTTGCACTGGGGGAGCAAGACTATTTAGTAAGTTTTATGATCTTTTATTACAATTTATTCATTTAATTAATTTATTAATAAAATATATGGCTCAATATGATTTAACCCTTTACATGCATCCTTCACAAAACAGGTACATTTGAAATGAACCAAGAGGAT…
consensus14125	14	consensus14125_14	A	G	TGCAGGGTGAGCAAGTAGAAGGGGCGTCCGTTGGGTTCCATAGGGGGGTCCCAGCTTACTATGATGGCTGTAGAACTGAAGATCTGAGCACTGAG
consensus14125	69	consensus14125_69	T	C	TGCAGGGTGAGCAAGTAGAAGGGGCGTCCGTTGGGTTCCATAGGGGGGTCCCAGCTTACTATGATGGCTGTAGAACTGAAGATCTGAGCACTGAG
consensus14131_7403_pair_1_length_494	108	consensus14131_7403_pair_1_length_494_108	G	A	GCTCTTCCGATCTATGCTTGCAGGCACACAGCACAATGACATACAGCAGACACATCTTGAAGGCAATGTCGTACAACTGAACACAACAGACACAATTGCCTATGGCAGAAGACATTCCCTGGTGTTTTCAGGGGTGGTGGAAAGACAGTTGTATTTACCTGCGTTCTAAAGTAGTTATTCTCTCCTCCATGTCCTCTCTCTGACAAAGAGCCTGATAGAGAGGAGAAAGGGGGAGGGACAGACAGACAGAGGAAAAGAGAGAGATAGAAAGAGGGAGAAAATAACATAAAAGTCGGGCATGATCAAAGGGACTTGGCGCTGCTGGCTAAACCACTATAACTGTAGCTGAAGTATGATAATGGTTAGTTGAAGGAAGATGTTGACAGAGGAAACACGTCT…
consensus14131_7403_pair_1_length_494	142	consensus14131_7403_pair_1_length_494_142	A	T	GCTCTTCCGATCTATGCTTGCAGGCACACAGCACAATGACATACAGCAGACACATCTTGAAGGCAATGTCGTACAACTGAACACAACAGACACAATTGCCTATGGCAGAAGACATTCCCTGGTGTTTTCAGGGGTGGTGGAAAGACAGTTGTATTTACCTGCGTTCTAAAGTAGTTATTCTCTCCTCCATGTCCTCTCTCTGACAAAGAGCCTGATAGAGAGGAGAAAGGGGGAGGGACAGACAGACAGAGGAAAAGAGAGAGATAGAAAGAGGGAGAAAATAACATAAAAGTCGGGCATGATCAAAGGGACTTGGCGCTGCTGGCTAAACCACTATAACTGTAGCTGAAGTATGATAATGGTTAGTTGAAGGAAGATGTTGACAGAGGAAACACGTCT…
consensus14131_7403_pair_1_length_494	151	consensus14131_7403_pair_1_length_494_151	G	A	GCTCTTCCGATCTATGCTTGCAGGCACACAGCACAATGACATACAGCAGACACATCTTGAAGGCAATGTCGTACAACTGAACACAACAGACACAATTGCCTATGGCAGAAGACATTCCCTGGTGTTTTCAGGGGTGGTGGAAAGACAGTTGTATTTACCTGCGTTCTAAAGTAGTTATTCTCTCCTCCATGTCCTCTCTCTGACAAAGAGCCTGATAGAGAGGAGAAAGGGGGAGGGACAGACAGACAGAGGAAAAGAGAGAGATAGAAAGAGGGAGAAAATAACATAAAAGTCGGGCATGATCAAAGGGACTTGGCGCTGCTGGCTAAACCACTATAACTGTAGCTGAAGTATGATAATGGTTAGTTGAAGGAAGATGTTGACAGAGGAAACACGTCT…
consensus14131_7403_pair_1_length_494	263	consensus14131_7403_pair_1_length_494_263	G	A	GCTCTTCCGATCTATGCTTGCAGGCACACAGCACAATGACATACAGCAGACACATCTTGAAGGCAATGTCGTACAACTGAACACAACAGACACAATTGCCTATGGCAGAAGACATTCCCTGGTGTTTTCAGGGGTGGTGGAAAGACAGTTGTATTTACCTGCGTTCTAAAGTAGTTATTCTCTCCTCCATGTCCTCTCTCTGACAAAGAGCCTGATAGAGAGGAGAAAGGGGGAGGGACAGACAGACAGAGGAAAAGAGAGAGATAGAAAGAGGGAGAAAATAACATAAAAGTCGGGCATGATCAAAGGGACTTGGCGCTGCTGGCTAAACCACTATAACTGTAGCTGAAGTATGATAATGGTTAGTTGAAGGAAGATGTTGACAGAGGAAACACGTCT…
consensus14133	20	consensus14133_20	A	G	TGCAGGACAGGTACAGGATAGCAACAACTGCCCGAGTTACACCAGGAACACACAATCCCTCCATCAGTGCTCAGACTGTCCGTAATAGGCTGAGA
consensus14133	50	consensus14133_50	A	G	TGCAGGACAGGTACAGGATAGCAACAACTGCCCGAGTTACACCAGGAACACACAATCCCTCCATCAGTGCTCAGACTGTCCGTAATAGGCTGAGA
consensus14133	83	consensus14133_83	T	C	TGCAGGACAGGTACAGGATAGCAACAACTGCCCGAGTTACACCAGGAACACACAATCCCTCCATCAGTGCTCAGACTGTCCGTAATAGGCTGAGA
consensus141479_10620_pair_2_length_347	58	consensus141479_10620_pair_2_length_347_58	G	C	TCCCATTGAGCACGTCTGGGACCTGTTGAATCGGAGGGTGAGGGCTAGGGAAGTGTCGGGGAACTTGCAGGTGCCTTGGTGGAAGAGTGGGGTAACATCTCATAGCAACAACTGTCAAATCAGGCACAGTCCATGAGGAGGAGATGCACTGCAGTACTTAATGCAGCTGGTGGCCACACCAGATACTGACTGTTACTCTTGACTCCCCCTTTGTTCAGGGACACACTCCATACCTGTTAGTCACAAGTCTGTGGAACTTGTTCAGTTTATGTCTCAGTTGTTGAAATCTTGTTATATTCATACATGTTAAGTTTGCTGAAAATAAACGCAGCTGACAGTGAGAGGAC
consensus14149	42	consensus14149_42	T	G	TGCAGGAGCACATCACAGGGGTGACCTTCTGCAACGTGGAGTGGGAGCGTTGTGTCTGCTGCCAGAGCCCCGTGGACCCGGCGCTGCTCAAGCTC
consensus14149	57	consensus14149_57	T	C	TGCAGGAGCACATCACAGGGGTGACCTTCTGCAACGTGGAGTGGGAGCGTTGTGTCTGCTGCCAGAGCCCCGTGGACCCGGCGCTGCTCAAGCTC
consensus141591	83	consensus141591_83	A	G	TGCAGGTATATTTCACTGGTCATCCCCAAAGCCAACACCTCCTTTGGCCGCCTTTCCTTCCAGTTCTCTGCTGCCAATGACTAGAACGAATTGCA
consensus141637	12	consensus141637_12	G	C	TGCAGGGCCTGGACCAGCATGCCGTCCAGCCACTCAAAGCCTCCGTTACTCCAGCCGTCCTGCAGCTGGGCCAGACGCTCCTTCAGCAGGGTGAA
consensus141745	79	consensus141745_79	T	C	TGCAGGCAGAGGAGGGTCGTTAGTGATTGGAGCTGGCGTGATTGGAGCCACCTGGGCTCAGGGTATTTAAACCTGCTGTTTCACTAACCTCTCTC
consensus141745	94	consensus141745_94	T	G	TGCAGGCAGAGGAGGGTCGTTAGTGATTGGAGCTGGCGTGATTGGAGCCACCTGGGCTCAGGGTATTTAAACCTGCTGTTTCACTAACCTCTCTC
consensus142003_4323_pair_1_length_632	473	consensus142003_4323_pair_1_length_632_473	A	T	CTTGTAGAATGTAGTGTGGTTGTGCACGTCTGTGGGAGAGAGGGATAGAGGTAGGGTGTGTGAGATTGAAGGAGGGGAAAATAAGATGGTGTTGGAGGGGACGGGAGGATGACAGGGCCCTAACACCTCCAGCATCCCCCATCCTCCTCCTCCACTCCTCCATCCAACTCTTTTCTTTCCTTTATCTGGAAATGTCATCGGATGTCATCTGTCATATGTGGAGCTGACATCCAACCAAATAAACTCTGTGTCCTACCCAAGCTGTACCCCAAATACCCACTCCCACATGCACCTTACTAAAACATTTATCTCGTTTTATAAACATGGGATTACATTTGGGCACTTGCTTTTTCAGTAATTACCTGCAAACAAACTTTTGCAAGACAAATTATACAAACG…
consensus142003_4323_pair_1_length_632	511	consensus142003_4323_pair_1_length_632_511	C	G	CTTGTAGAATGTAGTGTGGTTGTGCACGTCTGTGGGAGAGAGGGATAGAGGTAGGGTGTGTGAGATTGAAGGAGGGGAAAATAAGATGGTGTTGGAGGGGACGGGAGGATGACAGGGCCCTAACACCTCCAGCATCCCCCATCCTCCTCCTCCACTCCTCCATCCAACTCTTTTCTTTCCTTTATCTGGAAATGTCATCGGATGTCATCTGTCATATGTGGAGCTGACATCCAACCAAATAAACTCTGTGTCCTACCCAAGCTGTACCCCAAATACCCACTCCCACATGCACCTTACTAAAACATTTATCTCGTTTTATAAACATGGGATTACATTTGGGCACTTGCTTTTTCAGTAATTACCTGCAAACAAACTTTTGCAAGACAAATTATACAAACG…
consensus142020	7	consensus142020_7	A	G	TGCAGGAGAGCTGGGCAGAGTCCAAGACTTTCTGGGACTTCAGAGGATCATCACAGACAAACACTTCTACTTCAACAAGACAAAGGGTTTCCCCT
consensus142020	37	consensus142020_37	A	C	TGCAGGAGAGCTGGGCAGAGTCCAAGACTTTCTGGGACTTCAGAGGATCATCACAGACAAACACTTCTACTTCAACAAGACAAAGGGTTTCCCCT
consensus142228_4330_pair_1_length_549	126	consensus142228_4330_pair_1_length_549_126	G	T	GTGCTTGCAGGAGTCAAGACTGTTTTAGGGAAGCATTTGTAAAAAGTGGTCCTTGACAGAGTTAAGAACTAAAGCAGTGTTTGTGCCAGGCACAGATCTCAAATGATGACCCTTACCGCCAACACGTTCAAGAAATCCCCATTTTCGTCTTTGAAGGATCGTTTCATGAAAGCCTGCGTGGCCTGGTGGTCTGAGCGGAGGTGATGAGCTGAAATCTGAACCATGTCCACAGGGAATAAGGCCTTCACCTCCTCCATGCCCCTCTGGTACACCGCCAGGCCCTCATCCACAGCAGCCTGGTTCTCAATTTGAGCCATGGCCAGCACCGCATTCTCCAGACATGGCACAGAGCCTTTGGCTATGGTCTCCACATAGGTGTTAACCAAGTGGCCGAGCACT…
consensus142228_4330_pair_1_length_549	138	consensus142228_4330_pair_1_length_549_138	C	G	GTGCTTGCAGGAGTCAAGACTGTTTTAGGGAAGCATTTGTAAAAAGTGGTCCTTGACAGAGTTAAGAACTAAAGCAGTGTTTGTGCCAGGCACAGATCTCAAATGATGACCCTTACCGCCAACACGTTCAAGAAATCCCCATTTTCGTCTTTGAAGGATCGTTTCATGAAAGCCTGCGTGGCCTGGTGGTCTGAGCGGAGGTGATGAGCTGAAATCTGAACCATGTCCACAGGGAATAAGGCCTTCACCTCCTCCATGCCCCTCTGGTACACCGCCAGGCCCTCATCCACAGCAGCCTGGTTCTCAATTTGAGCCATGGCCAGCACCGCATTCTCCAGACATGGCACAGAGCCTTTGGCTATGGTCTCCACATAGGTGTTAACCAAGTGGCCGAGCACT…
consensus142228_4330_pair_1_length_549	140	consensus142228_4330_pair_1_length_549_140	C	A	GTGCTTGCAGGAGTCAAGACTGTTTTAGGGAAGCATTTGTAAAAAGTGGTCCTTGACAGAGTTAAGAACTAAAGCAGTGTTTGTGCCAGGCACAGATCTCAAATGATGACCCTTACCGCCAACACGTTCAAGAAATCCCCATTTTCGTCTTTGAAGGATCGTTTCATGAAAGCCTGCGTGGCCTGGTGGTCTGAGCGGAGGTGATGAGCTGAAATCTGAACCATGTCCACAGGGAATAAGGCCTTCACCTCCTCCATGCCCCTCTGGTACACCGCCAGGCCCTCATCCACAGCAGCCTGGTTCTCAATTTGAGCCATGGCCAGCACCGCATTCTCCAGACATGGCACAGAGCCTTTGGCTATGGTCTCCACATAGGTGTTAACCAAGTGGCCGAGCACT…
consensus142228	21	consensus142228_21	T	A	TGCAGGAGTCAAGACTGTTTTAGGGAAGCATTTGTAAAAAGTGGTCCTTGACAGAGTTAAGAACTAAAGCAGTGTTTGTGCCAGGCACAGATCTC
consensus142228	89	consensus142228_89	A	C	TGCAGGAGTCAAGACTGTTTTAGGGAAGCATTTGTAAAAAGTGGTCCTTGACAGAGTTAAGAACTAAAGCAGTGTTTGTGCCAGGCACAGATCTC
consensus142287	23	consensus142287_23	C	G	TGCAGGTAGCGTGTTTCGCTCGCGGCGGCCTGCCTCGCTGGTTGGTCGGCGTGCTGCACGGCGGCGAAGTGCTGATTGAATTTGATGAAGCTGCC
consensus142359	75	consensus142359_75	A	G	TGCAGGTTGACAGCGTCCTGGTAGGTGAGTTTGACTGCAGCAGGGTACTGGGAGTAGACCAGGTGGTTGTACTTAGGAATGAGGCTCATCAGGTC
consensus142359	78	consensus142359_78	A	G	TGCAGGTTGACAGCGTCCTGGTAGGTGAGTTTGACTGCAGCAGGGTACTGGGAGTAGACCAGGTGGTTGTACTTAGGAATGAGGCTCATCAGGTC
consensus142457	77	consensus142457_77	G	A	TGCAGGTTCCAAGTGGAGGCAGAATCAACTCGCTAGCTGATGTAAGACAATACAGTGAAGTAGGCTGTAAATAGCTGAACCGTTATTCCACATTT
consensus14250	18	consensus14250_18	A	G	TGCAGGTTGATGCCTTCAGGCTTCTGGGACAGCTGCACCCAGGCACCCGACTGCTCCATCACCGCCTTGACCGTGGCCCCGCCCTTACCGATGAT
consensus14250	72	consensus14250_72	C	T	TGCAGGTTGATGCCTTCAGGCTTCTGGGACAGCTGCACCCAGGCACCCGACTGCTCCATCACCGCCTTGACCGTGGCCCCGCCCTTACCGATGAT
consensus142511_4645_pair_1_length_576	204	consensus142511_4645_pair_1_length_576_204	C	G	TCCGATCTTGAGTTGCAGGGAAAGTAGGGCGTCTGTGTGTACTAAACCGTGTCAGACACTGTAACGGGGCATTAACAGAACGTGTTTTCCTGTGTTTTGACAGAGGTCCTGAAGGTGATCGCTGCCCTGCTGAAGAACTCTCCCCTCTCCCCAGAGAGCATGGAGGTGCGCAGGGTCTTCCTGTCAGACATGATCAAACTGTTCAATAACAGCAAAGATAACAGGAGGTAAGGAACGTCTCAGCCCTGGAGTATACTACCAAGTACACCACATTCTAGTACACTACATAGTACACTACAACAGGGTCTTCCTGTCAGACATGATCAAACTGTTCAATAACAACATATATAACAGGAGGTAAGGAACGACTCAGCCCTGGAGTGGACTACACTACAATAG…
consensus14271	18	consensus14271_18	A	G	TGCAGGGATGGTTGTCCATCTGGAAGGTTTTCCCATCTCCACAGAGGAACTCTAGAGCTTTGTCAGAGTGACCATCGGGTTCTTGGTCACCTCAT
consensus142943	74	consensus142943_74	T	C	TGCAGGACAGCTGCTGGACAGTCCTCGATGAGGGCAGCCTCCCTATGGAGTGCCACTCTTTGCCCGACGAGGATGATGGGTATCAGTGCTTGTCA
consensus142967	26	consensus142967_26	T	C	TGCAGGAGTACTACATCGCTGACGCTTCGGAGGACCAGGTGTTTGTTTGCGTCAACCACGTCAACAACGTCACCCACCTGTACATCTCAGACACG
consensus142967	60	consensus142967_60	G	C	TGCAGGAGTACTACATCGCTGACGCTTCGGAGGACCAGGTGTTTGTTTGCGTCAACCACGTCAACAACGTCACCCACCTGTACATCTCAGACACG
consensus14317_5214_pair_1_length_293	110	consensus14317_5214_pair_1_length_293_110	T	A	AAGAGGTAAACACCGGCTAAGAGAAAGCACAAGATTAAAACCCAAGTGTTAATTAAATAGACATGGTGTGTAAAACTTGTCACTTTAGTAGAGTTTTTGATGAAGGGAATACTAACAATGTGGACAGAAGGGGGCATGAAACATATTTACTCTTTAATTCCAGAGACACAAGGAGTATTTGAAGTTGCTGCAGGAAAGAAAAGAGGCTCTCGGTGAGTTTGAGCGAAATAATTAAACATGTCAGCCAGGCTTGACAGAATATTGTTGGCTGCCTTCACTTGCCCTTATCTGTG
consensus14317_5214_pair_1_length_293	137	consensus14317_5214_pair_1_length_293_137	T	C	AAGAGGTAAACACCGGCTAAGAGAAAGCACAAGATTAAAACCCAAGTGTTAATTAAATAGACATGGTGTGTAAAACTTGTCACTTTAGTAGAGTTTTTGATGAAGGGAATACTAACAATGTGGACAGAAGGGGGCATGAAACATATTTACTCTTTAATTCCAGAGACACAAGGAGTATTTGAAGTTGCTGCAGGAAAGAAAAGAGGCTCTCGGTGAGTTTGAGCGAAATAATTAAACATGTCAGCCAGGCTTGACAGAATATTGTTGGCTGCCTTCACTTGCCCTTATCTGTG
consensus14317_5214_pair_1_length_293	141	consensus14317_5214_pair_1_length_293_141	A	T	AAGAGGTAAACACCGGCTAAGAGAAAGCACAAGATTAAAACCCAAGTGTTAATTAAATAGACATGGTGTGTAAAACTTGTCACTTTAGTAGAGTTTTTGATGAAGGGAATACTAACAATGTGGACAGAAGGGGGCATGAAACATATTTACTCTTTAATTCCAGAGACACAAGGAGTATTTGAAGTTGCTGCAGGAAAGAAAAGAGGCTCTCGGTGAGTTTGAGCGAAATAATTAAACATGTCAGCCAGGCTTGACAGAATATTGTTGGCTGCCTTCACTTGCCCTTATCTGTG
consensus143188_4793_pair_2_length_576	108	consensus143188_4793_pair_2_length_576_108	C	T	CCGATCTGAGTCTGCAGGAAGAAACTTTGTTGCAGGGCAGGGGAAAAAGTGGGAGAAGCATCGGGGATAGTCGCATTAGAAGGGGTGGGAGATGAGGAAATGTTGGACGGGCAAGGAGGCATGACTGAGTCAAATAGGAATCCTGACATAATGAAGTGGTGATTACAAAGCTCAGCCATGTGCTTCTTGTCAGTAACAACCACATCAACTTTAAGGGATCCTGGACTTCCTGACGGACCGCCCCCAGGTGGTGAGGGTAGGTAGCAACACATCTGCCACGCTGATCCTCAACACTGGAGGTCCCCAGGGGTGTGTGCTCAGTCCCCTCCTGTACTCCCTGTTCACCCACGACTGCATGGCCAGGCACGACTCCAACACCATCATTAAGTTTGCAGACAA…
consensus143188_4793_pair_2_length_576	124	consensus143188_4793_pair_2_length_576_124	A	G	CCGATCTGAGTCTGCAGGAAGAAACTTTGTTGCAGGGCAGGGGAAAAAGTGGGAGAAGCATCGGGGATAGTCGCATTAGAAGGGGTGGGAGATGAGGAAATGTTGGACGGGCAAGGAGGCATGACTGAGTCAAATAGGAATCCTGACATAATGAAGTGGTGATTACAAAGCTCAGCCATGTGCTTCTTGTCAGTAACAACCACATCAACTTTAAGGGATCCTGGACTTCCTGACGGACCGCCCCCAGGTGGTGAGGGTAGGTAGCAACACATCTGCCACGCTGATCCTCAACACTGGAGGTCCCCAGGGGTGTGTGCTCAGTCCCCTCCTGTACTCCCTGTTCACCCACGACTGCATGGCCAGGCACGACTCCAACACCATCATTAAGTTTGCAGACAA…
consensus143188_4793_pair_2_length_576	133	consensus143188_4793_pair_2_length_576_133	A	T	CCGATCTGAGTCTGCAGGAAGAAACTTTGTTGCAGGGCAGGGGAAAAAGTGGGAGAAGCATCGGGGATAGTCGCATTAGAAGGGGTGGGAGATGAGGAAATGTTGGACGGGCAAGGAGGCATGACTGAGTCAAATAGGAATCCTGACATAATGAAGTGGTGATTACAAAGCTCAGCCATGTGCTTCTTGTCAGTAACAACCACATCAACTTTAAGGGATCCTGGACTTCCTGACGGACCGCCCCCAGGTGGTGAGGGTAGGTAGCAACACATCTGCCACGCTGATCCTCAACACTGGAGGTCCCCAGGGGTGTGTGCTCAGTCCCCTCCTGTACTCCCTGTTCACCCACGACTGCATGGCCAGGCACGACTCCAACACCATCATTAAGTTTGCAGACAA…
consensus143289	39	consensus143289_39	C	A	TGCAGGAAGGGTACCACATGAGGGAGGAGGATGTCTTCCTTGTAACGCACAGCACTGAGATTGCCTGCAATGACAACAAGCTCAGTCCAATGATG
consensus14335_13191_pair_1_length_470	17	consensus14335_13191_pair_1_length_470_17	C	G	CATTTCTAAAGACAATCATGTACTTTTTATTCCATACATTTCCCCTAACACCCAAAAGTACTTGTTACATTTTGACAGGAAAATGTTCAAATTCACACACTTATAAAGATAACATCTCTGGTCATCCCTACTGCCTCTGATCTGGCAGACTCACTGAACACAAATGCTTTGTATGTAAATGATGTCTGAGTGTTGGACTGTTCCCCTGGCTATCCGTCAATAAAAATGTAATACAAATTGTGGGATATGAAGTGGTGGTGTTAGCGCCCCCTATCTTCTGGGAGTGTAAGGTGTAGTTGGCCCCGTACACTGGGCTGGCATCCCAGGTCAGGGACAGGATGTTGGTGGAACAGGACACCATGCCCTCCAGGTCGATGGGTGGACACAGTGCTCAGCAGT…
consensus14335_13191_pair_1_length_470	42	consensus14335_13191_pair_1_length_470_42	C	T	CATTTCTAAAGACAATCATGTACTTTTTATTCCATACATTTCCCCTAACACCCAAAAGTACTTGTTACATTTTGACAGGAAAATGTTCAAATTCACACACTTATAAAGATAACATCTCTGGTCATCCCTACTGCCTCTGATCTGGCAGACTCACTGAACACAAATGCTTTGTATGTAAATGATGTCTGAGTGTTGGACTGTTCCCCTGGCTATCCGTCAATAAAAATGTAATACAAATTGTGGGATATGAAGTGGTGGTGTTAGCGCCCCCTATCTTCTGGGAGTGTAAGGTGTAGTTGGCCCCGTACACTGGGCTGGCATCCCAGGTCAGGGACAGGATGTTGGTGGAACAGGACACCATGCCCTCCAGGTCGATGGGTGGACACAGTGCTCAGCAGT…
consensus14335_13191_pair_1_length_470	49	consensus14335_13191_pair_1_length_470_49	C	T	CATTTCTAAAGACAATCATGTACTTTTTATTCCATACATTTCCCCTAACACCCAAAAGTACTTGTTACATTTTGACAGGAAAATGTTCAAATTCACACACTTATAAAGATAACATCTCTGGTCATCCCTACTGCCTCTGATCTGGCAGACTCACTGAACACAAATGCTTTGTATGTAAATGATGTCTGAGTGTTGGACTGTTCCCCTGGCTATCCGTCAATAAAAATGTAATACAAATTGTGGGATATGAAGTGGTGGTGTTAGCGCCCCCTATCTTCTGGGAGTGTAAGGTGTAGTTGGCCCCGTACACTGGGCTGGCATCCCAGGTCAGGGACAGGATGTTGGTGGAACAGGACACCATGCCCTCCAGGTCGATGGGTGGACACAGTGCTCAGCAGT…
consensus14335_13191_pair_1_length_470	57	consensus14335_13191_pair_1_length_470_57	A	T	CATTTCTAAAGACAATCATGTACTTTTTATTCCATACATTTCCCCTAACACCCAAAAGTACTTGTTACATTTTGACAGGAAAATGTTCAAATTCACACACTTATAAAGATAACATCTCTGGTCATCCCTACTGCCTCTGATCTGGCAGACTCACTGAACACAAATGCTTTGTATGTAAATGATGTCTGAGTGTTGGACTGTTCCCCTGGCTATCCGTCAATAAAAATGTAATACAAATTGTGGGATATGAAGTGGTGGTGTTAGCGCCCCCTATCTTCTGGGAGTGTAAGGTGTAGTTGGCCCCGTACACTGGGCTGGCATCCCAGGTCAGGGACAGGATGTTGGTGGAACAGGACACCATGCCCTCCAGGTCGATGGGTGGACACAGTGCTCAGCAGT…
consensus143480_7695_pair_1_length_241	15	consensus143480_7695_pair_1_length_241_15	A	T	TCCTACAGGAGGAGACACAGAGCACCGTTAGAGAGAACATTCTCCTACAGGAGGAGACACAAAGCACTGTTAGAGAGAACATTCTCCTACAGGGGGAGACAGAGCAAGACCAAATTCACATAGAAATGTGAGATATAGATCTGTCATTCTCATTGAAAGCAAGTCTAATAAATGGTAGATATGTTCTATGTGCACTATTTCTATGCTTCCGGTTCTTAAGTTACATTTTTACGTTTTTTTT
consensus143480_7695_pair_1_length_241	16	consensus143480_7695_pair_1_length_241_16	C	A	TCCTACAGGAGGAGACACAGAGCACCGTTAGAGAGAACATTCTCCTACAGGAGGAGACACAAAGCACTGTTAGAGAGAACATTCTCCTACAGGGGGAGACAGAGCAAGACCAAATTCACATAGAAATGTGAGATATAGATCTGTCATTCTCATTGAAAGCAAGTCTAATAAATGGTAGATATGTTCTATGTGCACTATTTCTATGCTTCCGGTTCTTAAGTTACATTTTTACGTTTTTTTT
consensus143480_7695_pair_1_length_241	32	consensus143480_7695_pair_1_length_241_32	A	G	TCCTACAGGAGGAGACACAGAGCACCGTTAGAGAGAACATTCTCCTACAGGAGGAGACACAAAGCACTGTTAGAGAGAACATTCTCCTACAGGGGGAGACAGAGCAAGACCAAATTCACATAGAAATGTGAGATATAGATCTGTCATTCTCATTGAAAGCAAGTCTAATAAATGGTAGATATGTTCTATGTGCACTATTTCTATGCTTCCGGTTCTTAAGTTACATTTTTACGTTTTTTTT
consensus143480_7695_pair_1_length_241	57	consensus143480_7695_pair_1_length_241_57	A	T	TCCTACAGGAGGAGACACAGAGCACCGTTAGAGAGAACATTCTCCTACAGGAGGAGACACAAAGCACTGTTAGAGAGAACATTCTCCTACAGGGGGAGACAGAGCAAGACCAAATTCACATAGAAATGTGAGATATAGATCTGTCATTCTCATTGAAAGCAAGTCTAATAAATGGTAGATATGTTCTATGTGCACTATTTCTATGCTTCCGGTTCTTAAGTTACATTTTTACGTTTTTTTT
consensus143480_7695_pair_1_length_241	58	consensus143480_7695_pair_1_length_241_58	C	A	TCCTACAGGAGGAGACACAGAGCACCGTTAGAGAGAACATTCTCCTACAGGAGGAGACACAAAGCACTGTTAGAGAGAACATTCTCCTACAGGGGGAGACAGAGCAAGACCAAATTCACATAGAAATGTGAGATATAGATCTGTCATTCTCATTGAAAGCAAGTCTAATAAATGGTAGATATGTTCTATGTGCACTATTTCTATGCTTCCGGTTCTTAAGTTACATTTTTACGTTTTTTTT
consensus143809_6733_pair_1_length_609	255	consensus143809_6733_pair_1_length_609_255	C	A	GATCTACACCTGCAGGTAACACTTGTCTCTACTTAATAGTTTCTGACTGTCAGTAAAACATGTTTTTCATTGATATATTTTCCATTAAGTCAAATTCTTTCCTGAAATTACTGAGTCTAAATGGAATTGACCCCAACCCATATACACTGTATCCTAGTCCAGTGATGTTGACCCCACCTGTGTTTATTGGTCGGATGAGAATGGACCGGGGGTGTGGTCTGGGCGGGGTTGCACCTCAGTGATGTCAAACTCCACCCACACTGTGTGCTCCTGCAGCCATCTCAGCACATTCGCTCTGCTGAAGGGAATCCATCAGAAAAAGGTAATGAGAACACTAACCAGTTTTCCATCTAACCTTTTTATGCGAGTAAAGTACGTCGGATGAAAAATGTCATGACA…
consensus143809_6733_pair_1_length_609	259	consensus143809_6733_pair_1_length_609_259	C	A	GATCTACACCTGCAGGTAACACTTGTCTCTACTTAATAGTTTCTGACTGTCAGTAAAACATGTTTTTCATTGATATATTTTCCATTAAGTCAAATTCTTTCCTGAAATTACTGAGTCTAAATGGAATTGACCCCAACCCATATACACTGTATCCTAGTCCAGTGATGTTGACCCCACCTGTGTTTATTGGTCGGATGAGAATGGACCGGGGGTGTGGTCTGGGCGGGGTTGCACCTCAGTGATGTCAAACTCCACCCACACTGTGTGCTCCTGCAGCCATCTCAGCACATTCGCTCTGCTGAAGGGAATCCATCAGAAAAAGGTAATGAGAACACTAACCAGTTTTCCATCTAACCTTTTTATGCGAGTAAAGTACGTCGGATGAAAAATGTCATGACA…
consensus143809_6733_pair_1_length_609	276	consensus143809_6733_pair_1_length_609_276	G	A	GATCTACACCTGCAGGTAACACTTGTCTCTACTTAATAGTTTCTGACTGTCAGTAAAACATGTTTTTCATTGATATATTTTCCATTAAGTCAAATTCTTTCCTGAAATTACTGAGTCTAAATGGAATTGACCCCAACCCATATACACTGTATCCTAGTCCAGTGATGTTGACCCCACCTGTGTTTATTGGTCGGATGAGAATGGACCGGGGGTGTGGTCTGGGCGGGGTTGCACCTCAGTGATGTCAAACTCCACCCACACTGTGTGCTCCTGCAGCCATCTCAGCACATTCGCTCTGCTGAAGGGAATCCATCAGAAAAAGGTAATGAGAACACTAACCAGTTTTCCATCTAACCTTTTTATGCGAGTAAAGTACGTCGGATGAAAAATGTCATGACA…
consensus143_98470_pair_6_length_448	47	consensus143_98470_pair_6_length_448_47	C	T	TCTGCCACTGCGAGGACGATCAGCTGTCCGTCCTGTCTCCCTGTAGCGCTGTCTTAGGCGACGTTGCTACCGGTGATGTCTGGTGAGGACCTGCCTTACAACAGGCCTACAAGCTGAAAGCAGCCTTTGCCAGGCATCGCATTGTAGAGACTTTAATATCTGACAATGGGCCCTGTTACAAATCAAATGAGTTTGAATCCTTCATAAAAGCATGGGAGTTCACACAAGTCACCACAAGCCCACATTACCCTCAAAGTAATGGTCTTGCTGAAAAATCTGTGCAGATTGCTAAATCACTCATGGACAAAGTAAAAGCAGACAAGAGAGACCCCTACCTCAGTCTCCTTGAATACCGCAACTTCAAATCACCAGCCCAGCTGTTGATGAGCCGCAGACCTC…
consensus143998_4863_pair_1_length_539	324	consensus143998_4863_pair_1_length_539_324	G	A	TGCCAATATGTTATTTTTAATGGTTCTTAAAAATCATTTTGAATATCCTCTTCTTCTGAGTGCATTGAATAGTGTATTTATTGCATAATCCATGTCTTGCTTGCAAGATGATATCCTGTAGAACCGTATGATTTGTGATTTTATTATTCCCTTAAATGTATGTTTAGGATGGTAACTGTGTTTATGGAGTAAAGCATGTGTGTCTGTTGGTTTGAAGTAGACTCTAGTGTGTAGTGTTTTCTGTGGTTGATTGTTATTACTGAAAAACACTTGTGTCTAAGAAGTTGACTTCTTGCGGATGAATTGTGTATTTAACCTTAATTGATGAATGATGGCTGTTGAGAATGTTCATAAAGTCTGTGAATAATTGGGTGTCGTGGGGCCAAGCTCCTATTATGT…
consensus143998_4863_pair_1_length_539	327	consensus143998_4863_pair_1_length_539_327	G	A	TGCCAATATGTTATTTTTAATGGTTCTTAAAAATCATTTTGAATATCCTCTTCTTCTGAGTGCATTGAATAGTGTATTTATTGCATAATCCATGTCTTGCTTGCAAGATGATATCCTGTAGAACCGTATGATTTGTGATTTTATTATTCCCTTAAATGTATGTTTAGGATGGTAACTGTGTTTATGGAGTAAAGCATGTGTGTCTGTTGGTTTGAAGTAGACTCTAGTGTGTAGTGTTTTCTGTGGTTGATTGTTATTACTGAAAAACACTTGTGTCTAAGAAGTTGACTTCTTGCGGATGAATTGTGTATTTAACCTTAATTGATGAATGATGGCTGTTGAGAATGTTCATAAAGTCTGTGAATAATTGGGTGTCGTGGGGCCAAGCTCCTATTATGT…
consensus143998_4863_pair_1_length_539	350	consensus143998_4863_pair_1_length_539_350	C	T	TGCCAATATGTTATTTTTAATGGTTCTTAAAAATCATTTTGAATATCCTCTTCTTCTGAGTGCATTGAATAGTGTATTTATTGCATAATCCATGTCTTGCTTGCAAGATGATATCCTGTAGAACCGTATGATTTGTGATTTTATTATTCCCTTAAATGTATGTTTAGGATGGTAACTGTGTTTATGGAGTAAAGCATGTGTGTCTGTTGGTTTGAAGTAGACTCTAGTGTGTAGTGTTTTCTGTGGTTGATTGTTATTACTGAAAAACACTTGTGTCTAAGAAGTTGACTTCTTGCGGATGAATTGTGTATTTAACCTTAATTGATGAATGATGGCTGTTGAGAATGTTCATAAAGTCTGTGAATAATTGGGTGTCGTGGGGCCAAGCTCCTATTATGT…
consensus143998_4863_pair_1_length_539	372	consensus143998_4863_pair_1_length_539_372	G	A	TGCCAATATGTTATTTTTAATGGTTCTTAAAAATCATTTTGAATATCCTCTTCTTCTGAGTGCATTGAATAGTGTATTTATTGCATAATCCATGTCTTGCTTGCAAGATGATATCCTGTAGAACCGTATGATTTGTGATTTTATTATTCCCTTAAATGTATGTTTAGGATGGTAACTGTGTTTATGGAGTAAAGCATGTGTGTCTGTTGGTTTGAAGTAGACTCTAGTGTGTAGTGTTTTCTGTGGTTGATTGTTATTACTGAAAAACACTTGTGTCTAAGAAGTTGACTTCTTGCGGATGAATTGTGTATTTAACCTTAATTGATGAATGATGGCTGTTGAGAATGTTCATAAAGTCTGTGAATAATTGGGTGTCGTGGGGCCAAGCTCCTATTATGT…
consensus143998_4863_pair_1_length_539	386	consensus143998_4863_pair_1_length_539_386	A	G	TGCCAATATGTTATTTTTAATGGTTCTTAAAAATCATTTTGAATATCCTCTTCTTCTGAGTGCATTGAATAGTGTATTTATTGCATAATCCATGTCTTGCTTGCAAGATGATATCCTGTAGAACCGTATGATTTGTGATTTTATTATTCCCTTAAATGTATGTTTAGGATGGTAACTGTGTTTATGGAGTAAAGCATGTGTGTCTGTTGGTTTGAAGTAGACTCTAGTGTGTAGTGTTTTCTGTGGTTGATTGTTATTACTGAAAAACACTTGTGTCTAAGAAGTTGACTTCTTGCGGATGAATTGTGTATTTAACCTTAATTGATGAATGATGGCTGTTGAGAATGTTCATAAAGTCTGTGAATAATTGGGTGTCGTGGGGCCAAGCTCCTATTATGT…
consensus144046	21	consensus144046_21	A	G	TGCAGGATGATCAGTCTGGAAGTGGACCCCGCCTACAACAACTACTACTTTCGCAGGCTGTCTGACTCGGCCCTGGACAGTGACCCCTCCACGCC
consensus144046	51	consensus144046_51	T	C	TGCAGGATGATCAGTCTGGAAGTGGACCCCGCCTACAACAACTACTACTTTCGCAGGCTGTCTGACTCGGCCCTGGACAGTGACCCCTCCACGCC
consensus144_34466_pair_5_length_341	8	consensus144_34466_pair_5_length_341_8	G	A	AATGTCTGGGAACTTGTAGGTGCCTTGGTGGAAAAGTGGGGTAACATCTCACAGCAAGAACTGGCAAATCTGGNNNNNTCCATGAGGAGGAGATGCACTGCAGTACTTAAAACCTGTTGGGGATGGCGGGCAGTATTGAGAATTTTGAAAATAATATGTGCCCATTTTTAACTGCCTCCTACACCAACTCAGAAGCTAGGATGTGCATATTATTAACAGATTTGGATAGAAAACACCCTGAATTTTCTAAAACTGTTTAAATGGTGTCTGTAAGTATAACAGAACTCATATGGCAGTCAAAACCCTGAGACAAATTCTGACAGGAAGTGGATACCTGATGT
consensus14466_14930_pair_1_length_267	11	consensus14466_14930_pair_1_length_267_11	G	A	CTCACAGTACGGACATTGCAATTTTTTCCCCTGGCCACATCTGCAGTCCTCATGCCTCCTTGCAGCATGCCTAAGGCACGTTCACGCAGATGAGCAGTGACTCTGGGCATCTTTCGTTTGGTGTATTTGAGAGTCAGTAAAAAGGCCTCTTAAAGTGTCCTAAGTTTTCATAACTGTGACCTTAATTGCCTACCATCTGTAAGCTGTTAGTGTCTTAACGACCGTTCCACAGGTGCATGTTCATTAATTGTATATGGTTCATTGAAC
consensus14466_14930_pair_1_length_267	48	consensus14466_14930_pair_1_length_267_48	C	A	CTCACAGTACGGACATTGCAATTTTTTCCCCTGGCCACATCTGCAGTCCTCATGCCTCCTTGCAGCATGCCTAAGGCACGTTCACGCAGATGAGCAGTGACTCTGGGCATCTTTCGTTTGGTGTATTTGAGAGTCAGTAAAAAGGCCTCTTAAAGTGTCCTAAGTTTTCATAACTGTGACCTTAATTGCCTACCATCTGTAAGCTGTTAGTGTCTTAACGACCGTTCCACAGGTGCATGTTCATTAATTGTATATGGTTCATTGAAC
consensus144751_5238_pair_1_length_493	306	consensus144751_5238_pair_1_length_493_306	A	T	AATATATATTTTACTGTACACGTTGATCAATAGAGTATGAGGTGTGGAAATCTGTTAGTTTATCTAGCTAGCTAATCTTACATGAAATAGCTAGCTAGCTAACATAAACTGGTCAGCAACTTTAGCTACAAACTCCTATTCACAGTGTAAATGATGGGGGAGGAGACCCAGTCTCTTCACCTGGATGAGGGACTGTCTGTAAAGGAAGAGGAGTTAGGACAGGCAGAGGGAAAGATGAACCAAGTGGAGAATGAACAACCAGAGGAGGTTGAAGAGGAAGATGAGGAGGATGAAGAAGCATTGCCACACTCTGAATTCCTGGACATCTTTGAAGAAGGACTGGCTCGCCTTGTACAGGACCCTCTACTCTGTGACCTTCCCATTCAGGTTGGTGACCTA…
consensus144751_5238_pair_1_length_493	319	consensus144751_5238_pair_1_length_493_319	C	T	AATATATATTTTACTGTACACGTTGATCAATAGAGTATGAGGTGTGGAAATCTGTTAGTTTATCTAGCTAGCTAATCTTACATGAAATAGCTAGCTAGCTAACATAAACTGGTCAGCAACTTTAGCTACAAACTCCTATTCACAGTGTAAATGATGGGGGAGGAGACCCAGTCTCTTCACCTGGATGAGGGACTGTCTGTAAAGGAAGAGGAGTTAGGACAGGCAGAGGGAAAGATGAACCAAGTGGAGAATGAACAACCAGAGGAGGTTGAAGAGGAAGATGAGGAGGATGAAGAAGCATTGCCACACTCTGAATTCCTGGACATCTTTGAAGAAGGACTGGCTCGCCTTGTACAGGACCCTCTACTCTGTGACCTTCCCATTCAGGTTGGTGACCTA…
consensus144777	95	consensus144777_95	G	C	TGCAGGTATCAGTGGTAGTCGCCCAAGACTGGTTCTGCTCAGAGCGCCCCCCGGAGGAGGTGAGGCACCATGTCTCCTCTTGCGTGGCCCTGTCG
consensus144849_4003_pair_1_length_531	148	consensus144849_4003_pair_1_length_531_148	C	G	ATCTATAGTTGCAGGCCCTGCTCGTGGAGCAGCTTGCCCAAGTTGTACAGGCAGCTGGTGACGGAGCTCTTGTGGGCATGGGGGTCCTTCAGGTTCTCGTCTGGGATCTCAGCGCAGGTTACAAAGGTCCTCTTGGCCTCCTCCAGACCACCCTGGTTCATCAGGATGATGCCCGTGTTCAAGTAGGCCGCTGTGGGGTGACGAGACGGCGCAGAGGAGGGGGAACAGAGGGAGAAGACGGGGTGGAGGAGGGGGAAAGGGAGGACAGAGGAAGAGGAATGAGGGAGAGAGAAGGCAGAGGATGAGAAATGGGGGAAGAGAGGGGGCAGAGGCGGAGGATTAGAGCAGAAAGAGAGGGGGGTAGAAATGGAGAAACAGAGGGGATAGATAGAAGCAGGG…
consensus144849_4003_pair_1_length_531	207	consensus144849_4003_pair_1_length_531_207	C	G	ATCTATAGTTGCAGGCCCTGCTCGTGGAGCAGCTTGCCCAAGTTGTACAGGCAGCTGGTGACGGAGCTCTTGTGGGCATGGGGGTCCTTCAGGTTCTCGTCTGGGATCTCAGCGCAGGTTACAAAGGTCCTCTTGGCCTCCTCCAGACCACCCTGGTTCATCAGGATGATGCCCGTGTTCAAGTAGGCCGCTGTGGGGTGACGAGACGGCGCAGAGGAGGGGGAACAGAGGGAGAAGACGGGGTGGAGGAGGGGGAAAGGGAGGACAGAGGAAGAGGAATGAGGGAGAGAGAAGGCAGAGGATGAGAAATGGGGGAAGAGAGGGGGCAGAGGCGGAGGATTAGAGCAGAAAGAGAGGGGGGTAGAAATGGAGAAACAGAGGGGATAGATAGAAGCAGGG…
consensus144849_4003_pair_1_length_531	208	consensus144849_4003_pair_1_length_531_208	G	A	ATCTATAGTTGCAGGCCCTGCTCGTGGAGCAGCTTGCCCAAGTTGTACAGGCAGCTGGTGACGGAGCTCTTGTGGGCATGGGGGTCCTTCAGGTTCTCGTCTGGGATCTCAGCGCAGGTTACAAAGGTCCTCTTGGCCTCCTCCAGACCACCCTGGTTCATCAGGATGATGCCCGTGTTCAAGTAGGCCGCTGTGGGGTGACGAGACGGCGCAGAGGAGGGGGAACAGAGGGAGAAGACGGGGTGGAGGAGGGGGAAAGGGAGGACAGAGGAAGAGGAATGAGGGAGAGAGAAGGCAGAGGATGAGAAATGGGGGAAGAGAGGGGGCAGAGGCGGAGGATTAGAGCAGAAAGAGAGGGGGGTAGAAATGGAGAAACAGAGGGGATAGATAGAAGCAGGG…
consensus144849_4003_pair_1_length_531	221	consensus144849_4003_pair_1_length_531_221	G	A	ATCTATAGTTGCAGGCCCTGCTCGTGGAGCAGCTTGCCCAAGTTGTACAGGCAGCTGGTGACGGAGCTCTTGTGGGCATGGGGGTCCTTCAGGTTCTCGTCTGGGATCTCAGCGCAGGTTACAAAGGTCCTCTTGGCCTCCTCCAGACCACCCTGGTTCATCAGGATGATGCCCGTGTTCAAGTAGGCCGCTGTGGGGTGACGAGACGGCGCAGAGGAGGGGGAACAGAGGGAGAAGACGGGGTGGAGGAGGGGGAAAGGGAGGACAGAGGAAGAGGAATGAGGGAGAGAGAAGGCAGAGGATGAGAAATGGGGGAAGAGAGGGGGCAGAGGCGGAGGATTAGAGCAGAAAGAGAGGGGGGTAGAAATGGAGAAACAGAGGGGATAGATAGAAGCAGGG…
consensus14490_3151_pair_1_length_562	350	consensus14490_3151_pair_1_length_562_350	G	T	TATGTCATTCAGAACCATCCCAAAGAGCCAATCATATCTTCTTATTCTATCTTGTGACACCTCGCTGTCTTTGACCTGTATCCTGTCCCCATTCTACTGTTTTATTGTCATTTAATTTCCAATTGATACAAGGACACCTAGACATGATCATATGACAAACGACCACAACAAAGATCCTATTCTATGGACAAAGCAGACTATGACCTAGATCAGAGGTCTCAAACATACGGCCCTCGGGCCAAATGCGGTCCGTGAAACATTTAATGCGGCCAGCCTACAGTCATCTTAGTACAACTAATCCAGACCTTTTCCCAAAACGAATGAATACATTTTCAAGACTATTTGCCTTGCCGTATGTAACAGTTACTGACTGACCTGGATCTGCTTGGAGGAAAGCTC…
consensus14490_3151_pair_1_length_562	400	consensus14490_3151_pair_1_length_562_400	T	C	TATGTCATTCAGAACCATCCCAAAGAGCCAATCATATCTTCTTATTCTATCTTGTGACACCTCGCTGTCTTTGACCTGTATCCTGTCCCCATTCTACTGTTTTATTGTCATTTAATTTCCAATTGATACAAGGACACCTAGACATGATCATATGACAAACGACCACAACAAAGATCCTATTCTATGGACAAAGCAGACTATGACCTAGATCAGAGGTCTCAAACATACGGCCCTCGGGCCAAATGCGGTCCGTGAAACATTTAATGCGGCCAGCCTACAGTCATCTTAGTACAACTAATCCAGACCTTTTCCCAAAACGAATGAATACATTTTCAAGACTATTTGCCTTGCCGTATGTAACAGTTACTGACTGACCTGGATCTGCTTGGAGGAAAGCTC…
consensus14490_3151_pair_1_length_562	415	consensus14490_3151_pair_1_length_562_415	A	C	TATGTCATTCAGAACCATCCCAAAGAGCCAATCATATCTTCTTATTCTATCTTGTGACACCTCGCTGTCTTTGACCTGTATCCTGTCCCCATTCTACTGTTTTATTGTCATTTAATTTCCAATTGATACAAGGACACCTAGACATGATCATATGACAAACGACCACAACAAAGATCCTATTCTATGGACAAAGCAGACTATGACCTAGATCAGAGGTCTCAAACATACGGCCCTCGGGCCAAATGCGGTCCGTGAAACATTTAATGCGGCCAGCCTACAGTCATCTTAGTACAACTAATCCAGACCTTTTCCCAAAACGAATGAATACATTTTCAAGACTATTTGCCTTGCCGTATGTAACAGTTACTGACTGACCTGGATCTGCTTGGAGGAAAGCTC…
consensus145062	90	consensus145062_90	C	T	TGCAGGTCTAAAGGCATTTAAGAACACTTAGCTTAGCCATCTGGTAGACAATTACACAGGAACAAACACTCCGCCTCAGCAAATAAGGCCTGGGT
consensus14541	75	consensus14541_75	A	G	TGCAGGGTGGTCTGTTGCTGCTGGCCGAAGCGTTTGATCAGGTCCTGCACCGCCTCCACAGACTCAGCATACACATCATCCAGCAGCTCCTTCTG
consensus14541	78	consensus14541_78	A	G	TGCAGGGTGGTCTGTTGCTGCTGGCCGAAGCGTTTGATCAGGTCCTGCACCGCCTCCACAGACTCAGCATACACATCATCCAGCAGCTCCTTCTG
consensus145427_4300_pair_1_length_333	121	consensus145427_4300_pair_1_length_333_121	C	T	GCAAAAACTGAAAGCACGAACCAATGCTTTAAATCAGGGCAAGGTGACCGGAAACATGACCGAATACAAACAGTGTAGCTATTCCCTCCGCAAGGCAATCAAACAAGCTAAGCGTCAGTACAGAGACAAAGTGGAGTCGCAATTCAACGGCTCAGACACGAGAGGTATGTGGCGGGGTCTACAGTCAATCACGGACTACAAAAGAAAAACCAGCCCCGCCGCGGACCACGATGCCTTGCCCCCTGACAAACTAAGCAACTTCTTTGCTCGCTTTGAGGACAATACAGTGCCACTGACACGGCCCGCTACCAAAACCTGCACGTGTAGATCGGA
consensus145427	77	consensus145427_77	T	A	TGCAGGTTTTGGTAGCGGGCCGTGTCAGTGGCACTGTATTGTCCTCAAAGCGAGCAAAGAAGTTGCTTAGTTTGTCTGGGAGCAAGGCATCGTGG
consensus1454	42	consensus1454_42	A	C	TGCAGGCTCATCCTGACATGACCCTTCAGCATGACAATGCCACCAGCCAAACTGCTCGTTCTGTGCATGATTTCCTGCAAGACAGGAATGTCAGT
consensus14553_10720_pair_1_length_298	33	consensus14553_10720_pair_1_length_298_33	A	T	ACCATCCTTGTCTTTATACCTGTTCAGACAACACCCTCCAGGGGGCAGTAAATCACCATCCTTGTCTTTATACCTGTTCAGACAACTCCCTTCAGGGGGCAGTGTGCACCCTTTCTAGTTTGTTTACCAACTCATAGAAGTAGTAGGAGAACAAAATGTAATACTACAGAATGGAGATGGCCTCAATGGCATTGCCTGTGCTCTCACAGACACCATAATGGGGCCAGTAACATTATACAATGTTAATCTAAGTCTCTGTTTCAAACACATTCAATAGAATACAGCCCTGCATCTGAAG
consensus14553_10720_pair_1_length_298	44	consensus14553_10720_pair_1_length_298_44	G	A	ACCATCCTTGTCTTTATACCTGTTCAGACAACACCCTCCAGGGGGCAGTAAATCACCATCCTTGTCTTTATACCTGTTCAGACAACTCCCTTCAGGGGGCAGTGTGCACCCTTTCTAGTTTGTTTACCAACTCATAGAAGTAGTAGGAGAACAAAATGTAATACTACAGAATGGAGATGGCCTCAATGGCATTGCCTGTGCTCTCACAGACACCATAATGGGGCCAGTAACATTATACAATGTTAATCTAAGTCTCTGTTTCAAACACATTCAATAGAATACAGCCCTGCATCTGAAG
consensus14553_10720_pair_1_length_298	155	consensus14553_10720_pair_1_length_298_155	A	C	ACCATCCTTGTCTTTATACCTGTTCAGACAACACCCTCCAGGGGGCAGTAAATCACCATCCTTGTCTTTATACCTGTTCAGACAACTCCCTTCAGGGGGCAGTGTGCACCCTTTCTAGTTTGTTTACCAACTCATAGAAGTAGTAGGAGAACAAAATGTAATACTACAGAATGGAGATGGCCTCAATGGCATTGCCTGTGCTCTCACAGACACCATAATGGGGCCAGTAACATTATACAATGTTAATCTAAGTCTCTGTTTCAAACACATTCAATAGAATACAGCCCTGCATCTGAAG
consensus145563	7	consensus145563_7	C	G	TGCAGGCCTGTACCTACCTCTTCTCCAGGTCACAGTCCCCCAGGGTGCCGTTGATGAGCTGGTTAGGGGTCCACTTCAGGGTGAGGTTGTCCCCT
consensus145563	81	consensus145563_81	G	A	TGCAGGCCTGTACCTACCTCTTCTCCAGGTCACAGTCCCCCAGGGTGCCGTTGATGAGCTGGTTAGGGGTCCACTTCAGGGTGAGGTTGTCCCCT
consensus145_66420_pair_1_length_609	228	consensus145_66420_pair_1_length_609_228	A	G	CAGGGTCCCTGCTCATCTGCGTGAACGTGCCTTAAGCATGCTGCAAGGAGGCATGAGGACTGCAGATGTGGTCAGGGCAATAACTTGCATTGTCCGTGCAGTGAGACAGGACCGACCTCGCAGTGGCAGACCACGTGTAACACCTGCACAGGATCGGAACATCACACCTGCGGGACAGGTACAGGATGGCAACTGCCCGAGCTACACTAGGAAGGCACAAACCCTCCAACGGTCCGCTAGACGCTGGACTGAGGTCTTGTAGGCCTGTTGTAAGGCAGGTCCTCGCCAGACATCACCTACGGGCACAAACCCACCCTCGCTGGACCAGACAGGACTGAAAAGAAACAAAAAAAGCTCTTCACTGACTAGTTGCGGATTTGTCTCACCAGGGGTGATGGT…
consensus14573_8277_pair_1_length_611	79	consensus14573_8277_pair_1_length_611_79	T	C	CGATCTTCGCATGCAGGGTCCCTATGCCCATCAATTTACATTCCGAGTTCGGATCCAAACACTTGCTTAGGTCACATGTAATCAGAATAATTAAAGAGGATATATGGAACTTGTGCCTCTGGGGGTGCTCTTGATCCAAAAGTGGTCCCCCAAACGGAGAGTAATATTGTCCAGATATTAAGCCAAAATTTGATGTAAACAATTAACAACTAACCTCATTCTTCAACTGAGTTTATAGTTCAATGACTGAATGCATTTCTGTTAAACTGCAGGTGAAAATCCACAATGTATAATGATTCATAACGAAATGTTTCAAAGTACAGTATGTGGAGAGATAGCACACTGTTGATGGGTTGATTTTTCGACAACGGTTGGGCTCGCTCTGTTTACATGGTATAT…
consensus14573_8277_pair_1_length_611	98	consensus14573_8277_pair_1_length_611_98	G	C	CGATCTTCGCATGCAGGGTCCCTATGCCCATCAATTTACATTCCGAGTTCGGATCCAAACACTTGCTTAGGTCACATGTAATCAGAATAATTAAAGAGGATATATGGAACTTGTGCCTCTGGGGGTGCTCTTGATCCAAAAGTGGTCCCCCAAACGGAGAGTAATATTGTCCAGATATTAAGCCAAAATTTGATGTAAACAATTAACAACTAACCTCATTCTTCAACTGAGTTTATAGTTCAATGACTGAATGCATTTCTGTTAAACTGCAGGTGAAAATCCACAATGTATAATGATTCATAACGAAATGTTTCAAAGTACAGTATGTGGAGAGATAGCACACTGTTGATGGGTTGATTTTTCGACAACGGTTGGGCTCGCTCTGTTTACATGGTATAT…
consensus14573_8277_pair_1_length_611	170	consensus14573_8277_pair_1_length_611_170	T	A	CGATCTTCGCATGCAGGGTCCCTATGCCCATCAATTTACATTCCGAGTTCGGATCCAAACACTTGCTTAGGTCACATGTAATCAGAATAATTAAAGAGGATATATGGAACTTGTGCCTCTGGGGGTGCTCTTGATCCAAAAGTGGTCCCCCAAACGGAGAGTAATATTGTCCAGATATTAAGCCAAAATTTGATGTAAACAATTAACAACTAACCTCATTCTTCAACTGAGTTTATAGTTCAATGACTGAATGCATTTCTGTTAAACTGCAGGTGAAAATCCACAATGTATAATGATTCATAACGAAATGTTTCAAAGTACAGTATGTGGAGAGATAGCACACTGTTGATGGGTTGATTTTTCGACAACGGTTGGGCTCGCTCTGTTTACATGGTATAT…
consensus14573_8277_pair_1_length_611	214	consensus14573_8277_pair_1_length_611_214	C	T	CGATCTTCGCATGCAGGGTCCCTATGCCCATCAATTTACATTCCGAGTTCGGATCCAAACACTTGCTTAGGTCACATGTAATCAGAATAATTAAAGAGGATATATGGAACTTGTGCCTCTGGGGGTGCTCTTGATCCAAAAGTGGTCCCCCAAACGGAGAGTAATATTGTCCAGATATTAAGCCAAAATTTGATGTAAACAATTAACAACTAACCTCATTCTTCAACTGAGTTTATAGTTCAATGACTGAATGCATTTCTGTTAAACTGCAGGTGAAAATCCACAATGTATAATGATTCATAACGAAATGTTTCAAAGTACAGTATGTGGAGAGATAGCACACTGTTGATGGGTTGATTTTTCGACAACGGTTGGGCTCGCTCTGTTTACATGGTATAT…
consensus14573_8277_pair_1_length_611	229	consensus14573_8277_pair_1_length_611_229	G	A	CGATCTTCGCATGCAGGGTCCCTATGCCCATCAATTTACATTCCGAGTTCGGATCCAAACACTTGCTTAGGTCACATGTAATCAGAATAATTAAAGAGGATATATGGAACTTGTGCCTCTGGGGGTGCTCTTGATCCAAAAGTGGTCCCCCAAACGGAGAGTAATATTGTCCAGATATTAAGCCAAAATTTGATGTAAACAATTAACAACTAACCTCATTCTTCAACTGAGTTTATAGTTCAATGACTGAATGCATTTCTGTTAAACTGCAGGTGAAAATCCACAATGTATAATGATTCATAACGAAATGTTTCAAAGTACAGTATGTGGAGAGATAGCACACTGTTGATGGGTTGATTTTTCGACAACGGTTGGGCTCGCTCTGTTTACATGGTATAT…
consensus14573_8277_pair_1_length_611	260	consensus14573_8277_pair_1_length_611_260	T	A	CGATCTTCGCATGCAGGGTCCCTATGCCCATCAATTTACATTCCGAGTTCGGATCCAAACACTTGCTTAGGTCACATGTAATCAGAATAATTAAAGAGGATATATGGAACTTGTGCCTCTGGGGGTGCTCTTGATCCAAAAGTGGTCCCCCAAACGGAGAGTAATATTGTCCAGATATTAAGCCAAAATTTGATGTAAACAATTAACAACTAACCTCATTCTTCAACTGAGTTTATAGTTCAATGACTGAATGCATTTCTGTTAAACTGCAGGTGAAAATCCACAATGTATAATGATTCATAACGAAATGTTTCAAAGTACAGTATGTGGAGAGATAGCACACTGTTGATGGGTTGATTTTTCGACAACGGTTGGGCTCGCTCTGTTTACATGGTATAT…
consensus14573_8277_pair_1_length_611	289	consensus14573_8277_pair_1_length_611_289	T	A	CGATCTTCGCATGCAGGGTCCCTATGCCCATCAATTTACATTCCGAGTTCGGATCCAAACACTTGCTTAGGTCACATGTAATCAGAATAATTAAAGAGGATATATGGAACTTGTGCCTCTGGGGGTGCTCTTGATCCAAAAGTGGTCCCCCAAACGGAGAGTAATATTGTCCAGATATTAAGCCAAAATTTGATGTAAACAATTAACAACTAACCTCATTCTTCAACTGAGTTTATAGTTCAATGACTGAATGCATTTCTGTTAAACTGCAGGTGAAAATCCACAATGTATAATGATTCATAACGAAATGTTTCAAAGTACAGTATGTGGAGAGATAGCACACTGTTGATGGGTTGATTTTTCGACAACGGTTGGGCTCGCTCTGTTTACATGGTATAT…
consensus146029	28	consensus146029_28	C	T	TGCAGGAGGCTACGACCCCTTCTCATGCAATGTGGTAGGGCCTTCCCAAGGATCCCGAAATGCACGGACGGTGTTAGTGGGGGAACAGGAAGTTC
consensus146101	62	consensus146101_62	C	T	TGCAGGTATCCGGAGCCGCTGTTGTCCACCACAGATCTATAATGCAAACACAATGGCTCGACGTGCGTTTGTGTGCCTGTGTGTGTGTGTGTTTA
consensus146_13159_pair_1_length_336	69	consensus146_13159_pair_1_length_336_69	A	T	GTGTGAATTAGGACTCTCTAAAATGTACCATCAGTCTGTTGACTACATAACCACAGAATGCCTACAGAAGCATGGATGAAGACCAATGTATCCAAACACCTTCAAGACAGGACATAACAATGTACAGATGTCTGCAGTATGTGTCACCTGGGGTTGTTGATGCCGTTGTTCTCCAGTGAGTTACCGATGCGGATCTCAGCACCATCAAGTCTCTCAGGAACAACATCTCCTCTGTTGGTGATGGTGACAGCTGTCACTCTGTACACATCCAGCAGGTCCACTCTCCACCAGGGGTTGGTCTCCTGTGCAGTGTGGGTGCAGGATCTTTTGTGATAG
consensus14640	45	consensus14640_45	G	T	TGCAGGTACACCACTCAAACCTCAATGGCTTTGTCTGAAAAGCTGCCACGCTGTGTTTGAGAGCCTCAAAACCGTGATGTGTCATGGACAAGTTG
consensus14640	72	consensus14640_72	C	T	TGCAGGTACACCACTCAAACCTCAATGGCTTTGTCTGAAAAGCTGCCACGCTGTGTTTGAGAGCCTCAAAACCGTGATGTGTCATGGACAAGTTG
consensus146470	22	consensus146470_22	A	G	TGCAGGCTTGATTATTGTCCAATTGTGTGACCAAGTGCTACAAGAAAAGACCTAGTTAACCTCTTGACGGTCGCCTAGGATAGCGCATTTTGAAA
consensus146470	24	consensus146470_24	T	C	TGCAGGCTTGATTATTGTCCAATTGTGTGACCAAGTGCTACAAGAAAAGACCTAGTTAACCTCTTGACGGTCGCCTAGGATAGCGCATTTTGAAA
consensus14690_5804_pair_1_length_606	205	consensus14690_5804_pair_1_length_606_205	A	G	TATGCTTGCAGGATGTGTCACGGTAGGATATGCCCTCGCAGAATCTGTCCCCGCAGAATATGACCTCGCAGAATGTGATCCTGAAGGATATGACTTCTCAGGATATGTCCCAGCATGATATGACCTTGAAGGCTGTGCCTCCACAGTATATGACTTCGCTGAATATGTCTCTGTAGGATATGATGACCCAGTAGGACATGTCTCAGTAGGATATGTCCTTCCAGTATCTGTCCCCGCTGGATATGTCCCTGCAGAAGATGTCCCTATGAAATTAATAAACAGAAGAAAAGGATTCATGAACATGTGCCATTATCATATATTGTGAAGAGGAACAGAGCAAACACTATAGAGTAATAAGTTGCCAGCTTCTCAAAAATGTAGGTCTAGTGAACATGTAAA…
consensus14690_5804_pair_1_length_606	273	consensus14690_5804_pair_1_length_606_273	T	G	TATGCTTGCAGGATGTGTCACGGTAGGATATGCCCTCGCAGAATCTGTCCCCGCAGAATATGACCTCGCAGAATGTGATCCTGAAGGATATGACTTCTCAGGATATGTCCCAGCATGATATGACCTTGAAGGCTGTGCCTCCACAGTATATGACTTCGCTGAATATGTCTCTGTAGGATATGATGACCCAGTAGGACATGTCTCAGTAGGATATGTCCTTCCAGTATCTGTCCCCGCTGGATATGTCCCTGCAGAAGATGTCCCTATGAAATTAATAAACAGAAGAAAAGGATTCATGAACATGTGCCATTATCATATATTGTGAAGAGGAACAGAGCAAACACTATAGAGTAATAAGTTGCCAGCTTCTCAAAAATGTAGGTCTAGTGAACATGTAAA…
consensus146911	11	consensus146911_11	T	A	TGCAGGACTCTGCACAGCTGGGCAACCTGCTCAAGTTCAACTGCAACATCCAGATACTGGACCTCCGCAACAACCACATACTGGACTCTGGTAGG
consensus146911	27	consensus146911_27	C	T	TGCAGGACTCTGCACAGCTGGGCAACCTGCTCAAGTTCAACTGCAACATCCAGATACTGGACCTCCGCAACAACCACATACTGGACTCTGGTAGG
consensus147115	63	consensus147115_63	A	T	TGCAGGTGATAGGTCAGACTCGGCTGGTGGTGGAGGCTGAGCAGCAGTCTGAGGTGGAGCGTAGGAGGAGGCTGGCTCAGGGAAAGACCCAGGAG
consensus147173_4260_pair_1_length_578	181	consensus147173_4260_pair_1_length_578_181	A	T	TCCGATCTGAGATTGCAGGCTGACCTCGGTCATCAGTTGGATGGTGTTTCCTCTGACACATTGGTGCAGCTAGCTTCCAGGTTAAGCGGGCGGATGTTAAGAAGCGCGGTTTGGCAGGTCATGTTTCGGAGGACGCATGGTTCTCGACCTTCACCTCTCCCGAGCCCGTTGGGGAGTTGTAGCGATGAGACAAGATCGAAAAAGTGGGTAAAATACAAAGAAAATGAAGGAAAAGCCCATTCAAGACGGTCCAAAGCCTTTTCAGCATCAACAGCCATTATTGATACATCTATATCAAGTTTTTTAGTATTAAACTGAAACATGTTCTTCTATTTGTTTGTGTCTATTTTTAATAAACCCTGTTTGATTGATATGTATGAAGCCTGGTAATATTTTTGA…
consensus147173_4260_pair_1_length_578	205	consensus147173_4260_pair_1_length_578_205	T	G	TCCGATCTGAGATTGCAGGCTGACCTCGGTCATCAGTTGGATGGTGTTTCCTCTGACACATTGGTGCAGCTAGCTTCCAGGTTAAGCGGGCGGATGTTAAGAAGCGCGGTTTGGCAGGTCATGTTTCGGAGGACGCATGGTTCTCGACCTTCACCTCTCCCGAGCCCGTTGGGGAGTTGTAGCGATGAGACAAGATCGAAAAAGTGGGTAAAATACAAAGAAAATGAAGGAAAAGCCCATTCAAGACGGTCCAAAGCCTTTTCAGCATCAACAGCCATTATTGATACATCTATATCAAGTTTTTTAGTATTAAACTGAAACATGTTCTTCTATTTGTTTGTGTCTATTTTTAATAAACCCTGTTTGATTGATATGTATGAAGCCTGGTAATATTTTTGA…
consensus147241_3025_pair_1_length_289	239	consensus147241_3025_pair_1_length_289_239	C	A	GTTCCTGTAGAGATACCATCCTGTAGGTTTTAACNNNNACCCTGTTCCTGGAGAGAGACCCTCCTGTAGGTTTTCGCTCCAACCCTGTTCCTGGAGAGATTGAGATTGTAACTAACCTGATTCAGTTTATCAACCAGCTAATTATTAGAATCAGATGCGCATGATTAGGATTTTAGTGAAAAGTTACAGGATGGTATCTCTACAGGAACAGGGTTAGAGTTAAAACCTACAGGAGGGTCTCTCTCCAGGAACAGGGTTGGAGTTAAAACCTACAAGATGGTATCTCTAC
consensus147335_4323_pair_1_length_561	144	consensus147335_4323_pair_1_length_561_144	C	A	TTCCGATCTACAGTTGCAGGAAGGGTACCACATACATGAGGGAGGAGGATGTCTTCCCTGTAACGCACAGTATTGAGATTGCCTGCAATGACAATAAGCTCAGTCCGATGATGCTGTGACACACCGCCCCAGACCATGACGGACCCTCCACCTCCAAATCGATCCCGCTCCAGAGTACAGGCCTCAGTGTAACACTCATTCCTTCGACGATAAACGCGAATCCGACCATCACAACTGGTGAGACAAAACTGCGACTCCTCAGTGAAGAGCACTTTTTGCCAGTCCTGTCTGGTCCAGCGATGGTGGGTTTGTGCCCATAGGCGACGTTGCTGCCAGTGATGTCTGGTGAGGACCTGCCATACAACAGGCCAACAAGCCCTCAGTCCAGCTTCTCTCAGC…
consensus147335_4323_pair_1_length_561	145	consensus147335_4323_pair_1_length_561_145	C	G	TTCCGATCTACAGTTGCAGGAAGGGTACCACATACATGAGGGAGGAGGATGTCTTCCCTGTAACGCACAGTATTGAGATTGCCTGCAATGACAATAAGCTCAGTCCGATGATGCTGTGACACACCGCCCCAGACCATGACGGACCCTCCACCTCCAAATCGATCCCGCTCCAGAGTACAGGCCTCAGTGTAACACTCATTCCTTCGACGATAAACGCGAATCCGACCATCACAACTGGTGAGACAAAACTGCGACTCCTCAGTGAAGAGCACTTTTTGCCAGTCCTGTCTGGTCCAGCGATGGTGGGTTTGTGCCCATAGGCGACGTTGCTGCCAGTGATGTCTGGTGAGGACCTGCCATACAACAGGCCAACAAGCCCTCAGTCCAGCTTCTCTCAGC…
consensus147335	57	consensus147335_57	T	C	TGCAGGAAGGGTACCACATACATGAGGGAGGAGGATGTCTTCCCTGTAACGCACAGTATTGAGATTGCCTGCAATGACAATAAGCTCAGTCCGAT
consensus147340_4899_pair_1_length_531	209	consensus147340_4899_pair_1_length_531_209	T	A	CGATCTTCACATGCAGGGAGAAACTTTGTAGCAGGGCAGGACGAAAAGAGGGAGAAGCATCGGGGACTAGTCGCATTAGAAGGGGTGGGTGATGAGGAAATGTTGGACGGGCAAGGAGGCATGGCTGAGTCAAATAGGAATCCTGACTTAATGAAGTGGTGATTTAAAGAGCTCAGCCATGTGCTTCTTGTCAGTAACAACCACATCATCAACATTAAGGGACATGGGCAGCTGTGAGGAGGAGGGTTTATTCTCCTGGTCTTTAACTGTTTTCCAGAACTTCTTGGAGGTTAGACACACAGAGAGAGAACTGCTCCTTAAAGTAACTAACTTTGGCCTTCCGGATAACCTGAGTGAACTTATATCTCATTTGCCTGAACGAGAGCCAGTCAGCATGAG…
consensus147420_4074_pair_1_length_588	407	consensus147420_4074_pair_1_length_588_407	A	C	GACGCCTTAGACAGCGCTACAGGGAGACAGGACGGACAGCTGATTGTCCTCGCAGTGGCAGACCACGTGTAACAACACCTGCACAGGATCGGTACATCCGAACATCACACCTGCGGGACAGGTACAGGATGGCAACAACGACTGCCCGAGTTACACCAGGAATGCACAATCCCTCCATCAGTGCTCAGACTGTCCACAATAGGCTGAGAGAGGCTGGACTGAGGGCTTGTAGGCCTGTTGTAAGGCAGGTCCTCACCAGACATCACCGGCAACAACGTTGCCTATGGGCACAAACCCACCATCGCTGGACCAGACAGGACTGGCAAAAAGTGCTCTTCACTGACGAGTCGCTGTTTTGTCTCACCGGGGTGATGGTCGGATTCGCGTTTATCGTCGAAG…
consensus147420_4074_pair_1_length_588	433	consensus147420_4074_pair_1_length_588_433	G	A	GACGCCTTAGACAGCGCTACAGGGAGACAGGACGGACAGCTGATTGTCCTCGCAGTGGCAGACCACGTGTAACAACACCTGCACAGGATCGGTACATCCGAACATCACACCTGCGGGACAGGTACAGGATGGCAACAACGACTGCCCGAGTTACACCAGGAATGCACAATCCCTCCATCAGTGCTCAGACTGTCCACAATAGGCTGAGAGAGGCTGGACTGAGGGCTTGTAGGCCTGTTGTAAGGCAGGTCCTCACCAGACATCACCGGCAACAACGTTGCCTATGGGCACAAACCCACCATCGCTGGACCAGACAGGACTGGCAAAAAGTGCTCTTCACTGACGAGTCGCTGTTTTGTCTCACCGGGGTGATGGTCGGATTCGCGTTTATCGTCGAAG…
consensus147420_4074_pair_1_length_588	435	consensus147420_4074_pair_1_length_588_435	G	A	GACGCCTTAGACAGCGCTACAGGGAGACAGGACGGACAGCTGATTGTCCTCGCAGTGGCAGACCACGTGTAACAACACCTGCACAGGATCGGTACATCCGAACATCACACCTGCGGGACAGGTACAGGATGGCAACAACGACTGCCCGAGTTACACCAGGAATGCACAATCCCTCCATCAGTGCTCAGACTGTCCACAATAGGCTGAGAGAGGCTGGACTGAGGGCTTGTAGGCCTGTTGTAAGGCAGGTCCTCACCAGACATCACCGGCAACAACGTTGCCTATGGGCACAAACCCACCATCGCTGGACCAGACAGGACTGGCAAAAAGTGCTCTTCACTGACGAGTCGCTGTTTTGTCTCACCGGGGTGATGGTCGGATTCGCGTTTATCGTCGAAG…
consensus147420_4074_pair_1_length_588	475	consensus147420_4074_pair_1_length_588_475	C	T	GACGCCTTAGACAGCGCTACAGGGAGACAGGACGGACAGCTGATTGTCCTCGCAGTGGCAGACCACGTGTAACAACACCTGCACAGGATCGGTACATCCGAACATCACACCTGCGGGACAGGTACAGGATGGCAACAACGACTGCCCGAGTTACACCAGGAATGCACAATCCCTCCATCAGTGCTCAGACTGTCCACAATAGGCTGAGAGAGGCTGGACTGAGGGCTTGTAGGCCTGTTGTAAGGCAGGTCCTCACCAGACATCACCGGCAACAACGTTGCCTATGGGCACAAACCCACCATCGCTGGACCAGACAGGACTGGCAAAAAGTGCTCTTCACTGACGAGTCGCTGTTTTGTCTCACCGGGGTGATGGTCGGATTCGCGTTTATCGTCGAAG…
consensus147420	46	consensus147420_46	T	C	TGCAGGAAGGGTACCACATGAGGGAGGAGGATGTCTTCCCTGTAATGCACAGCCTTGATATTGCCTGCAATGACAACAAGCTCAGTCTGATGATG
consensus147482_4307_pair_1_length_584	148	consensus147482_4307_pair_1_length_584_148	C	G	CGATCTACAGGTGCAGGCAGTCACTGAGTCTGAGGTGCTAAAGGAGCTCCTTAAACTTGACCCCAAAACTTAAAGGTCCTCAATGATGTCACCATTGCCCTTGATTCTAAGCAATATTGTGCTGCTATTTTTATTGACTTGGCCAAACCTTTTGATACGGTAGACCATTCCATTCTTGTGGGCCGGCTAAGGAGTATTGGTGTCTCTGATGGGTCTTTGGCCTGGTTTGCTAACTACCTCTCTCAAAGAGTGCAGTGTATAAAGTCAGAAAATCTGCTGTCTCAGCCACTGCCTGTCACCAAGGGAGTACCCCAAGGCTCAATCCAAGGCCCCACACTCTTCTCAATTTACATCAACAACTTAGCTCAGGCAGTAGGAAGCTCTCTCATCCATTTATAT…
consensus147482_4307_pair_1_length_584	155	consensus147482_4307_pair_1_length_584_155	A	T	CGATCTACAGGTGCAGGCAGTCACTGAGTCTGAGGTGCTAAAGGAGCTCCTTAAACTTGACCCCAAAACTTAAAGGTCCTCAATGATGTCACCATTGCCCTTGATTCTAAGCAATATTGTGCTGCTATTTTTATTGACTTGGCCAAACCTTTTGATACGGTAGACCATTCCATTCTTGTGGGCCGGCTAAGGAGTATTGGTGTCTCTGATGGGTCTTTGGCCTGGTTTGCTAACTACCTCTCTCAAAGAGTGCAGTGTATAAAGTCAGAAAATCTGCTGTCTCAGCCACTGCCTGTCACCAAGGGAGTACCCCAAGGCTCAATCCAAGGCCCCACACTCTTCTCAATTTACATCAACAACTTAGCTCAGGCAGTAGGAAGCTCTCTCATCCATTTATAT…
consensus14777_5482_pair_1_length_530	176	consensus14777_5482_pair_1_length_530_176	G	T	GATCTCAGTCTGCAGGGGAGTGAAAGAGATAAGAGACAAGTCAGACATACCACTACAAAGCAACTTGGGGAGTGGAAAATTACTGATGAGCCCTTAGAAAACACTGGAACTATTGTTCTCTCCTGCAAGTTTGTATAACTATATATGCATGGGCTTGGTCTCATGAGTAGAAGGTGTTGACGTAGGCAGTTACATCACTTGGGGTTGACTGCAAGCATATTAAAGCAACTTGGACCCTTTCCTATTTTGCAGAACTTACTCGGAAACATGCGTGCTATGTTCCCGTTGTCAACTTCTGTCTGCAATTGCATTAATAAAGATTTTTGAATGATTTACTTTAAAGATATTGTCTGATTGCTGATTTCACCAATAAACAAATTATTGACAAGGAACAAGGAA…
consensus14777_5482_pair_1_length_530	200	consensus14777_5482_pair_1_length_530_200	T	A	GATCTCAGTCTGCAGGGGAGTGAAAGAGATAAGAGACAAGTCAGACATACCACTACAAAGCAACTTGGGGAGTGGAAAATTACTGATGAGCCCTTAGAAAACACTGGAACTATTGTTCTCTCCTGCAAGTTTGTATAACTATATATGCATGGGCTTGGTCTCATGAGTAGAAGGTGTTGACGTAGGCAGTTACATCACTTGGGGTTGACTGCAAGCATATTAAAGCAACTTGGACCCTTTCCTATTTTGCAGAACTTACTCGGAAACATGCGTGCTATGTTCCCGTTGTCAACTTCTGTCTGCAATTGCATTAATAAAGATTTTTGAATGATTTACTTTAAAGATATTGTCTGATTGCTGATTTCACCAATAAACAAATTATTGACAAGGAACAAGGAA…
consensus147776_8992_pair_1_length_206	34	consensus147776_8992_pair_1_length_206_34	C	A	TGGATCGGAGGGTGAGGGCTAGGGCCATTCCCCCTAGAAATGTCTGGGAACTTGCAGGTGCCTTGGTGGAAGAGTGGGGTAACATCTCACAGAAAGTATTGGGAAATTTTGGTGCAGTCCATTAGGAGGAGATGCACTGCAGTATTTAATGCAGCTGGTGGCCACACCAGATACTGACTGTTACTTTTGATTTTGACCCCCCCTTT
consensus147776_8992_pair_1_length_206	35	consensus147776_8992_pair_1_length_206_35	T	C	TGGATCGGAGGGTGAGGGCTAGGGCCATTCCCCCTAGAAATGTCTGGGAACTTGCAGGTGCCTTGGTGGAAGAGTGGGGTAACATCTCACAGAAAGTATTGGGAAATTTTGGTGCAGTCCATTAGGAGGAGATGCACTGCAGTATTTAATGCAGCTGGTGGCCACACCAGATACTGACTGTTACTTTTGATTTTGACCCCCCCTTT
consensus147776_8992_pair_1_length_206	45	consensus147776_8992_pair_1_length_206_45	T	C	TGGATCGGAGGGTGAGGGCTAGGGCCATTCCCCCTAGAAATGTCTGGGAACTTGCAGGTGCCTTGGTGGAAGAGTGGGGTAACATCTCACAGAAAGTATTGGGAAATTTTGGTGCAGTCCATTAGGAGGAGATGCACTGCAGTATTTAATGCAGCTGGTGGCCACACCAGATACTGACTGTTACTTTTGATTTTGACCCCCCCTTT
consensus1478_5020_pair_2_length_335	134	consensus1478_5020_pair_2_length_335_134	C	A	CCGATCTATACGTGCAGGTAGAAAATATCCTGATAAAAATAAATATCCTAGAAATCACATTGGCTGCACATGGCTTGTCTACAACGAACTTGAAACATTGTATCAACGATCAACTGGGTCGGCCAGAAACTCACGATAGCAAGCTTGCAACATTGTATAAAATATTCTAGGCCCTCAGTTTCCTGCTCCAGTGAGTTTGGGACAGACACAGCTGTCGGCTATTTGTGAAAGGGATAAAAAGTAATCAGGTATTTTATGACATTTCCACTGGATCAGAGCATTACGTTTTTCCCTTTCGTGCCGAGTGTCGAAAGGGTGAGAGCTGGAAATATTTT
consensus1478_5020_pair_2_length_335	219	consensus1478_5020_pair_2_length_335_219	C	A	CCGATCTATACGTGCAGGTAGAAAATATCCTGATAAAAATAAATATCCTAGAAATCACATTGGCTGCACATGGCTTGTCTACAACGAACTTGAAACATTGTATCAACGATCAACTGGGTCGGCCAGAAACTCACGATAGCAAGCTTGCAACATTGTATAAAATATTCTAGGCCCTCAGTTTCCTGCTCCAGTGAGTTTGGGACAGACACAGCTGTCGGCTATTTGTGAAAGGGATAAAAAGTAATCAGGTATTTTATGACATTTCCACTGGATCAGAGCATTACGTTTTTCCCTTTCGTGCCGAGTGTCGAAAGGGTGAGAGCTGGAAATATTTT
consensus147942	83	consensus147942_83	G	T	TGCAGGGCCACAATCAGTGGAACAACGGCAACATCCTGCTACTTCCTGACAGAATGCTAGTCTATGGACAGGGGGAAAACATGAATTCCATAACT
consensus147945	79	consensus147945_79	T	C	TGCAGGGGAGTGAAAGAGATAAGAGACAAGTCAGACATACCACTGTAAGCCACACGGGAGTGGAAAATTACTGCTGAGTCCTTAGAAAACACTGG
consensus148226	14	consensus148226_14	T	C	TGCAGGTGCCTGGTCAGCCACAAGGAGTCACTAGAGCATGATGAGCCAAGTAAAGCCCCCTCGGCCAAACCCTCCCCTAACCCGGACAATGAGGG
consensus148226	83	consensus148226_83	C	T	TGCAGGTGCCTGGTCAGCCACAAGGAGTCACTAGAGCATGATGAGCCAAGTAAAGCCCCCTCGGCCAAACCCTCCCCTAACCCGGACAATGAGGG
consensus148449	93	consensus148449_93	G	A	TGCAGGATTACACTATATCATGGAGAGTCAGAGATACATCAGTCCTGAAGGGTTACACTATATCATGGAGAGTCAGAGATACATCAGTCCTGGAG
consensus148473_7763_pair_1_length_620	108	consensus148473_7763_pair_1_length_620_108	C	T	TTCCGATCTCAGTCTGCAGGCTTTCTCTGATCTAAGGATTTCAGGGCTTTATGTACCTCCTGCACTGAGAATGGCAAAAAGCTAAACGTTTGACCAGCTCTCACTGGCTCCTCCACACAGGGTTTACAGAGACAGAGGATACTGAATCAAACAGCCTACCAGATTATACAAAGTGCTCATATGCCTACCTTTAGTCTGTATAATGGGTTTACACGCTCAGTTCAATGTGTTTTCATATACCGGTTACTGAAAAGAGACATTTGCACAGAAAGACACACACATCTTCTCAGGGATACAGAAAAATGATGCAACCCTTCCTACCCATTCTAGATCATGTGCAAACCTAAGGTAAGTCTCACATTTCAGTAACATACAGGTTTTGTCACTGAACCCACTGCT…
consensus148473_7763_pair_1_length_620	111	consensus148473_7763_pair_1_length_620_111	C	A	TTCCGATCTCAGTCTGCAGGCTTTCTCTGATCTAAGGATTTCAGGGCTTTATGTACCTCCTGCACTGAGAATGGCAAAAAGCTAAACGTTTGACCAGCTCTCACTGGCTCCTCCACACAGGGTTTACAGAGACAGAGGATACTGAATCAAACAGCCTACCAGATTATACAAAGTGCTCATATGCCTACCTTTAGTCTGTATAATGGGTTTACACGCTCAGTTCAATGTGTTTTCATATACCGGTTACTGAAAAGAGACATTTGCACAGAAAGACACACACATCTTCTCAGGGATACAGAAAAATGATGCAACCCTTCCTACCCATTCTAGATCATGTGCAAACCTAAGGTAAGTCTCACATTTCAGTAACATACAGGTTTTGTCACTGAACCCACTGCT…
consensus148473_7763_pair_1_length_620	140	consensus148473_7763_pair_1_length_620_140	T	C	TTCCGATCTCAGTCTGCAGGCTTTCTCTGATCTAAGGATTTCAGGGCTTTATGTACCTCCTGCACTGAGAATGGCAAAAAGCTAAACGTTTGACCAGCTCTCACTGGCTCCTCCACACAGGGTTTACAGAGACAGAGGATACTGAATCAAACAGCCTACCAGATTATACAAAGTGCTCATATGCCTACCTTTAGTCTGTATAATGGGTTTACACGCTCAGTTCAATGTGTTTTCATATACCGGTTACTGAAAAGAGACATTTGCACAGAAAGACACACACATCTTCTCAGGGATACAGAAAAATGATGCAACCCTTCCTACCCATTCTAGATCATGTGCAAACCTAAGGTAAGTCTCACATTTCAGTAACATACAGGTTTTGTCACTGAACCCACTGCT…
consensus14849_5859_pair_1_length_437	18	consensus14849_5859_pair_1_length_437_18	T	C	CTACTAAAACTCCCTCTTTTTCGCTCTCTCTTTCTCTGCATACAACTGAGCACCACAACCTCCATCATGCATCATGCATGAACATACATGTAATCAGAGTGGTCTCTATTCAACCTCTTCTCTGAAGACAGTCCTTTCCCTCTGATATGAGTCACACACCACTTCCACTCCTGAAAAAAAGGCAACAATGCTGACATTGTTCAAACACAATCACGTCTGTGAACGAGGGATTTCTCCATCTGAGCATCAGGGCCATACCGTATAAAAGCCACTTTAACCAATTGTATTATCAGCGTTTTTCGGTGAGTTGAGTGGACTTCAAAAGGTCAAGGATTTGAGCTAATGTGTTAAAGTTTGTTTACTCAACCAATTCCGCTCGAAGTGAGCTGAATTTAAACA…
consensus148523_5412_pair_1_length_564	234	consensus148523_5412_pair_1_length_564_234	A	T	TTCCGATCTTAGCATGCAGGCTTTCTCTGATCTAAGGATTTCAGGGCTTTATGTACCTCCTGCACTGAGAATGGCAAAAAGCTAAAAGTTTGACCAGCTTTCACTGGTTCATTCACACAGGGCTGTACAGAGACAGAGGACACTGAATCAAACAGCCTACCAGATGATACAAAGTGCTCATTGAAACAATTCAGCATTTCAGTTTTGTCATATACAGCAACAGAGTCCTTCAAAACACATGACGGTAATTCATTAACATTACTGTTACCAGACATAGACTTAATAGCCTTCCAAAACTTTCTAGGGTCATTCAGGTTATCAGTGGTAACAGACATAAAATATTCAGACTTGGCCTTCCTAAGGAGAAAATAACACTTGTTTCGTAACTGCCTAAAAAAC…
consensus148732	89	consensus148732_89	A	C	TGCAGGTGGGTAGGACTCCAAGAACAGGTTTGGAGACCCCTGGGTAAAACAAATATGACTTGGCACCAATGTTACGTATGATAAAGATAATTTCA
consensus148755_5334_pair_1_length_504	359	consensus148755_5334_pair_1_length_504_359	G	C	AGGGGACAGACAGTGGAGTGAGTCTGAAGTGTGTGTACTCCAGAGGGGACAGACAGTAAGCAGTCACCAGAGATTGAGCTGCTGTTTGAAGAGGCTCCAGAGAAGATGAGTTACACAGAACAGGCCAACAAGAGGTACCACTGTAGACGCCTCACCTGGTGGGTACCACACACACACTCACACTATCTTGCTACACACTCCTGTATACTGTTTCATTATTTCCCAGTCTAATTTCCACATAAATCTGTTTCTCTGCCATGCTACATTATTGAAGCCCTCCTATCCACTACACACACACCATCTCTCACACACACGTTCCATTTCTACCAGTACTTTGAGCTGGAGTGCTGTACCTGTCGAGGTGTCATGACGGAAGCCCCTTCCTACTCTGTCTTGTTC…
consensus148795_4363_pair_2_length_506	110	consensus148795_4363_pair_2_length_506_110	T	C	ATCTTCAGATGCAGGGAAATGGGCAATATGTAGAAAACAACAAGGACACTTCAGGTGGATACACAGCAGTGTTGCCAGATTTAATTGACACTTTCACACAGAAACTGAGTAAAACTCCCACCAAATCTACTATAAGGCAGCGTTCACACAGGCAGCCCAATTATGATTTTTTTTTCACTAATTGGTCTTTTGAACAATCATATTAGCTCTGAGAAAGATCTGATGTGAAAAAAATCTGATGTGATTGGTCAAAAGACAAATTAGTGGAAAAAATATCAGAGTTGGGCTGTAAACACAGCCAAAGTAGTCAAATTGTAAGATGGAAAAAAATCCCCTAATATGGCAACTCCAATGTAGAGAATGAAAAAAAGGAGGTGGAGAGAGAGAGAGAGAGAGCGG…
consensus148795_4363_pair_2_length_506	163	consensus148795_4363_pair_2_length_506_163	A	C	ATCTTCAGATGCAGGGAAATGGGCAATATGTAGAAAACAACAAGGACACTTCAGGTGGATACACAGCAGTGTTGCCAGATTTAATTGACACTTTCACACAGAAACTGAGTAAAACTCCCACCAAATCTACTATAAGGCAGCGTTCACACAGGCAGCCCAATTATGATTTTTTTTTCACTAATTGGTCTTTTGAACAATCATATTAGCTCTGAGAAAGATCTGATGTGAAAAAAATCTGATGTGATTGGTCAAAAGACAAATTAGTGGAAAAAATATCAGAGTTGGGCTGTAAACACAGCCAAAGTAGTCAAATTGTAAGATGGAAAAAAATCCCCTAATATGGCAACTCCAATGTAGAGAATGAAAAAAAGGAGGTGGAGAGAGAGAGAGAGAGAGCGG…
consensus148806_3732_pair_1_length_342	28	consensus148806_3732_pair_1_length_342_28	T	C	TCAGTTAGTAGAGCATGGTGCTTGTAATGCCAGGGTAGTGGGTTGGATATTAGTGGGTCAGTTAGTAGAGCATGGTGCTTGTAATGCCAGGGTAGTGGGTTTGATTCCCGGGGCCACCCATATGTAAAATGTATGCAAGCATGACTGTAAGTTACTTTGGATAAAACTGTCTGCTTAATGGTAGGTGTGACTGCACTGTTAACTAGAATGAATACATAAAATATAGATATACAGCACCAGTCAAAAGTTTGGACACACCTACTCATTCAAGGTTTTTTCTTTACTATTTTCTACATTGTATAATAATTGTGAGTACATCAAAACTATGAAATAACACATATG
consensus148806_3732_pair_1_length_342	85	consensus148806_3732_pair_1_length_342_85	T	C	TCAGTTAGTAGAGCATGGTGCTTGTAATGCCAGGGTAGTGGGTTGGATATTAGTGGGTCAGTTAGTAGAGCATGGTGCTTGTAATGCCAGGGTAGTGGGTTTGATTCCCGGGGCCACCCATATGTAAAATGTATGCAAGCATGACTGTAAGTTACTTTGGATAAAACTGTCTGCTTAATGGTAGGTGTGACTGCACTGTTAACTAGAATGAATACATAAAATATAGATATACAGCACCAGTCAAAAGTTTGGACACACCTACTCATTCAAGGTTTTTTCTTTACTATTTTCTACATTGTATAATAATTGTGAGTACATCAAAACTATGAAATAACACATATG
consensus148827	11	consensus148827_11	G	T	TGCAGGGGGAGATAGAGGGCAAGGGGGTAAAAGAGTAAGAATTTAGGGGGGCATGAGGCAACAAGAAAGTGGTGAGTGTTTACAGAATGCAAAGC
consensus14895_5582_pair_1_length_243	110	consensus14895_5582_pair_1_length_243_110	T	A	TCCGATCTAGGCTTGCAGGACTAGCTGAAATGTCAGCCTACACCTAAAACACTGTCAAATGTGCAGTCCCCTGTCTTTCTCCCCACACATCAACCTCACTATGCTATCTTTTGATTAGCATCCAAGAGCAGTTTATCATTTAACATTCCATCCTTTGAGAAGACAAACAACCATGTGTCGGAGTTGGCCGACAACACACAAATTAATTTCACATTTCACACAAACCAGGAAACCAGAGAGAGA
consensus14901_4595_pair_2_length_524	144	consensus14901_4595_pair_2_length_524_144	C	T	GATCTTCACGTGCAGGACCAGACCACCACCCGCTCCAACATCGACGCCATGTTTGAGGCCTACATCTCCAACCTGCGCAGACAGCTCGACGGTCTGGGCAACGAGAAGATGAAGCTGGAAGGGGAGCTGAAGAACATGCAGGGCCTGGTTGAGGACTTCAAGAACAAGTAGGTGTCGATATGTCGGATGTGCTTCAAAAGTAGCCGAATTAGTATAGGCAATAACTTATGTTTACCCTCAGTGTAAGAAGCCACCCAGAGTGATGACTTTGCATGAAATATTGCCCTTTGCTTTGTCACCAGGTATGAAGATGAAATCAACAAACGCGCCTCAGTGGAGAACGAGTTTGTCCTGCTGAAGAAGGTGTGCACGATATAACATGATGTCTCGTCATAACTC…
consensus14917_5022_pair_1_length_556	120	consensus14917_5022_pair_1_length_556_120	T	G	CCGATCTTCGGGTGCAGGCAAATGAGAGCATTTACATGGCAACCAGGTCTCTTTGCGCCCCGGCTGGAATTTGCCTGTGTTTGTATGGCCAGAGCAGCTCTATTGATGGCCTACAGCAGTGGTATTCAACTCTTACCCTACGAGATCAGAAGCCTGCTGGTTTTCTGTTCTACCTGATAATTAATTGCCAGGTATAAATCAGTCCCTGATTTTAGATGGGAACAATGAAAACAAGCACTGGAATTGGCTTCGAAGTCCAGAGGTGAGTTTGAGGGGCCTACAGCACAGGTGTCAAACTCATTCCACGAAGAGCCGAGTGGCTGCTGGTTTTTCCTCCTCACTTGTACTTGATTGATGAATTAAGGTCACTAATTAGTAAGGAACTCCCCACACCTGGTT…
consensus14917_5022_pair_1_length_556	142	consensus14917_5022_pair_1_length_556_142	G	T	CCGATCTTCGGGTGCAGGCAAATGAGAGCATTTACATGGCAACCAGGTCTCTTTGCGCCCCGGCTGGAATTTGCCTGTGTTTGTATGGCCAGAGCAGCTCTATTGATGGCCTACAGCAGTGGTATTCAACTCTTACCCTACGAGATCAGAAGCCTGCTGGTTTTCTGTTCTACCTGATAATTAATTGCCAGGTATAAATCAGTCCCTGATTTTAGATGGGAACAATGAAAACAAGCACTGGAATTGGCTTCGAAGTCCAGAGGTGAGTTTGAGGGGCCTACAGCACAGGTGTCAAACTCATTCCACGAAGAGCCGAGTGGCTGCTGGTTTTTCCTCCTCACTTGTACTTGATTGATGAATTAAGGTCACTAATTAGTAAGGAACTCCCCACACCTGGTT…
consensus14917_5022_pair_1_length_556	145	consensus14917_5022_pair_1_length_556_145	A	G	CCGATCTTCGGGTGCAGGCAAATGAGAGCATTTACATGGCAACCAGGTCTCTTTGCGCCCCGGCTGGAATTTGCCTGTGTTTGTATGGCCAGAGCAGCTCTATTGATGGCCTACAGCAGTGGTATTCAACTCTTACCCTACGAGATCAGAAGCCTGCTGGTTTTCTGTTCTACCTGATAATTAATTGCCAGGTATAAATCAGTCCCTGATTTTAGATGGGAACAATGAAAACAAGCACTGGAATTGGCTTCGAAGTCCAGAGGTGAGTTTGAGGGGCCTACAGCACAGGTGTCAAACTCATTCCACGAAGAGCCGAGTGGCTGCTGGTTTTTCCTCCTCACTTGTACTTGATTGATGAATTAAGGTCACTAATTAGTAAGGAACTCCCCACACCTGGTT…
consensus14917_5022_pair_1_length_556	150	consensus14917_5022_pair_1_length_556_150	A	G	CCGATCTTCGGGTGCAGGCAAATGAGAGCATTTACATGGCAACCAGGTCTCTTTGCGCCCCGGCTGGAATTTGCCTGTGTTTGTATGGCCAGAGCAGCTCTATTGATGGCCTACAGCAGTGGTATTCAACTCTTACCCTACGAGATCAGAAGCCTGCTGGTTTTCTGTTCTACCTGATAATTAATTGCCAGGTATAAATCAGTCCCTGATTTTAGATGGGAACAATGAAAACAAGCACTGGAATTGGCTTCGAAGTCCAGAGGTGAGTTTGAGGGGCCTACAGCACAGGTGTCAAACTCATTCCACGAAGAGCCGAGTGGCTGCTGGTTTTTCCTCCTCACTTGTACTTGATTGATGAATTAAGGTCACTAATTAGTAAGGAACTCCCCACACCTGGTT…
consensus14917_5022_pair_1_length_556	178	consensus14917_5022_pair_1_length_556_178	T	G	CCGATCTTCGGGTGCAGGCAAATGAGAGCATTTACATGGCAACCAGGTCTCTTTGCGCCCCGGCTGGAATTTGCCTGTGTTTGTATGGCCAGAGCAGCTCTATTGATGGCCTACAGCAGTGGTATTCAACTCTTACCCTACGAGATCAGAAGCCTGCTGGTTTTCTGTTCTACCTGATAATTAATTGCCAGGTATAAATCAGTCCCTGATTTTAGATGGGAACAATGAAAACAAGCACTGGAATTGGCTTCGAAGTCCAGAGGTGAGTTTGAGGGGCCTACAGCACAGGTGTCAAACTCATTCCACGAAGAGCCGAGTGGCTGCTGGTTTTTCCTCCTCACTTGTACTTGATTGATGAATTAAGGTCACTAATTAGTAAGGAACTCCCCACACCTGGTT…
consensus14917_5022_pair_1_length_556	204	consensus14917_5022_pair_1_length_556_204	C	T	CCGATCTTCGGGTGCAGGCAAATGAGAGCATTTACATGGCAACCAGGTCTCTTTGCGCCCCGGCTGGAATTTGCCTGTGTTTGTATGGCCAGAGCAGCTCTATTGATGGCCTACAGCAGTGGTATTCAACTCTTACCCTACGAGATCAGAAGCCTGCTGGTTTTCTGTTCTACCTGATAATTAATTGCCAGGTATAAATCAGTCCCTGATTTTAGATGGGAACAATGAAAACAAGCACTGGAATTGGCTTCGAAGTCCAGAGGTGAGTTTGAGGGGCCTACAGCACAGGTGTCAAACTCATTCCACGAAGAGCCGAGTGGCTGCTGGTTTTTCCTCCTCACTTGTACTTGATTGATGAATTAAGGTCACTAATTAGTAAGGAACTCCCCACACCTGGTT…
consensus149297_3028_pair_1_length_549	162	consensus149297_3028_pair_1_length_549_162	A	G	GATCTGAGTGTGCAGGTGTCAGTGTAACGGCCATGCAGACACGTGTAATGAACATGACGGCACAGGCTGCCCATGTCAGAACAACACAGAGACCTCTTCCTGCCTCAGCAGCCCGCAGAGCGACAGGAAGGACTGCTACAGAACACAGGTATGGATAGGATAGTGCAGGCACTAGACACAGTTTACAAGCAGGTATACTGATACAGCCTGGGGAGTTCTGAATACGTATACCTTGATTTTCCTGGTTGTAAAGATCACATCCATATACAGGCAATAAGCACAGTACTTACATGCTCTTGTATTTCTTGTTTCTTCTCCCTATCTGGAATCCTCCACGCAGTGCGCCAAGTGCAAAGACTCCTTCAACGGCACACCGGTAAACGGGCGCCAGTGCTACCG…
consensus149297_3028_pair_1_length_549	175	consensus149297_3028_pair_1_length_549_175	G	A	GATCTGAGTGTGCAGGTGTCAGTGTAACGGCCATGCAGACACGTGTAATGAACATGACGGCACAGGCTGCCCATGTCAGAACAACACAGAGACCTCTTCCTGCCTCAGCAGCCCGCAGAGCGACAGGAAGGACTGCTACAGAACACAGGTATGGATAGGATAGTGCAGGCACTAGACACAGTTTACAAGCAGGTATACTGATACAGCCTGGGGAGTTCTGAATACGTATACCTTGATTTTCCTGGTTGTAAAGATCACATCCATATACAGGCAATAAGCACAGTACTTACATGCTCTTGTATTTCTTGTTTCTTCTCCCTATCTGGAATCCTCCACGCAGTGCGCCAAGTGCAAAGACTCCTTCAACGGCACACCGGTAAACGGGCGCCAGTGCTACCG…
consensus149309_2960_pair_1_length_604	175	consensus149309_2960_pair_1_length_604_175	A	G	GATCTGAGGCTGCAGGTGTCAGTGTAACGGCCATGCAGACACGTGTAATGAACATGACGGCACAGGCTGCCCATGTCAGAACAACACAGAGACCTCTTCCTGCCTCAGCAGCCCGCAGAGCGACAGGAAGGACTGCTACAGAACACAGGTATGGATAGGATGGTGCAGGCACTAAACACAGTTTACAAGCAGGTATACTGATACAGCAGGGGGAGTTCTGAATAAGGACACCTTGATTTTCCTGATTGTAAAGATCACATCCATATACAGACAATAAGCACAGTACTTACATGCTCTTGTATTTGTTGTTTCTTCTCCCTATCTGGAATCCTCCACGCAGTGCGCCAAGTGCAAAGACTCCTTCAACGGCACACCGGTGAACGGGCGCCAGTGCTACCG…
consensus14951_5545_pair_2_length_568	130	consensus14951_5545_pair_2_length_568_130	G	A	ACGCTCTTCCGATCTGAGATTGCAGGCTGACCTCGGTCGTCAGGTGAACAGTGTTTCTTCCGACACATTGGTGCAGCTGGCTTCCGGGTTAAGCGGGCAGGTGTTAAGAAGCGCGGTTTGGCGGGTCATGTTTCAGAGGACGCATGACTCCACCTCCTGAGCCGTTGGGGAGTTTCAGCGATGAAACAATATTATTATTTATTTAATTTTTTTTTGCTTTATTTATACAGGTTTTTCTCATTGAGATCATTGGCAAAAATCTGATATCAACTTTGGAGGGGACAATTACATGAAATTTTCTCAAGAGCAATTCCTGAGGGGGACACCAAAAGTAGTGCTGTAACACATATCCTACATTGTAATATGGTAAATGTATATTGAGGAACCAAAGAAATAAGG…
consensus149580	90	consensus149580_90	C	T	TGCAGGAAAGCACCCCCACAACATGATGCTGCCACCCCCGTGTTTCATGGTTGGGATGGTGTACTTCGACTTGCAAGCCTCCACCTTTTCCCTCC
consensus14963	8	consensus14963_8	A	G	TGCAGGCAGTTTGTTTGTTGTGATTGAGTGGGGGAAACAGCTGCAGGCAAGGTTTTGACAGATGGGTGTGGCAAGGACACACCCAAGAAACACCC
consensus149_78793_pair_3_length_256	8	consensus149_78793_pair_3_length_256_8	G	T	CAGGTCTGTACTGAGCTGAGTTACACTGTTGTCTGCTGTACTGAAGGATCCAGACTGTAAACTACACACACTGAGGTGAGTGTTTGAGTGTGTGTTGCTAGTGTTCAAGTATGTCCTCTACAGTATGTACTTTAAAGTACTTCCTAAGTCATTTTTTGGGGGTATCTGTACTTTACTTTACTATTTATATTTGACAACTTTTAGTTTTACTTCACTACATTCCTAAAGAAAATGATGTCCTATTTACTCCATACAT
consensus150208	37	consensus150208_37	G	T	TGCAGGTGACACTTCCTTCATTCAACCTCCTGTCTGGCTATGCTCACTCACTTTCTCCTTTCTCATGGTCATGACAGACACACGTGCACTAACTG
consensus150338_5909_pair_1_length_592	182	consensus150338_5909_pair_1_length_592_182	T	C	TCCGATCTTCACGTGCAGGATAATGATGTTGAAGAACAGACGGCTCTCTTCCTTTACAAGACTGTGTCTGCGTCACAATTGGCACACTGTTTCCTATATAGTGCACTGGTGGGCCAGGGCACTACATAGGGAACAGGGTGCCATTTGGGATGCATCCTATGAGACACAAATCCTGCCTCTATTACTATCCAACGGTGTGGTTGCAGGGCTAGGACAGAAGACAAGATACACTTTCATCCTGTATCCCCCAGCCAGAGCAGGGCAGAGTGTTTGCTGAGAGCTGTGTGACTAACAGTGTGCTGGTACACACTACTCAGCTCTCCTGTGCCAGGAATGCGGAGGAGTAGTCTCTCAGATCAGTGCACAGCACAAGCACAGCTACAAATGTTTTTTTTATCC…
consensus150_59730_pair_5_length_285	20	consensus150_59730_pair_5_length_285_20	G	A	TTCCTTCGACGACAAACACGAATCCGACCATCACCCCTGGTGAGACAAAACCGCGACTCGTCAGTGAAGAGCACTTTTAACAGTCCTGTTTGGATGACCAATCCTGTGCAGGTGTTGTTACACGTGGTCTGCCACTGCGAGGACGATGAGCTGTCCGTCCTGTCTCCTTGTAGCGCTGTCTTAGGCGTCTCACAGTACGGACATTGCAATTTATCGCTCTGGCCACATCTGCAGTCCTCATGCCTCCTTGCAGCATGCCTAAGGCACGTTCACGCAGATGAGCAG
consensus150653_4686_pair_1_length_431	292	consensus150653_4686_pair_1_length_431_292	T	C	GCTGCACCTCCCAGTAAGGGACGGGGTTGGAGAACAGGCTGATGCCAGAGTACATGGCCTTCTTGGTATTGTAGCCTGGTGGGCAGAAGTCCTGGGTGCCCACCACCCCTATCTTGTTGCTGTGGAGGTAGATCACCTGGGAACATATCAACCACAATGAGTGGTTAGAGGGAGGGATGTCTGGAAATGAACATTGCATATATAGAAAGGTCATTTCTGTGTTAATCAACTTATTTCTATTTTATTTCATCATCATCATCATCATGAGATTGATCTGTAATGGTTACACCCTCCTGAGAAAACCCTGTGTGAGGTGGAACATTCATGGACATGAAGCCTCTACCCATTCTGCCAGGTGTGACGGGACACCTGTGTGTCCGGTGGAACCCACCTGGATGT…
consensus150653_4686_pair_1_length_431	320	consensus150653_4686_pair_1_length_431_320	C	A	GCTGCACCTCCCAGTAAGGGACGGGGTTGGAGAACAGGCTGATGCCAGAGTACATGGCCTTCTTGGTATTGTAGCCTGGTGGGCAGAAGTCCTGGGTGCCCACCACCCCTATCTTGTTGCTGTGGAGGTAGATCACCTGGGAACATATCAACCACAATGAGTGGTTAGAGGGAGGGATGTCTGGAAATGAACATTGCATATATAGAAAGGTCATTTCTGTGTTAATCAACTTATTTCTATTTTATTTCATCATCATCATCATCATGAGATTGATCTGTAATGGTTACACCCTCCTGAGAAAACCCTGTGTGAGGTGGAACATTCATGGACATGAAGCCTCTACCCATTCTGCCAGGTGTGACGGGACACCTGTGTGTCCGGTGGAACCCACCTGGATGT…
consensus150714_5218_pair_1_length_417	116	consensus150714_5218_pair_1_length_417_116	A	G	CTTCCGATCTTCACGTGCAGGAGATGCCTCAGCCCAGCAACTAAAGACTGTGGTTATAACATCACCTTGTCCATGTCACTTTCAAGGCACAAGAACAACTGCTATGAGACATGAGACTAATGAAACTAGAACGTTTGGTTGATTACTTTTATTATACAACGGGTGGGTCTAATCCTGGATGCTGATTGGTTATAACATGTTTAATAGAACACAAGCAGGCCTAACAAAGAGATGTTCTCACATGACAGACAATCATGTATGCGCTACACAATACTGTTCTTTCTGAACGTTCTGGAAGATAACGCTGGCCCCCCTGTGAACAGACCCCAGGTATCAGGTTGCAGCCAAGTGGAGGGGCCAGCCTGCTGAACTAAGCTGAGCTACACTTGGTCACTAGGT…
consensus150714_5218_pair_1_length_417	126	consensus150714_5218_pair_1_length_417_126	C	T	CTTCCGATCTTCACGTGCAGGAGATGCCTCAGCCCAGCAACTAAAGACTGTGGTTATAACATCACCTTGTCCATGTCACTTTCAAGGCACAAGAACAACTGCTATGAGACATGAGACTAATGAAACTAGAACGTTTGGTTGATTACTTTTATTATACAACGGGTGGGTCTAATCCTGGATGCTGATTGGTTATAACATGTTTAATAGAACACAAGCAGGCCTAACAAAGAGATGTTCTCACATGACAGACAATCATGTATGCGCTACACAATACTGTTCTTTCTGAACGTTCTGGAAGATAACGCTGGCCCCCCTGTGAACAGACCCCAGGTATCAGGTTGCAGCCAAGTGGAGGGGCCAGCCTGCTGAACTAAGCTGAGCTACACTTGGTCACTAGGT…
consensus150714_5218_pair_1_length_417	145	consensus150714_5218_pair_1_length_417_145	A	C	CTTCCGATCTTCACGTGCAGGAGATGCCTCAGCCCAGCAACTAAAGACTGTGGTTATAACATCACCTTGTCCATGTCACTTTCAAGGCACAAGAACAACTGCTATGAGACATGAGACTAATGAAACTAGAACGTTTGGTTGATTACTTTTATTATACAACGGGTGGGTCTAATCCTGGATGCTGATTGGTTATAACATGTTTAATAGAACACAAGCAGGCCTAACAAAGAGATGTTCTCACATGACAGACAATCATGTATGCGCTACACAATACTGTTCTTTCTGAACGTTCTGGAAGATAACGCTGGCCCCCCTGTGAACAGACCCCAGGTATCAGGTTGCAGCCAAGTGGAGGGGCCAGCCTGCTGAACTAAGCTGAGCTACACTTGGTCACTAGGT…
consensus150714_5218_pair_1_length_417	146	consensus150714_5218_pair_1_length_417_146	C	T	CTTCCGATCTTCACGTGCAGGAGATGCCTCAGCCCAGCAACTAAAGACTGTGGTTATAACATCACCTTGTCCATGTCACTTTCAAGGCACAAGAACAACTGCTATGAGACATGAGACTAATGAAACTAGAACGTTTGGTTGATTACTTTTATTATACAACGGGTGGGTCTAATCCTGGATGCTGATTGGTTATAACATGTTTAATAGAACACAAGCAGGCCTAACAAAGAGATGTTCTCACATGACAGACAATCATGTATGCGCTACACAATACTGTTCTTTCTGAACGTTCTGGAAGATAACGCTGGCCCCCCTGTGAACAGACCCCAGGTATCAGGTTGCAGCCAAGTGGAGGGGCCAGCCTGCTGAACTAAGCTGAGCTACACTTGGTCACTAGGT…
consensus150714_5218_pair_1_length_417	156	consensus150714_5218_pair_1_length_417_156	A	T	CTTCCGATCTTCACGTGCAGGAGATGCCTCAGCCCAGCAACTAAAGACTGTGGTTATAACATCACCTTGTCCATGTCACTTTCAAGGCACAAGAACAACTGCTATGAGACATGAGACTAATGAAACTAGAACGTTTGGTTGATTACTTTTATTATACAACGGGTGGGTCTAATCCTGGATGCTGATTGGTTATAACATGTTTAATAGAACACAAGCAGGCCTAACAAAGAGATGTTCTCACATGACAGACAATCATGTATGCGCTACACAATACTGTTCTTTCTGAACGTTCTGGAAGATAACGCTGGCCCCCCTGTGAACAGACCCCAGGTATCAGGTTGCAGCCAAGTGGAGGGGCCAGCCTGCTGAACTAAGCTGAGCTACACTTGGTCACTAGGT…
consensus150787_4972_pair_1_length_547	106	consensus150787_4972_pair_1_length_547_106	C	T	GAGTTGCAGGTAACGTGCCTGTCACTATCACATTGTCCATTGTAGTAACTGCCCAGCCTGCCTTCCTCACACCCCCCTCCACAATGCTTGAACCATAAGATAAACCCAGGGTTTTCCAATGGATGACTCTTAATAAACCCATCAGAGAGCTGATCCAAAACCAACTCACAACAGTCGTGTTCAAGTAATGTGGTATGTGGAGGAAGCATCAGCGTAGCTGGATTACATTGGGTGCCACGTTGTACAGTATGATGATGTTAGGAGTTTCCAACACAGTTGACCATTTGTTCCAACGAGCAGCTGTGACCTGTGCAGCTCGAATCATTGTCAAAAGAGTATGAACAACATGTCGGCAGAATCTTTAATAACTACTTTAGTAGCCTCCATAGCTTCCTTGCT…
consensus150787_4972_pair_1_length_547	111	consensus150787_4972_pair_1_length_547_111	G	A	GAGTTGCAGGTAACGTGCCTGTCACTATCACATTGTCCATTGTAGTAACTGCCCAGCCTGCCTTCCTCACACCCCCCTCCACAATGCTTGAACCATAAGATAAACCCAGGGTTTTCCAATGGATGACTCTTAATAAACCCATCAGAGAGCTGATCCAAAACCAACTCACAACAGTCGTGTTCAAGTAATGTGGTATGTGGAGGAAGCATCAGCGTAGCTGGATTACATTGGGTGCCACGTTGTACAGTATGATGATGTTAGGAGTTTCCAACACAGTTGACCATTTGTTCCAACGAGCAGCTGTGACCTGTGCAGCTCGAATCATTGTCAAAAGAGTATGAACAACATGTCGGCAGAATCTTTAATAACTACTTTAGTAGCCTCCATAGCTTCCTTGCT…
consensus150787_4972_pair_1_length_547	120	consensus150787_4972_pair_1_length_547_120	T	C	GAGTTGCAGGTAACGTGCCTGTCACTATCACATTGTCCATTGTAGTAACTGCCCAGCCTGCCTTCCTCACACCCCCCTCCACAATGCTTGAACCATAAGATAAACCCAGGGTTTTCCAATGGATGACTCTTAATAAACCCATCAGAGAGCTGATCCAAAACCAACTCACAACAGTCGTGTTCAAGTAATGTGGTATGTGGAGGAAGCATCAGCGTAGCTGGATTACATTGGGTGCCACGTTGTACAGTATGATGATGTTAGGAGTTTCCAACACAGTTGACCATTTGTTCCAACGAGCAGCTGTGACCTGTGCAGCTCGAATCATTGTCAAAAGAGTATGAACAACATGTCGGCAGAATCTTTAATAACTACTTTAGTAGCCTCCATAGCTTCCTTGCT…
consensus150863	92	consensus150863_92	G	C	TGCAGGTGGCCTTCTGTTCCGGGGCTATTATTATGGGATCCAGCCATGACTCCGCCTACTGTATAATCCTGCTGTACACTACACACTGGAAGACA
consensus150970	44	consensus150970_44	T	C	TGCAGGTGCAGCAGAAGGCTGAGGTCATGCTCCAGGCGGGCCATTTTGACCCGGACGGCATACGGGCCTGCGCCGAGAAGGTGGCCATGCACTGG
consensus151027	14	consensus151027_14	C	T	TGCAGGACAGGTACAGGATTGCAACAACTGCCCGAGTTACACCAGGAACGCACAATCCCTCCATCAGTGCTCAGACTGTCTGCAACAGGCTGAGA
consensus151027	81	consensus151027_81	T	C	TGCAGGACAGGTACAGGATTGCAACAACTGCCCGAGTTACACCAGGAACGCACAATCCCTCCATCAGTGCTCAGACTGTCTGCAACAGGCTGAGA
consensus151027	86	consensus151027_86	C	T	TGCAGGACAGGTACAGGATTGCAACAACTGCCCGAGTTACACCAGGAACGCACAATCCCTCCATCAGTGCTCAGACTGTCTGCAACAGGCTGAGA
consensus151116	14	consensus151116_14	C	G	TGCAGGGACACCTCATCGCCATGGAGCTGAGCAGCGGGGAGGAGTACTACGTAGCCTGTGATAACTCTGGCACGCCACTGGCCATCTTCAGTAGC
consensus151116	92	consensus151116_92	T	C	TGCAGGGACACCTCATCGCCATGGAGCTGAGCAGCGGGGAGGAGTACTACGTAGCCTGTGATAACTCTGGCACGCCACTGGCCATCTTCAGTAGC
consensus151117	69	consensus151117_69	C	T	TGCAGGCCCAGATCAAAGCTGTCGAGACATTCAATGACGTCATCTTCACAGACTAATCAACTCTGGCCCTTGAGCAATTTGCTCAAAATTGCTAC
consensus151123	33	consensus151123_33	A	G	TGCAGGAGGGGTACCACATGAGGGAGGAGGATATCTTCCCTGTAACTCACAGCGGTGAGATTGCCTGCAATGACGACAAGCTCAGTCTGTGCTGT
consensus151131	35	consensus151131_35	T	A	TGCAGGTCAGTCCCCCTCCAGTCCAGTACCTGTTTTAGAAGCATATTAAACACACTTTAATTCCAGACCTTAATCTGCAAGACGAGGGCCGACGT
consensus151131	93	consensus151131_93	C	G	TGCAGGTCAGTCCCCCTCCAGTCCAGTACCTGTTTTAGAAGCATATTAAACACACTTTAATTCCAGACCTTAATCTGCAAGACGAGGGCCGACGT
consensus151195	78	consensus151195_78	G	A	TGCAGGATCGTCTGAGACCAGCCACCCGGACAGCTGATGAAACAGGATTATTTCTGTCTATAATAATGCCCATTTGTGGGGGAAAACTAATTCTG
consensus151391_2780_pair_1_length_343	46	consensus151391_2780_pair_1_length_343_46	G	T	CTCCTATTCCCTTTAATAGTGCACTATTTCTGACTCCTATTCCCTGTATAGTGCACTACTTCTGACTCCTATTCCCTGTATAGTGCACTACTTCTCGGTATAAAGATATCCCCCTGCCTCTGTCTCTCTCCCTCTCTTACTGTTAAAGCCAGATCCACAGTGTGTGGTGATATCCAGTAGTGCTTCAGGTAGGGCTCCACTCCTCTGGAAACTCTGTATGTAGATATCTCCTTGTCTCTTGGAGAGCTTACTGCCATCTCTGTTGAGGAGGAGAGGAAGGTGTCCGAACACCGGGGGCTTCCAGCCCAGAGCCCTGGAATAACAATAACATAACATAACCAGG
consensus1513	38	consensus1513_38	G	A	TGCAGGCCAACTCCCGACGGACGTCCTCACGCAGACTGCACCGGTAGTGATCGATCAGGGCCCTGTCGTTCCATCCCGCGCTGGCGGCCAGGGTC
consensus151433	86	consensus151433_86	G	A	TGCAGGCGTCCCAGGTTCATCATGTCATTACAGCGTTTGGGTACCAGAGACATCAGTTCCACCGCTCTCTGTGGGACACACGCACGCACACACAC
consensus151573	83	consensus151573_83	T	C	TGCAGGAGTCCTTCCCTTCCTGCATCCACGTCGCCCTCATCATCAAACCAGACAACTTCTGGCAGAAACAGAGGACCAATTTTGGGAGCTCCAAG
consensus151697	49	consensus151697_49	T	G	TGCAGGCCCAGGCATGGATCAAAGCTGGCTAGACATTCAATAATGTCATCTTCACAGACGAATCAACCGTGGCCCTTGAGCAATTTGCTCAAAAT
consensus151697	59	consensus151697_59	C	A	TGCAGGCCCAGGCATGGATCAAAGCTGGCTAGACATTCAATAATGTCATCTTCACAGACGAATCAACCGTGGCCCTTGAGCAATTTGCTCAAAAT
consensus151795_6498_pair_1_length_629	153	consensus151795_6498_pair_1_length_629_153	G	T	TCCGATCTAGAGTTGCAGGTAGAACAGCAGAATACCCATTAGAGTTGGAGGGGTTCTACAGAGTATTGTCAGAATGCTGTATATCTGATTTATGTTCCAGGATAAAGGTGAAATACATCCAGCACTATAAAAGGAGGATGTGGAACTGCAGTGAAGTTATGTCACTGGATATGATTTGTCATGAGCTTACGAAACAAACAGTGCAAAAGTGTTGAAGATCGGAGATGGGCCTAGCTAGCTAGCTGGGGTGTATTCACTAGGAACCAAACAGACGCAAACAGAACTAGGCAGGACTTACCTGAATTTGTCCAATAGAAACACTTGATTTCGAAGCAGGACGTTTTCCGTTGGAAAACTTTTTTCTACAGTGTGCGACTAATGAATACATCCCAAGCTGTT…
consensus1518	94	consensus1518_94	C	T	TGCAGGCACTCAGCCGGCCACAAGGAGTCGCTAGAGCAAGATGAGCCAAATAAAGCCCCTAACCCGGACAACGCTCGGCCAATTGTGCACCGTCC
consensus152_16666_pair_1_length_570	281	consensus152_16666_pair_1_length_570_281	A	C	CTTCCGATCTGTACATGCAGGGGAATTACTTTTCCTTTTCTCTTATGCGCTTCATTCTTATTAAATTGATTCGGTAAATTCCAAAGGGTCTTTTTAATGTTAGTTCATTTTTGTTTAAAAAAAGAGTTATATGCCGTAATTTTGCCTTGACGATGATGTGTGAATTTGACCGAATGTGAATGATGATGATGCTAATGATGGTTATAGCTATATTTTTCTAAACTTTTATTTAACCATGAAAATCCCATTCAGATATAGAATCATATGAGGATGATGACTAAGACGTTAATTGGAGGTGTAGATTTCTGATTATGCAGTTTTTATGTTAAGTCTTTATATGATGTTACCTTGTAACAATGAACTAACTGATCATAGCATTGATTGTTCATGACTGTTGGC…
consensus152225	86	consensus152225_86	T	C	TGCAGGTGGTACTCAAGTCCATCATGAAGGCTATGATCCCCCTGCTGCAGATCGGACTGCTTCTCTTTGTGGCCATTCTGATGTTTGCCATCATC
consensus152243_4487_pair_1_length_574	145	consensus152243_4487_pair_1_length_574_145	A	G	ATGCATGCAGGAGCGCGTGCTACGAGTGGGTGCTGCTATGGTGACCAGAGAGCTGAGATAAGGTGGGGCTTTACCTAGCAGAGACTTATAGATAACCTGTAGCCAGTGGAATTGGCGACGAGTATGAAGCGAGGGCCAACCAACAAGAGCGTACAGGTCGCAATGGTGGGTAGTGCATGGGGCTTTGGTGACAAAACGGATGGCACTGTGATAGACTGCATCCAGTTTGTTGAGTAGAGTGTTGGAGGCTATTGTATAGATGACATCACCGAAGTCGAGGATCAGTAGGATGGTCAGTTTTACGAGGGTATGTTTGGCAGCACGAGTGAAGGATGCTTTGTTGCAATATAGGAAGCCGATTCTAGATTTAATTTTGGATTGGAGATGCTTAATGTAAGT…
consensus152243_4487_pair_1_length_574	149	consensus152243_4487_pair_1_length_574_149	G	A	ATGCATGCAGGAGCGCGTGCTACGAGTGGGTGCTGCTATGGTGACCAGAGAGCTGAGATAAGGTGGGGCTTTACCTAGCAGAGACTTATAGATAACCTGTAGCCAGTGGAATTGGCGACGAGTATGAAGCGAGGGCCAACCAACAAGAGCGTACAGGTCGCAATGGTGGGTAGTGCATGGGGCTTTGGTGACAAAACGGATGGCACTGTGATAGACTGCATCCAGTTTGTTGAGTAGAGTGTTGGAGGCTATTGTATAGATGACATCACCGAAGTCGAGGATCAGTAGGATGGTCAGTTTTACGAGGGTATGTTTGGCAGCACGAGTGAAGGATGCTTTGTTGCAATATAGGAAGCCGATTCTAGATTTAATTTTGGATTGGAGATGCTTAATGTAAGT…
consensus152243_4487_pair_1_length_574	163	consensus152243_4487_pair_1_length_574_163	A	G	ATGCATGCAGGAGCGCGTGCTACGAGTGGGTGCTGCTATGGTGACCAGAGAGCTGAGATAAGGTGGGGCTTTACCTAGCAGAGACTTATAGATAACCTGTAGCCAGTGGAATTGGCGACGAGTATGAAGCGAGGGCCAACCAACAAGAGCGTACAGGTCGCAATGGTGGGTAGTGCATGGGGCTTTGGTGACAAAACGGATGGCACTGTGATAGACTGCATCCAGTTTGTTGAGTAGAGTGTTGGAGGCTATTGTATAGATGACATCACCGAAGTCGAGGATCAGTAGGATGGTCAGTTTTACGAGGGTATGTTTGGCAGCACGAGTGAAGGATGCTTTGTTGCAATATAGGAAGCCGATTCTAGATTTAATTTTGGATTGGAGATGCTTAATGTAAGT…
consensus152243_4487_pair_1_length_574	176	consensus152243_4487_pair_1_length_574_176	C	T	ATGCATGCAGGAGCGCGTGCTACGAGTGGGTGCTGCTATGGTGACCAGAGAGCTGAGATAAGGTGGGGCTTTACCTAGCAGAGACTTATAGATAACCTGTAGCCAGTGGAATTGGCGACGAGTATGAAGCGAGGGCCAACCAACAAGAGCGTACAGGTCGCAATGGTGGGTAGTGCATGGGGCTTTGGTGACAAAACGGATGGCACTGTGATAGACTGCATCCAGTTTGTTGAGTAGAGTGTTGGAGGCTATTGTATAGATGACATCACCGAAGTCGAGGATCAGTAGGATGGTCAGTTTTACGAGGGTATGTTTGGCAGCACGAGTGAAGGATGCTTTGTTGCAATATAGGAAGCCGATTCTAGATTTAATTTTGGATTGGAGATGCTTAATGTAAGT…
consensus152243_4487_pair_1_length_574	225	consensus152243_4487_pair_1_length_574_225	G	A	ATGCATGCAGGAGCGCGTGCTACGAGTGGGTGCTGCTATGGTGACCAGAGAGCTGAGATAAGGTGGGGCTTTACCTAGCAGAGACTTATAGATAACCTGTAGCCAGTGGAATTGGCGACGAGTATGAAGCGAGGGCCAACCAACAAGAGCGTACAGGTCGCAATGGTGGGTAGTGCATGGGGCTTTGGTGACAAAACGGATGGCACTGTGATAGACTGCATCCAGTTTGTTGAGTAGAGTGTTGGAGGCTATTGTATAGATGACATCACCGAAGTCGAGGATCAGTAGGATGGTCAGTTTTACGAGGGTATGTTTGGCAGCACGAGTGAAGGATGCTTTGTTGCAATATAGGAAGCCGATTCTAGATTTAATTTTGGATTGGAGATGCTTAATGTAAGT…
consensus152243_4487_pair_1_length_574	233	consensus152243_4487_pair_1_length_574_233	A	T	ATGCATGCAGGAGCGCGTGCTACGAGTGGGTGCTGCTATGGTGACCAGAGAGCTGAGATAAGGTGGGGCTTTACCTAGCAGAGACTTATAGATAACCTGTAGCCAGTGGAATTGGCGACGAGTATGAAGCGAGGGCCAACCAACAAGAGCGTACAGGTCGCAATGGTGGGTAGTGCATGGGGCTTTGGTGACAAAACGGATGGCACTGTGATAGACTGCATCCAGTTTGTTGAGTAGAGTGTTGGAGGCTATTGTATAGATGACATCACCGAAGTCGAGGATCAGTAGGATGGTCAGTTTTACGAGGGTATGTTTGGCAGCACGAGTGAAGGATGCTTTGTTGCAATATAGGAAGCCGATTCTAGATTTAATTTTGGATTGGAGATGCTTAATGTAAGT…
consensus152243_4487_pair_1_length_574	254	consensus152243_4487_pair_1_length_574_254	G	T	ATGCATGCAGGAGCGCGTGCTACGAGTGGGTGCTGCTATGGTGACCAGAGAGCTGAGATAAGGTGGGGCTTTACCTAGCAGAGACTTATAGATAACCTGTAGCCAGTGGAATTGGCGACGAGTATGAAGCGAGGGCCAACCAACAAGAGCGTACAGGTCGCAATGGTGGGTAGTGCATGGGGCTTTGGTGACAAAACGGATGGCACTGTGATAGACTGCATCCAGTTTGTTGAGTAGAGTGTTGGAGGCTATTGTATAGATGACATCACCGAAGTCGAGGATCAGTAGGATGGTCAGTTTTACGAGGGTATGTTTGGCAGCACGAGTGAAGGATGCTTTGTTGCAATATAGGAAGCCGATTCTAGATTTAATTTTGGATTGGAGATGCTTAATGTAAGT…
consensus152407	44	consensus152407_44	T	A	TGCAGGAGACAACCTGCTGGCGATTTAATCTTCCAAAGCATGGTGGGGAGCGATGGAGAAAAAAAATGATTTGCTTCCGATGAGGAGGCTGCCTC
consensus152510	28	consensus152510_28	G	T	TGCAGGGAGACATTTTATGGGAAAATTGACCTAAAGCCTGACCAGCTAATCTGTGGAGCGTTGATGCCCTTTTCTCACCATCTTGCCGACCTGAA
consensus15253	20	consensus15253_20	C	T	TGCAGGACACCTTTTGTAACATCCAGGAAACCTGATTTAACACCATAAGTAGTTTTACATTAACTTCTATCTGTCAAGTAATTTTTAAACCAGTT
consensus15253	47	consensus15253_47	A	C	TGCAGGACACCTTTTGTAACATCCAGGAAACCTGATTTAACACCATAAGTAGTTTTACATTAACTTCTATCTGTCAAGTAATTTTTAAACCAGTT
consensus152556_61478_pair_3_length_354	81	consensus152556_61478_pair_3_length_354_81	A	G	CCCTCTGTCAGACCACACTGACCTAGACTAGAGGGCAGAAGAGCACATGATTAACACATGTTTAAAACATCCACATAATAACTCATACTGAAGATCTAACTTTTCAACCAAATCTTGCAGTTTTTTCGATAGATTTTTTATTTTATATAGATCAAAACACTTGAACTGTTGGAAACATAAATAGAATGATTATTCTAATTCTATGGTTGGTGTTGTTTAGCATGACAACAAATTAAAAAGCCAGGTTGGAGTTATGACAGGGTAGGAACCAAAGTGTTGGTGAGTGTTTCCCAGGGGACACTAATCACATTTGAATAGATAGCTAAAATCTTTGTCTAAATGTCACATCTATCT
consensus15281_4005_pair_2_length_265	106	consensus15281_4005_pair_2_length_265_106	A	G	CTACATGGCTACGGTGGCCATATTTACTCCACCAGGAAAAGGATCTAGGGCAAAACATTGTAATAGTATAATAGAGATGGGAGGGGATATTGTCTGAGGAGATATATCTCTCAGTGGGGCGACCATCTGGTGCTGTGAGTCTCTGGACTCACCGTTGATGACGTGTGGGATGATGGTTACGTTGAGTTTCTGGTCGGCACCCTTCACCCCACTCTTAGGATCCTGCATCTCAACCACAAACACCTCCACCTGCACGTGAAGATCG
consensus152891_7591_pair_3_length_458	27	consensus152891_7591_pair_3_length_458_27	T	C	GCTTCTTGTCAATAACAACCACATCATCAACCTTAAGGGACATGGGCAGCTGTGAGGAGGAGGGTTTATTCTCCAGGTCTTTAACCGTTTTCCAGAACTTCTTGAGGTTAGGCTCTCAGAGAGAGAGCTGCTCCTTAAAGTAACTAAGTTTGGCCTTCCGGATAGCCTGAGTGCACTTATTTCTCATTTGCCTGAATGAGAGCCAGGCAGCCTGAGTATGTGTCTGCCGAGCCTTTCGCCAAATGCAATTCTTAAGGTGGAGTAACTCTGCAAGATCATGGTCGAACCAGGGGCTGAACCTGTTTTTAATTCTCATTTTCTTCATGGGGAAGTGTTTGTTCAAAATACCACTGAAAATATTAAAAAAGAAGGTCCAAGCGTCTTCGACAGAAGGGATCA…
consensus152891_7591_pair_3_length_458	35	consensus152891_7591_pair_3_length_458_35	A	C	GCTTCTTGTCAATAACAACCACATCATCAACCTTAAGGGACATGGGCAGCTGTGAGGAGGAGGGTTTATTCTCCAGGTCTTTAACCGTTTTCCAGAACTTCTTGAGGTTAGGCTCTCAGAGAGAGAGCTGCTCCTTAAAGTAACTAAGTTTGGCCTTCCGGATAGCCTGAGTGCACTTATTTCTCATTTGCCTGAATGAGAGCCAGGCAGCCTGAGTATGTGTCTGCCGAGCCTTTCGCCAAATGCAATTCTTAAGGTGGAGTAACTCTGCAAGATCATGGTCGAACCAGGGGCTGAACCTGTTTTTAATTCTCATTTTCTTCATGGGGAAGTGTTTGTTCAAAATACCACTGAAAATATTAAAAAAGAAGGTCCAAGCGTCTTCGACAGAAGGGATCA…
consensus15293_3738_pair_1_length_443	152	consensus15293_3738_pair_1_length_443_152	A	G	CTTCCGATCTACTGCTGCAGGAAGGCTGGGGGGCGGTTGGGCACTCTCTCTGACTGCTGGCTGGTGAACTTGACCATCCGCAGGTACCCTGGGTAGGAGGGAGCGCTGACCTGGCCGTCAGGTGTGACAAAGAATATCTGCACCCCGTGAGACAGGAAGAAGAGTTCCTCTCCATCCTCCCCCAGGCTCTGAGGAGAGGGGGGAGAGGGGGACATGTGGCTGTAGAACTCCTCTCCCACCAGCGACATTTCTCCAGATTCTGTCCCGTAGGAGATAGTCAGGTGACCATCAGCCGCCTGGGAGGAGTAGGCTGGGGGCAGCTCGCCAGGCACCACAGGCTGTCTAGTGGGAGAAAGAGGCAGGGAGGGAGACACAATGTCTCCCACAGCTCCAGCCCGG…
consensus15293_3738_pair_1_length_443	156	consensus15293_3738_pair_1_length_443_156	G	A	CTTCCGATCTACTGCTGCAGGAAGGCTGGGGGGCGGTTGGGCACTCTCTCTGACTGCTGGCTGGTGAACTTGACCATCCGCAGGTACCCTGGGTAGGAGGGAGCGCTGACCTGGCCGTCAGGTGTGACAAAGAATATCTGCACCCCGTGAGACAGGAAGAAGAGTTCCTCTCCATCCTCCCCCAGGCTCTGAGGAGAGGGGGGAGAGGGGGACATGTGGCTGTAGAACTCCTCTCCCACCAGCGACATTTCTCCAGATTCTGTCCCGTAGGAGATAGTCAGGTGACCATCAGCCGCCTGGGAGGAGTAGGCTGGGGGCAGCTCGCCAGGCACCACAGGCTGTCTAGTGGGAGAAAGAGGCAGGGAGGGAGACACAATGTCTCCCACAGCTCCAGCCCGG…
consensus15293	18	consensus15293_18	C	G	TGCAGGAAGGCTGGGGGCCGGTTGGGCACTCTCTCTGACTGCTGGCTGGTGAACTTGACCATCCGCAGGTACCCTGGGTAGGAGGGAGCGCTGAC
consensus152959	12	consensus152959_12	C	A	TGCAGGACGCACATTTCTTTGTTTGTCAGACAAATCATTGGGTTGAAACTACAGAACAGTACAAAACAAGAGAACACACATGGTTAATGTTCTGA
consensus153008_4882_pair_1_length_579	108	consensus153008_4882_pair_1_length_579_108	G	A	CCGATCTTCAGGTGCAGGACCGTAGTTTGTGCATCAACAGTGTCCGATTTGAATTGGAAAGCAACAGTTTTTTGTGTATTGGCGTGGAGGTGGTTGAGCATCATTGGGCTTTGGAGCAGAGATGGATTCAACGGTAGGGAGGTTAGGAGTTGAAGAGGATGGGATGGAGTGTAGCGGTGGAGGGGGGAAAGAAGGTGGAGGAAGAGTAGGGCAAGGAGATGTGAAGAAGAGGAAGATCGAGGATCTCTTGCAGGTCTCGTCAGGGGAGAGTAGTGATGAGGGAAGTTCGGTTCACAGAGTTGTACAGAGAGAAATGGGGTTCAAGGTGTTGGTTTAAGGACAAGGGGGGAGTCACGGCGGTGAGTCCGATTACATTGGCTAGTGATTTGAAAAGTAGGA…
consensus153008_4882_pair_1_length_579	134	consensus153008_4882_pair_1_length_579_134	G	A	CCGATCTTCAGGTGCAGGACCGTAGTTTGTGCATCAACAGTGTCCGATTTGAATTGGAAAGCAACAGTTTTTTGTGTATTGGCGTGGAGGTGGTTGAGCATCATTGGGCTTTGGAGCAGAGATGGATTCAACGGTAGGGAGGTTAGGAGTTGAAGAGGATGGGATGGAGTGTAGCGGTGGAGGGGGGAAAGAAGGTGGAGGAAGAGTAGGGCAAGGAGATGTGAAGAAGAGGAAGATCGAGGATCTCTTGCAGGTCTCGTCAGGGGAGAGTAGTGATGAGGGAAGTTCGGTTCACAGAGTTGTACAGAGAGAAATGGGGTTCAAGGTGTTGGTTTAAGGACAAGGGGGGAGTCACGGCGGTGAGTCCGATTACATTGGCTAGTGATTTGAAAAGTAGGA…
consensus153044	74	consensus153044_74	C	T	TGCAGGGAGGAGTGCAGCGTGTGGTGGGGGTGGGTGAAGGAGCAAGGCAGCACCACCGGGTAGCCCTCCATGGCACGCACCTCCGCCTGAACCTT
consensus1530_5861_pair_2_length_400	120	consensus1530_5861_pair_2_length_400_120	G	A	GATCTATACGTGCAGGACGGGTTTGCCCACACGGTCTGTCACTGACCAGCATGGAGGAGATGCAGTCATCCATCCATCCCTGTAAACTGGGTGGCTCACCTTACTAAACCACTACTGTCGGCACTCAGGAGGAACTTAAACCTATGCAGGTAGCATGAACCTAATGGGACTGTGATTACAGATAGAGGTAGAGGAGAAAGTAGCCAGGGTTGGCTAGGTTACTTTCTACTTGTAATCCGTTAGTTACTCGCAACCTGTCCAAAATTGTAATCATTAACGTAACTTTTGGGTTACCCAAACTCAGTAATGTAATGTAATCGGATTACTTTCCCCTTAAGAGGCATTAGAAGAAGACAAAAAGGATCCAACAAACAAATTTGTTGTGTCATCATAGTGGTCT
consensus153178	92	consensus153178_92	T	A	TGCAGGCAGAGTTCTGTAAGATCCTCCTACATGTCCAGAGGAAAACTACAAACAATGCATGCAGGGCAGAATTAGGCCAATATCTACTAATTAAA
consensus153182_25500_pair_2_length_210	20	consensus153182_25500_pair_2_length_210_20	C	T	AGTCCTTCAATACACATGACGGTAATTCATTAACATTACTGTTACCAGACATAGACTTAACCTCTCTAGGCTAGGCGGGACGAATTCGTCCCACCTACGTAACAGCCACTGCTATCCTGTGGCGCGATTTTCAAAACCTTAAAAATCCTATTACTTCAATTTCTCAAACATATGACTATTTTACAGCCATTTAAAGACAATACTCTCGTT
consensus153200	40	consensus153200_40	T	C	TGCAGGTCTTTACTCACTACTCAATGTCCTCTAGAGGGTTTCACTTTAACCTGGGGGGTTCCTTTGATGTGGTGACTGTAGGAAGAGGTGGAGGG
consensus15321	94	consensus15321_94	T	A	TGCAGGATCCCCTGGGTATCACAATTTAACACTTGTTGGTATACTGTATCAGATAGTGAGTGGCGTAATGGCATAGATGTAGGTTGTGAAGCATG
consensus153221_5848_pair_1_length_233	126	consensus153221_5848_pair_1_length_233_126	G	A	TGGTGTCTCCTTCTATCACCTGGTCCCAGATCTGTAAGTGCTCTTGTCAACTCCATTGCTCATTGTCAAGCCAGACCTTTTGGTATGACAGTGAGCGACAAGGAGTTGGCATGATGGTACAGACTGACGCTCAGGATATGTTGCCATGTCATCAAAACACCAACCATCAATATGTGGTTCACAGACAGCCTGTCAAAACAACAACCATTAATGTGTCGTTGGTTCACAGACAG
consensus153230	87	consensus153230_87	C	T	TGCAGGCAGTTGTCCAGTGAGCAGGCCATGCTGCAGCAGACCCTGCAGAAGGAGTCCAAGGTCAACAAGCGTCTCTCCATGGAGAACGAGGAGCT
consensus1533_6358_pair_2_length_550	119	consensus1533_6358_pair_2_length_550_119	G	A	CCCATCTCTAGGGGCAGGAAGCTGACAGCCATAAGGAAGAGGCTGTAAGAGCCGATCCCTCCAGTGAAAACCTCGTTCAGATCCCTCTGGAGCAGGAACTGCTTCAGCACCAGAACCAGCTTCGGAAGCACTGGGTATTTCTTATGGATAAAAGAAACATGTGGTTATGGTTAAACCCATGGCTATGGTTATAGTGCCCTCTAGCGGGGAAAGTCTCAAACTAGGACATTGGGTAATAAGGGACTGAGGAGGGACGTAGTTAAGTGGAGGAGGAGACGTAGTTAAGTGGATTAGCTACCAACACCTCCATTAGAACCCAAAGAACCTGACATAAATATACTACAATCTATGCGCGCTAACTGTCAAGCCTGTTTCTTCAGCTAGCCCTTTTACCGGACT…
consensus1533_6358_pair_2_length_550	154	consensus1533_6358_pair_2_length_550_154	G	A	CCCATCTCTAGGGGCAGGAAGCTGACAGCCATAAGGAAGAGGCTGTAAGAGCCGATCCCTCCAGTGAAAACCTCGTTCAGATCCCTCTGGAGCAGGAACTGCTTCAGCACCAGAACCAGCTTCGGAAGCACTGGGTATTTCTTATGGATAAAAGAAACATGTGGTTATGGTTAAACCCATGGCTATGGTTATAGTGCCCTCTAGCGGGGAAAGTCTCAAACTAGGACATTGGGTAATAAGGGACTGAGGAGGGACGTAGTTAAGTGGAGGAGGAGACGTAGTTAAGTGGATTAGCTACCAACACCTCCATTAGAACCCAAAGAACCTGACATAAATATACTACAATCTATGCGCGCTAACTGTCAAGCCTGTTTCTTCAGCTAGCCCTTTTACCGGACT…
consensus153416	19	consensus153416_19	G	T	TGCAGGCTGAAAATGGTCGTCAGTTGAACAGTGTTTCCTCCGGCACATTCGTGCAGCTGGATTCCGGGTTAGGCAGGCGGGTGTTAATAGGCGTG
consensus153_48393_pair_1_length_566	199	consensus153_48393_pair_1_length_566_199	G	T	CTTCCGATCTTGACCTGCAGGATTTCAGTCCTTCACGGCGTAGTGTGTTACCAATTGTTTTCTTGGTGACTATGGTCCCAGCTGCCTTGAGATCATTGACAAGATCCTCCCGTGTAGTTCTGGGCTGATTCCTCACCGTTCTCATGATCATTGGAACTCCACGAGGTGAGATCTTGCATGGAGCCCCAGGCCGAGGGAGATTGAAATCAATTTAACATTTTTGACATGCGTTTTTCTGGATTTTTTGTGGTTATTCTGTCTCTCACTGTTCAAATTAACCTACCATTAAAACTATAGACTGATCATTTCTTTGTCTGTGGGCAAACGTACAAAATCAGCAGGGGATCAAATACTTTTTTCCCTCACTGTATACATAACTTTAACCCATTGTATAAGAGA…
consensus153_48393_pair_2_length_205	7	consensus153_48393_pair_2_length_205_7	C	T	CCAGGCCGAGGGAGATTGACAGTTCTTTTGTGTTTCTTCCATTTGTGAATAATCGCACCAACTGTTGTCACCTTCTCACCAAGCTGCTTGGCGGTGGTCTTACAAATTGGCGGAGCGACTTACAAATTGGTGCATTCACCTTGTGATATCCAGTGGAACAACCACTTGACAATAGTACATCTATATCTTTTTTTTTGGGGGGGGG
consensus153_48393_pair_2_length_205	14	consensus153_48393_pair_2_length_205_14	G	T	CCAGGCCGAGGGAGATTGACAGTTCTTTTGTGTTTCTTCCATTTGTGAATAATCGCACCAACTGTTGTCACCTTCTCACCAAGCTGCTTGGCGGTGGTCTTACAAATTGGCGGAGCGACTTACAAATTGGTGCATTCACCTTGTGATATCCAGTGGAACAACCACTTGACAATAGTACATCTATATCTTTTTTTTTGGGGGGGGG
consensus153_48393_pair_2_length_205	55	consensus153_48393_pair_2_length_205_55	G	A	CCAGGCCGAGGGAGATTGACAGTTCTTTTGTGTTTCTTCCATTTGTGAATAATCGCACCAACTGTTGTCACCTTCTCACCAAGCTGCTTGGCGGTGGTCTTACAAATTGGCGGAGCGACTTACAAATTGGTGCATTCACCTTGTGATATCCAGTGGAACAACCACTTGACAATAGTACATCTATATCTTTTTTTTTGGGGGGGGG
consensus153_48393_pair_2_length_205	62	consensus153_48393_pair_2_length_205_62	C	A	CCAGGCCGAGGGAGATTGACAGTTCTTTTGTGTTTCTTCCATTTGTGAATAATCGCACCAACTGTTGTCACCTTCTCACCAAGCTGCTTGGCGGTGGTCTTACAAATTGGCGGAGCGACTTACAAATTGGTGCATTCACCTTGTGATATCCAGTGGAACAACCACTTGACAATAGTACATCTATATCTTTTTTTTTGGGGGGGGG
consensus153492_4954_pair_1_length_594	157	consensus153492_4954_pair_1_length_594_157	G	T	CTTCCGATCTATGCTTGCAGGGAATGACATACACAAAGTGTAAGGTGCTTTGGATAACAGTGTCTGGTTAGAGGCATATACTGTTATATAAGGCAACGGTCAGACTATTTGTGATCTCTCTCAATGTAGAGAGGAAATAGTTTAAATGTTTTACATGTGAACTGACATTTTGATTTTGCTCAGATACAAGCAGGTCTAAAAGTATTGAGCGTCTGACAAAGATTCTTCTGGGGAATTGCATTGAAGTATTGTGTTCCTCTACCGCCATCTTCTGTATACAGAGGGCCATTACAAAGTGCAGTCTGACTGCTCTTTTCTCAGTGGAATTATAGCAGTAGATATCCACTGCCTGCTGTGGGTAGGTTTTTGACTTAAAGCTCTCTTGTGCTTAGCTCATTC…
consensus153506_4880_pair_1_length_269	144	consensus153506_4880_pair_1_length_269_144	T	C	TCCGATCTACGCCTGCAGGGGAGTGAGACTAGAGCAACTCAGGTAAGCCTTTAACCTCGAAGACAGTTTAAGTGGTGACCTAACACAGTGTTTGAAGTTATGATTTATGGATTGGGAGATATTATTCTTTGTTCTATTCACAGTGGTGAGGGCCGATAAGGGTAAGTACAATTGCAAGATTAGACCGGCGATTGGATACATTCCTGAGATGTGTACTGGTGAAATCTCCACTGTGTCTTTGTAATGCAGCTCCCCCTGTAACAACAGGC
consensus153506_4880_pair_1_length_269	145	consensus153506_4880_pair_1_length_269_145	G	A	TCCGATCTACGCCTGCAGGGGAGTGAGACTAGAGCAACTCAGGTAAGCCTTTAACCTCGAAGACAGTTTAAGTGGTGACCTAACACAGTGTTTGAAGTTATGATTTATGGATTGGGAGATATTATTCTTTGTTCTATTCACAGTGGTGAGGGCCGATAAGGGTAAGTACAATTGCAAGATTAGACCGGCGATTGGATACATTCCTGAGATGTGTACTGGTGAAATCTCCACTGTGTCTTTGTAATGCAGCTCCCCCTGTAACAACAGGC
consensus153506_4880_pair_1_length_269	173	consensus153506_4880_pair_1_length_269_173	T	A	TCCGATCTACGCCTGCAGGGGAGTGAGACTAGAGCAACTCAGGTAAGCCTTTAACCTCGAAGACAGTTTAAGTGGTGACCTAACACAGTGTTTGAAGTTATGATTTATGGATTGGGAGATATTATTCTTTGTTCTATTCACAGTGGTGAGGGCCGATAAGGGTAAGTACAATTGCAAGATTAGACCGGCGATTGGATACATTCCTGAGATGTGTACTGGTGAAATCTCCACTGTGTCTTTGTAATGCAGCTCCCCCTGTAACAACAGGC
consensus153506	46	consensus153506_46	A	G	TGCAGGGGAGTGAGACTAGAGCAACTCAGGTAAGCCTTTAACCTCAAAGACAGTTTAAGTGGTGACCTAACACAGTGTTTGAAGTTATGATTTAT
consensus15370	55	consensus15370_55	A	G	TGCAGGTAGGGGCCAAAGTGTTCCTTTGTGATGTTGGGGAGGTAGAAGGAGGGCATGACTTCTGTCTCGGCAAAGTCCAGGCCCCAGGATTTGGT
consensus15370	89	consensus15370_89	A	T	TGCAGGTAGGGGCCAAAGTGTTCCTTTGTGATGTTGGGGAGGTAGAAGGAGGGCATGACTTCTGTCTCGGCAAAGTCCAGGCCCCAGGATTTGGT
consensus15408_9805_pair_2_length_302	63	consensus15408_9805_pair_2_length_302_63	G	A	GCAATTTATTGCCCTGGCCACATCTGCAGTCCTCATGCCTCCTTGCAGCATGCCTAAGGCACGTTCACACAGATGAGCAGGGACCCTGGGCATCTTTCTTTTGGTGTCTTTCTTTCAGTTCCTGCCAATATCAAGCAACTTCGCACAGCCATTGAAGAGGAGTGGGACAAAATTCCACAGGCCACAATCAACTCTATGCAAAGGATGTAGTGATTTCCTTTTATACAGTGAGGGAAAAAAGTATTTGATCCCCTGCTGATTTTGTATGTTTGCCCACTGACAAAGAAAGGATCAGTCTATAA
consensus15408_9805_pair_2_length_302	69	consensus15408_9805_pair_2_length_302_69	A	G	GCAATTTATTGCCCTGGCCACATCTGCAGTCCTCATGCCTCCTTGCAGCATGCCTAAGGCACGTTCACACAGATGAGCAGGGACCCTGGGCATCTTTCTTTTGGTGTCTTTCTTTCAGTTCCTGCCAATATCAAGCAACTTCGCACAGCCATTGAAGAGGAGTGGGACAAAATTCCACAGGCCACAATCAACTCTATGCAAAGGATGTAGTGATTTCCTTTTATACAGTGAGGGAAAAAAGTATTTGATCCCCTGCTGATTTTGTATGTTTGCCCACTGACAAAGAAAGGATCAGTCTATAA
consensus15408_9805_pair_2_length_302	77	consensus15408_9805_pair_2_length_302_77	G	T	GCAATTTATTGCCCTGGCCACATCTGCAGTCCTCATGCCTCCTTGCAGCATGCCTAAGGCACGTTCACACAGATGAGCAGGGACCCTGGGCATCTTTCTTTTGGTGTCTTTCTTTCAGTTCCTGCCAATATCAAGCAACTTCGCACAGCCATTGAAGAGGAGTGGGACAAAATTCCACAGGCCACAATCAACTCTATGCAAAGGATGTAGTGATTTCCTTTTATACAGTGAGGGAAAAAAGTATTTGATCCCCTGCTGATTTTGTATGTTTGCCCACTGACAAAGAAAGGATCAGTCTATAA
consensus154111_9238_pair_2_length_265	26	consensus154111_9238_pair_2_length_265_26	C	T	AGAAATGTCTGGGAACTTGCAGGTGCCTTGGTGGAAGAGTGGGGTAACATCTCACAGCAAGAACTGGCAAATCTGGTGCAGTCCATGAGGAGGAGATGCACTGCAGTACTTAACTAGGCCCCTTTTTTCTCAATTACCGCCTGACTGACGTGCCCAAAGTAAACTGCCTGTTGGTCAGGTCCTGAAGCCAGGATATGCATATAATTGGTGCCATTGGAAATAAAACACTTTGTCATTTGTAGAAATGTTAAAATTATGTAGGAGA
consensus154111_9238_pair_2_length_265	43	consensus154111_9238_pair_2_length_265_43	G	A	AGAAATGTCTGGGAACTTGCAGGTGCCTTGGTGGAAGAGTGGGGTAACATCTCACAGCAAGAACTGGCAAATCTGGTGCAGTCCATGAGGAGGAGATGCACTGCAGTACTTAACTAGGCCCCTTTTTTCTCAATTACCGCCTGACTGACGTGCCCAAAGTAAACTGCCTGTTGGTCAGGTCCTGAAGCCAGGATATGCATATAATTGGTGCCATTGGAAATAAAACACTTTGTCATTTGTAGAAATGTTAAAATTATGTAGGAGA
consensus154111_9238_pair_2_length_265	44	consensus154111_9238_pair_2_length_265_44	G	A	AGAAATGTCTGGGAACTTGCAGGTGCCTTGGTGGAAGAGTGGGGTAACATCTCACAGCAAGAACTGGCAAATCTGGTGCAGTCCATGAGGAGGAGATGCACTGCAGTACTTAACTAGGCCCCTTTTTTCTCAATTACCGCCTGACTGACGTGCCCAAAGTAAACTGCCTGTTGGTCAGGTCCTGAAGCCAGGATATGCATATAATTGGTGCCATTGGAAATAAAACACTTTGTCATTTGTAGAAATGTTAAAATTATGTAGGAGA
consensus154111_9238_pair_2_length_265	58	consensus154111_9238_pair_2_length_265_58	C	T	AGAAATGTCTGGGAACTTGCAGGTGCCTTGGTGGAAGAGTGGGGTAACATCTCACAGCAAGAACTGGCAAATCTGGTGCAGTCCATGAGGAGGAGATGCACTGCAGTACTTAACTAGGCCCCTTTTTTCTCAATTACCGCCTGACTGACGTGCCCAAAGTAAACTGCCTGTTGGTCAGGTCCTGAAGCCAGGATATGCATATAATTGGTGCCATTGGAAATAAAACACTTTGTCATTTGTAGAAATGTTAAAATTATGTAGGAGA
consensus154121	14	consensus154121_14	A	G	TGCAGGTTAAAATATTGTTGAAAAACATCTATTTGATTAGGTATGTTTGGGAATAGCATTGTGTGACTGTGATATGAGAGTTGTGTGACTGTGTC
consensus154274	78	consensus154274_78	C	T	TGCAGGTACTTGTGCTCGGTACAGATCTTCTGCGCCAGCTTGCCCGTGGGCGCAATCAGCTCATGCTTTTTCAACTCCGCTTTCGTCTGATGCGG
consensus15432	10	consensus15432_10	T	A	TGCAGGTGGTTGGGATTGGGAAGTGTCCTAATGAACGGTACACACCAGCAACCCTGCTGACAGGGAGACAGATTAGTGGTGCTTTTAAAAACACG
consensus154366	25	consensus154366_25	T	A	TGCAGGCTCTAGTTTTGTCTTATCTTGATTATTATCCAGTCGTGTGGCTGAGTGCTGCAAGGAAAGACATAGTTAATCTGCAGCTGGCCAAGAAC
consensus154366	26	consensus154366_26	T	A	TGCAGGCTCTAGTTTTGTCTTATCTTGATTATTATCCAGTCGTGTGGCTGAGTGCTGCAAGGAAAGACATAGTTAATCTGCAGCTGGCCAAGAAC
consensus15457_4160_pair_1_length_318	53	consensus15457_4160_pair_1_length_318_53	G	A	CCAGGAACAGGGTTGGAGTGAAAACCTACAGGAGGGTAGCTCTCCAGGAACAGGGTTGGAGTGAAAACCTACAGGAGGGTAGCTCTCCATGAACAGGGTTGAAGAGCCCTGCTCTACAGTATAGGCTATAGTATGTAAAGAACTGCAGAGAAATCAGCCATCTGAAGAGGTACTGTAATTGGGGCATTCTTGTGCTTCGCCTTGTCTCCAATGGCATTTCATCATCACATTACGGGTGCATTACGATAGATGCCCCCCCAGCCATTAGGCAGAGTCATTTGAGCCATTTAATTTAGTACCGCAGTTTAGCGAGAGAAT
consensus15463_5919_pair_1_length_603	125	consensus15463_5919_pair_1_length_603_125	T	C	TCCGATCTATGCTTGCAGGTGTGATGTTCGGATGTACCGATCCTGTGCAGGTGTTGTTCCACGTGGTCTGCCACTGCGAGGACGATCAGCTGTCCTTCCTGTCTCCCTGTAGCGCTGTCTTAGGTGTCTCACAGTACGGACATTGCAATTTGTTGCCCTGGCCACATCTGCAGTCCTCATGCCTCCTTGCAGCATGCCTAAGGCACGTTCACGCAGATGAGCAGGGACCCTGAGCATCTTTCTTTTGATGTTTTTCAGAGTCAGTAGAAAGGCCTCTTTAGTGTCCTAAGTTTTCATAACTGTGACCTTAATTGCCCACTGTCTGTAAGCTGTTAGTGTCTTAATGACCGTACCACAGGTGCATGTTCATTAATTGTTTATGGTTCATTGAACAAGCAT…
[truncated: 3,725 more rows]
