# Supplementary material for: Linkage maps of the Atlantic salmon (Salmo salar) genome derived from RAD sequencing
Source: BMC Genomics. 2014 Feb 27;15:166. doi: 10.1186/1471-2164-15-166 (PMC4028894; doi:10.1186/1471-2164-15-166)
Supplement: Additional file 3 — SNPs used for RAD-Seq validation. Contains ID and sequence information for the 47 SNPs validated by KASP technology. For each SNP, the percentage concordance between the genotypes obtained from RAD-Seq and those obtained from the KASP technology for the two SalMap families is given in column 2. [file 1471-2164-15-166-S3.TXT]

SNP ID	% Concordance between KASP and RAD-Seq Genotypes	Flanking Sequence
consensus133676_2607_pair_1_length_507_163	100.0	CGTGATGCTGTACGTAGCACCTTGAACGAGCYGYGAACTTTGGATAAGAA[Y]GTCTGTTGCATCTACCGAGATTTGTTTGACTAATTCATTGACGACGGCCG
consensus139364_27	100.0	CTGCAGAGTGGGAGAGAGAGTTCCTGCAGGTTTTTACGACTGTCATAAAA[Y]GGCCAACTTCACCCCTCTTCCCCTCTGCGGGAGAGAGAGGGCATTGTAGA
consensus156718_3187_pair_1_length_518_103	100.0	CAAGCACCTTCCAGTGTAACGGCATGGAGGGTTGATATGTCAATRTGGTC[W]TTCCAGGGAGGAAGKAGTATCTGACCTTGTGTGAGGTGGAGGTGTACGGA
consensus163182_74	100.0	CCCGGGGTGAGTGCCGATATGCAGTTGTTCGAGACTCCTTATTTGAATAG[R]CCATTGTATATGTCAATTCTTGATCAACTGAAGCTTTAAAGAATAAACT
consensus178895_91	100.0	AGGGCTCGTTGACCAGGATCAGGCCTGGGAGAGACACACACATAGCACAC[R]CTTTAGATTCTTCTAGACACACAATCAAGCATTAAANNNNNNNNNNNN
consensus34255_38	100.0	NNNNNNNNNNNNNTGCAGGAGGAACCGCCCCTGCACTGCAGAGGAGGAGC[Y]GTGACAATTGGTTGAAATGTTATGTGTATTTTTCCATATATAGACACACC
consensus76473_32	100.0	NNNNNNNNNNNNNNNNNNNTGCAGGCTCAGCCTGTGTGTATATGTCATTA[S]TCAAACATTGTCATTACCACTACAATTATCATCACTTTTGATGATTATGT
consensus79627_33	100.0	NNNNNNNNNNNNNNNNNNTGCAGGGTACAGACATGCTTTGTGCCAAACAT[R]GACATTTAAACTAGGGTGCCAACTCTTTGACTCTCATTGTCATGCCAACA
consensus145859_25	98.6	GGCTTCAACCATAGTTGCCAGTCCCCTGCAGGACGCTTTCTGCTGTTTCT[K]TGGTTGGCATCTTTGGCATGGCTTTGACAAAGAAGTTGAACAAACAGAAC
consensus14732_49	98.6	NNTGCAGGTCGAGACAGTGTTTGGGGTGTTATTTTGAAGGTTTGGATAGG[Y]GAGGGTAAAACTCATTGACCTGTGGCCAGCACCACATCTCAGTGTGNNNN
consensus49236_40	98.6	NNNNNNNNNNNTGCAGGGAAAACTGGACCAATAATCCGGTAGATTTGTCA[W]GGGAGCCGTCTTTAGCTAATGAATGGTTGCGAGGTGCCAAGGCATTTTGT
consensus28714_44	98.6	NNNNNNNTGCAGGAGAGAACACACACACACTGTAAGGAACAAATAGTGGG[R]GCAGAAACACACTGTATTTGTTAACATTATCATTGAATGCCCTCCACTGA
consensus157101_26	98.5	TGAAAGATGTCAGCTAGAGATGACCTGCAGGATTTATTGTCTTGCATGTC[R]TCTACTTTGATGCTTATTAGCATTTCCGATTCCGAGAGTAAAGAGACACA
consensus171744_71	98.5	TAATAAGAAATAGGTAACACAGGCCATTGTAAAGAATAACTTACTCCTAC[R]GTTATGCATTGGTATAAGGGATTATATTGTGGACATGTAGGGCCTAAAG
consensus6445_31	98.3	NNNNNNNNNNNNNNNNNNNNTGCAGGAAGAAGAAACCTTGGGATTAAAGA[K]GGTAAAGAGCTTTTCCCAAYAGGGGTGCTCTTGGGCCAACAGGGGTGCTC
consensus17373_24	98.2	TAGAGCTTCGACTGGAAGTCAAACTCCTGCAGGGAGGGAAAGTGCTGCGA[M]GTGAGACCCACACAGGAGGCGCTCTGTCTTGGCCGTGAGGCTGACAGCAG
consensus146633_30	97.3	NNNNNNNNNNNNNNNNNNNNNTGCAGGGACGGGGGCTGGGATAAAAAAAA[W]AATGAAATAACAAATATAGGACAAAACACACATCACAACAAGAGAGACAA
consensus52643_77	97.2	GGTTTTATGTAGTCTATTTTTACATAKTTGGCAATGGCAATAATAGTTAC[Y]TTTAGATTTGTATAATTTTCATTTAGATTTAGATAGAATGTAGATTAATC
consensus133676_2607_pair_1_length_507_144	97.1	TCCCACTCATCTAAAGTATCGTGATGCTGTACGTAGCACCTTGAACGAGC[Y]GYGAACTTTGGATAAGAAYGTCTGTTGCATCTACCGAGATTTGTTTGACT
consensus171749_2848_pair_1_length_545_220	96.9	GTGTCCAGGCTTCTTGAGATGGAGTAATAACATCTGACGGGGTTGGTTCA[K]GTGTATAAGCTATATGTGTATACAGCTGTATCCATCATATGGGTGGATCC
consensus101099_50	96.8	NTGCAGGCTTTCTCTGATCTAAGGATTTCAGGGCTTTTTGTACCTCCTGC[M]CTGAGTATGGCAAAAAAAAGTTTGACCAGCTCTCGCTGGTTCATCNNNNN
consensus50931_32	96.8	NNNNNNNNNNNNNNNNNNNTGCAGGCTGTGGCTAGTCACACAGTGGTGTA[Y]ATAGAGAAACTTTAGAGTTTAGACAGACTTACTGCAGACCAGAGCCATGG
consensus81197_57	96.5	TCCTCCTCCTCCAGACACGTGTCCACCACGTACAGGAAGATGAGCGGGGT[Y]GGGGGGCCGYGCTACATTGGTGGCAGAGACGGGATTGGNNNNNNNNNNNN
consensus79770_32	96.4	NNNNNNNNNNNNNNNNNNNTGCAGGTTAAAATATTGTTGAAAAACAATTA[M]TTGATTGGGAATGGCATTGTGTGACTGTTATATGAGAGTTGTGTGAATGT
consensus19756_44	96.2	NNNNNNNTGCAGGCGTCCAATAAGGTGACGGTTAAGGACCGGGTGGTGAA[R]GTGGCGCCGGAGGTGAGGCCACGGCCCCCAAAGAAGGGCGCGGGAGAGGA
consensus46857_74	95.8	TAGTCAAGAAAGACAACTTTTAAATACCTAGTTTTGAATAAAGTGCAGRT[W]TACTGTCAAAACAACACTCAGAGACTTAAAATAGAATAACAGCTTGATG
consensus46857_72	95.8	ATTAGTCAAGAAAGACAACTTTTAAATACCTAGTTTTGAATAAAGTGCAG[R]TWTACTGTCAAAACAACACTCAGAGACTTAAAATAGAATAACAGCTTGA
consensus27283_7	95.5	ATCAGGTACCTTGGAAATAGATGACATCAGCATTAGGCTGCCCTGCAGG[W]CTCACCCCCAGCACCGCGAAGACAGACAGGGAATCCCATGATTCTAGCTC
consensus155107_19	95.3	TGACCTCGGCCTTGCCCTGCTCCTCCTCCTCCTGCAGGGGGAGACAGTCA[Y]ACGGATGGGATCAAATCAACATAGGCAAGAAAGGAGAGCATMATTTTGGC
consensus155107_74	95.3	ATGGGATCAAATCAACATAGGCAAGAAAGGAGAGCATMATTTTGGCTAGT[S]CTTGGTCAGTTTCTATTATATATGAACAGAGGATAAAATGTTAGAAAAG
consensus22689_50	95.2	NTGCAGGCACATGTAAAAAGCAAATACTGACAGTAGAAGAAAAATTGKTT[Y]AAAAAAAAAAAAAACTCCTGAGATACAGACAGACATGAACGATCTNNNNN
consensus75927_5211_pair_1_length_397_45	95.2	NNNNNNAAGCTACAGAAATATGAGAAATKGGGGGCTCTTGCCCCTCTGGA[Y]TGTTCTGGMTCAGACAAGGCTTACTTCTACAACATTCAAGCAATGTCTAT
consensus89622_50	95.2	NTGCAGGTCCTGGAGAGAGAGGGAGGAGAGGGAGAGATGGTTWGAATACG[K]TAGGATACTTTGGGCTGAATCGTTAGATATTCGTAGTTCAAATYCNNNNN
consensus14732_2968_pair_1_length_514_228	94.4	GACCCAGGTCTGATTCTGCCCTGCGGTATGATGGGAAATGTCAGCTATGA[Y]AAGACCTTTTCAGAGGAGAAGAAACCACATCTGATTTGTGATGCAGTCCA
consensus76826_1861_pair_1_length_501_169	94.1	AGAGAGACGGGCGGAGGATTCTGATCTGATCCGGGTTGGGGTGTGGTGGA[K]TTGGAGAACTGTCTGAGAGGGGGAGGCTGGCTGGAGGAGACGGAGAGGAG
consensus82993_46	93.5	NNNNNTGCAGGAATATTTTCACATTTATCTCATGGTTAGTTCCTAGGATA[R]TGTAAGTCATACATTTACATCTCTCAATACTTCTAAAATGGGGTCCAGGN
consensus89622_94	93.4	AATACGKTAGGATACTTTGGGCTGAATCGTTAGATATTCGTAGTTCAAAT[Y]CCGATGGCTAGCAATGATTCAGTTAGTATCTGGCCCATGGTGGCATGTC
consensus89650_28	93.1	TTTTATGGCATCATAGAAAGCCTGCAGGTCTGTGGTCTGTTCACACCTG[S]TATAATAATCTGAACAGAATCTAAAACAGCAGTGATCACCATCTGTAATC
consensus127252_19	92.9	ATCCTGTGGGATATCCTGTAGGTAAGATTCCTGCAGGTAATTCCACAAG[R]TTTTCAGGGCCATTTTCCTGTAGGACAACTTGCCGGATCCCTTCCTCGTC
consensus89622_42	92.1	NNNNNNNNNTGCAGGTCCTGGAGAGAGAGGGAGGAGAGGGAGAGATGGTT[W]GAATACGKTAGGATACTTTGGGCTGAATCGTTAGATATTCGTAGTTCAAA
consensus22689_47	90.4	NNNNTGCAGGCACATGTAAAAAGCAAATACTGACAGTAGAAGAAAAATTG[K]TTYAAAAAAAAAAAAAACTCCTGAGATACAGACAGACATGAACGATCTNN
consensus54846_5961_pair_1_length_279_38	90.0	NNNNNNNNNNNNNGTACTTAAAGCGTTATGGTTTTAAAACGAGGAAAGTC[Y]ACAACTCCCAGTGTAATAAACACAGTCTGATAAACCCCTAGTTCCATTAC
consensus55603_3884_pair_1_length_270_143	89.5	GCGGGCTTTACTCAACGCCTKCTTCTGCTTATACGACGTCCAGCTGACGA[R]AGGTGGGAGGAAACACTTTTACACACGTTACTGAACATAACAGGAACATT
consensus6445_51	89.3	TGCAGGAAGAAGAAACCTTGGGATTAAAGAKGGTAAAGAGCTTTTCCCAA[Y]AGGGGTGCTCTTGGGCCAACAGGGGTGCTCTTGGGCCAACAGGGNNNNNN
consensus61182_47	86.8	NNNNTGCAGGTAGAAAATATCCTGATAAAAATAAATATCCTATAAATCAM[W]TTGACTATGCATGGCCTGTCTGCAACCAACTTGAAACATTGTATCAACNN
consensus140406_56	81.1	GAAAGGATGGTCTGGTCGGAGATGGGCGTGCCTCAGCCAGTAGTAGGTAA[M]AGCCACAGGAAGTCCCAGATGATGTGGGACACCATTCAANNNNNNNNNNN
consensus80386_62	61.3	TCTGACACACTCTCTCTCTCTCCATTGCCTTCCTCTGTTCCCTGACACTC[K]CTCTCTCTCTCCATTACCTTCCTCTGTTCCCTGNNNNNNNNNNNNNNNNN
Average Concordance	95.0
