# Supplementary material for: Linkage maps of the Atlantic salmon (Salmo salar) genome derived from RAD sequencing
Source: BMC Genomics. 2014 Feb 27;15:166. doi: 10.1186/1471-2164-15-166 (PMC4028894; doi:10.1186/1471-2164-15-166)
Supplement: Additional file 4 — Linkage maps. Annotated with alignment information to stickleback genes and Atlantic salmon genome contigs. Map distances are given in centiMorgans (cM). Each parent’s linkage map is given in separate sheets of the file. [file 1471-2164-15-166-S4.XLSX]

## Sheet: Br5_Female
LG01
SNP	Position	Salmon_Genome_Contig	Stickleback_transcripts_associated_with_SNP	Stickleback_Gene_names_associated_with_SNP	Stickleback_Linkage_Group
consensus120966_44	0
consensus142407_75	13.79
consensus18643_76	20.47
consensus106150_75	26.87
consensus117205_34	26.87
consensus32985_80	29.7	gi|354404971|gb|AGKD01054065.1|	ENSGACT00000023833 || ENSGACT00000018445	family with sequence similarity 108, member C1 [Source:HGNC Symbol;Acc:26925]	groupII || groupIX
consensus112324_65	35.52	gi|354393790|gb|AGKD01065246.1|	ENSGACT00000024183 || ENSGACT00000024181	5'-nucleotidase, cytosolic II [Source:HGNC Symbol;Acc:8022] || cyclin M2 [Source:HGNC Symbol;Acc:103]	groupIX
consensus11129_76	48.61		ENSGACT00000021576 || ENSGACT00000021577	sortilin-related VPS10 domain containing receptor 3 [Source:HGNC Symbol;Acc:16699]	groupIX
consensus11129_22	48.61		ENSGACT00000021576 || ENSGACT00000021577	sortilin-related VPS10 domain containing receptor 3 [Source:HGNC Symbol;Acc:16699]	groupIX
consensus8488_44	54.84	gi|354369189|gb|AGKD01089847.1| || gi|354454481|gb|AGKD01004565.1|	ENSGACT00000012463 || ENSGACT00000012437	sortilin-related VPS10 domain containing receptor 1 [Source:HGNC Symbol;Acc:16697] || sortilin-related VPS10 domain containing receptor 3 [Source:HGNC Symbol;Acc:16699]	groupVI
consensus51772_30	71.19
consensus98840_73	77.47	gi|354397880|gb|AGKD01061156.1|	ENSGACT00000007232	solute carrier family 43, member 2 [Source:HGNC Symbol;Acc:23087]	groupI
consensus100512_45	77.47	gi|354391604|gb|AGKD01067432.1|	ENSGACT00000010596 || ENSGACT00000024135	caspase recruitment domain family, member 14 [Source:HGNC Symbol;Acc:16446] || caspase recruitment domain family, member 11 [Source:HGNC Symbol;Acc:16393]	groupIX || groupXI
consensus18526_31	89.18	gi|354341036|gb|AGKD01117705.1| || gi|354422284|gb|AGKD01036752.1|	ENSGACT00000006572	MMS22-like, DNA repair protein [Source:HGNC Symbol;Acc:21475]	groupXX
consensus28345_17	89.18
consensus3134_44	95.05
consensus98932_57	100.96	gi|354367714|gb|AGKD01091322.1| || gi|354439019|gb|AGKD01020021.1|	ENSGACT00000002605 || ENSGACT00000008267	dystonin [Source:HGNC Symbol;Acc:1090] || microtubule-actin crosslinking factor 1 [Source:HGNC Symbol;Acc:13664]	groupVI || groupX
consensus47434_70	106.34	gi|354367714|gb|AGKD01091322.1| || gi|354439019|gb|AGKD01020021.1|	ENSGACT00000002605 || ENSGACT00000008267	dystonin [Source:HGNC Symbol;Acc:1090] || microtubule-actin crosslinking factor 1 [Source:HGNC Symbol;Acc:13664]	groupVI || groupX
consensus54000_49	111.72	gi|354065568|gb|AGKD01392902.1|	ENSGACT00000013093 || ENSGACT00000012497	guanine nucleotide binding protein (G protein), beta polypeptide 3 [Source:HGNC Symbol;Acc:4400]	groupX || groupXX
consensus85847_33	118.91
consensus91580_86	131.19	gi|354413339|gb|AGKD01045697.1|	ENSGACT00000018113 || ENSGACT00000025458	like-glycosyltransferase [Source:HGNC Symbol;Acc:6511] || UTP11-like, U3 small nucleolar ribonucleoprotein, (yeast) [Source:HGNC Symbol;Acc:24329]	groupXX || groupIV
consensus63236_34	141.38
consensus75651_13	141.38	gi|354411409|gb|AGKD01047627.1| || gi|354390149|gb|AGKD01068887.1|	ENSGACT00000016486 || ENSGACT00000016494 || ENSGACT00000009082 || ENSGACT00000009090	eukaryotic translation initiation factor 2C, 1 [Source:HGNC Symbol;Acc:3262] || eukaryotic translation initiation factor 2C, 2 [Source:HGNC Symbol;Acc:3263]	groupX || groupXX
consensus106642_32	148.05	gi|354265669|gb|AGKD01192858.1| || gi|354342705|gb|AGKD01116036.1|	ENSGACT00000016380 || ENSGACT00000016373	sodium channel, voltage-gated, type I, beta subunit [Source:HGNC Symbol;Acc:10586]	groupXX
consensus48447_12	148.05	gi|354452658|gb|AGKD01006387.1|	ENSGACT00000024159 || ENSGACT00000002930		groupXVI || groupXIV
consensus170769_80	155.17	gi|354415249|gb|AGKD01043787.1|	ENSGACT00000017630 || ENSGACT00000022906	multiple EGF-like-domains 11 [Source:HGNC Symbol;Acc:29635] || platelet endothelial aggregation receptor 1 [Source:HGNC Symbol;Acc:33631]	groupII || groupXX
consensus57713_73	162.33
consensus31463_12	162.33
consensus6846_3823_pair_1_length_641_430	162.33
consensus22988_31	162.33	gi|354449923|gb|AGKD01009122.1| || gi|354421632|gb|AGKD01037404.1|	ENSGACT00000013999 || ENSGACT00000026607 || ENSGACT00000015399 || ENSGACT00000001489	activated leukocyte cell adhesion molecule [Source:HGNC Symbol;Acc:400] || polymerase (RNA) III (DNA directed) polypeptide G (32kD) [Source:HGNC Symbol;Acc:30075] || Ca++-dependent secretion activator [Source:HGNC Symbol;Acc:1426]	groupXIII || groupXVII || groupVII || scaffold_237
consensus31463_70	162.33
consensus75853_58	167.95	gi|354445807|gb|AGKD01013235.1|	ENSGACT00000021369 || ENSGACT00000004154	thrombospondin 3 [Source:HGNC Symbol;Acc:11787] || thrombospondin 4 [Source:HGNC Symbol;Acc:11788]	groupXX || groupXIV
consensus100598_90	167.95	gi|354452626|gb|AGKD01006419.1| || gi|354246583|gb|AGKD01211944.1|	ENSGACT00000018690 || ENSGACT00000011662	HECT, UBA and WWE domain containing 1, E3 ubiquitin protein ligase [Source:HGNC Symbol;Acc:30892] || HECT domain and ankyrin repeat containing E3 ubiquitin protein ligase 1 [Source:HGNC Symbol;Acc:21033]	groupXII || groupXX
consensus48328_46	167.95
consensus25964_50	167.95
consensus35089_90	167.95		ENSGACT00000026607	activated leukocyte cell adhesion molecule [Source:HGNC Symbol;Acc:400]	groupVII
consensus84472_13	167.95
consensus63725_5287_pair_1_length_354_257	170.79
consensus61692_4744_pair_1_length_556_172	170.79
consensus107474_57	175.08
consensus162994_4694_pair_1_length_226_88	179.34	gi|354452517|gb|AGKD01006528.1|	ENSGACT00000008221 || ENSGACT00000008220 || ENSGACT00000008218	non-SMC element 2, MMS21 homolog (S. cerevisiae) [Source:HGNC Symbol;Acc:26513]	groupXX
consensus127233_5707_pair_1_length_440_267	179.34	gi|354433490|gb|AGKD01025546.1|	ENSGACT00000000834 || ENSGACT00000022009	filamin C, gamma [Source:HGNC Symbol;Acc:3756] || follistatin-like 5 [Source:HGNC Symbol;Acc:21386]	scaffold_90 || groupIV
consensus11118_64	179.34
consensus63514_86	179.34
consensus25762_19	179.34
consensus148263_13	179.34	gi|354393805|gb|AGKD01065231.1|	ENSGACT00000018358 || ENSGACT00000004177	solute carrier family 4, sodium bicarbonate transporter, member 10 [Source:HGNC Symbol;Acc:13811] || solute carrier family 4, sodium bicarbonate cotransporter, member 7 [Source:HGNC Symbol;Acc:11033]	groupI || groupX
consensus146968_4843_pair_1_length_552_114	179.34	gi|354442263|gb|AGKD01016779.1|	ENSGACT00000022314 || ENSGACT00000022316	early B-cell factor 4 [Source:HGNC Symbol;Acc:29278]	groupIV
consensus13736_69	179.34	gi|354430099|gb|AGKD01028937.1|	ENSGACT00000019019 || ENSGACT00000014425	apoptosis-associated tyrosine kinase [Source:HGNC Symbol;Acc:21]	scaffold_112 || groupXI
consensus178617_85	179.34
consensus145859_25	179.34	gi|354411335|gb|AGKD01047701.1|	ENSGACT00000013696 || ENSGACT00000002574	family with sequence similarity 131, member B [Source:HGNC Symbol;Acc:22202]	scaffold_149 || groupXX
consensus7988_5361_pair_1_length_555_249	182.27	gi|354422472|gb|AGKD01036564.1|	ENSGACT00000000430 || ENSGACT00000000433		scaffold_131
consensus33619_60	188.07		ENSGACT00000025758 || ENSGACT00000022559		groupIX || groupIII
consensus24515_5515_pair_1_length_512_251	195.22	gi|354255815|gb|AGKD01202712.1|	ENSGACT00000005871 || ENSGACT00000011065 || ENSGACT00000005866	phosphodiesterase 11A [Source:HGNC Symbol;Acc:8773]	groupXVI || groupXX
consensus148230_4540_pair_1_length_552_211	206.71
consensus44834_38	218.13
consensus71905_63	222.73	gi|354451703|gb|AGKD01007342.1| || gi|354442971|gb|AGKD01016071.1|	ENSGACT00000028138 || ENSGACT00000011014 || ENSGACT00000005826	T cell activation inhibitor, mitochondrial [Source:HGNC Symbol;Acc:25241] || tripartite motif containing 71, E3 ubiquitin protein ligase [Source:HGNC Symbol;Acc:32669]	groupX || groupXX
consensus109245_5392_pair_1_length_427_245	229.28
consensus109245_5392_pair_1_length_427_222	229.28
consensus109245_5392_pair_1_length_427_238	229.28
LG02
SNP	Position	Salmon_Genome_Contig	Stickleback_transcripts_associated_with_SNP	Stickleback_Gene_names_associated_with_SNP	Stickleback_Linkage_Group
consensus62296_34	0
consensus65983_30	0
consensus138498_85	0
consensus13436_84	10.48
consensus163195_92	10.48
consensus51522_15	17.44	gi|354429151|gb|AGKD01029885.1|	ENSGACT00000011595	lysine (K)-specific demethylase 4B [Source:HGNC Symbol;Acc:29136]	groupVIII
consensus46345_56	17.44	gi|354372169|gb|AGKD01086867.1| || gi|354453256|gb|AGKD01005789.1|	ENSGACT00000014646 || ENSGACT00000013323	leprecan-like 1 [Source:HGNC Symbol;Acc:19317] || leucine proline-enriched proteoglycan (leprecan) 1 [Source:HGNC Symbol;Acc:19316]	groupVIII || groupXVII
consensus46265_8	17.44
consensus24635_73	24.45	gi|354402308|gb|AGKD01056728.1| || gi|354323225|gb|AGKD01135303.1|	ENSGACT00000000605 || ENSGACT00000018023 || ENSGACT00000004533 || ENSGACT00000018018	gamma-aminobutyric acid (GABA) B receptor, 1 [Source:HGNC Symbol;Acc:4070] || calcium/calmodulin-dependent protein kinase IV [Source:HGNC Symbol;Acc:1464] || microtubule associated monoxygenase, calponin and LIM domain containing 2 [Source:HGNC Symbol;Acc:24693]	groupXIX || groupVIII || scaffold_101
consensus162660_57	32.65
consensus70896_63	40.88	gi|354403872|gb|AGKD01055164.1| || gi|354439148|gb|AGKD01019892.1|	ENSGACT00000017598 || ENSGACT00000016206 || ENSGACT00000020318	proteasome (prosome, macropain) 26S subunit, non-ATPase, 4 [Source:HGNC Symbol;Acc:9561] || phosphatidylinositol-4-phosphate 5-kinase, type I, gamma [Source:HGNC Symbol;Acc:8996]	groupVIII || groupIII || groupXX
consensus96442_24	49.33
consensus69894_17	59.2
consensus94689_82	63.88
consensus63389_10	67.89
consensus131485_88	67.89
consensus133989_14	67.89	gi|354434708|gb|AGKD01024328.1|	ENSGACT00000017591 || ENSGACT00000014467	oxysterol binding protein-like 1A [Source:HGNC Symbol;Acc:16398]	scaffold_211 || groupIII
consensus133989_15	67.89	gi|354434708|gb|AGKD01024328.1|	ENSGACT00000017591 || ENSGACT00000014467	oxysterol binding protein-like 1A [Source:HGNC Symbol;Acc:16398]	scaffold_211 || groupIII
consensus40046_38	67.89	gi|354347617|gb|AGKD01111124.1|	ENSGACT00000015449 || ENSGACT00000002644	cytochrome P450, family 11, subfamily B, polypeptide 2 [Source:HGNC Symbol;Acc:2592]	scaffold_569 || groupXX
consensus20896_10	67.89	gi|354369693|gb|AGKD01089343.1|	ENSGACT00000018639	mitogen-activated protein kinase 8 interacting protein 1 [Source:HGNC Symbol;Acc:6882]	groupXIX
consensus5296_44	67.89
consensus65904_35	67.89
consensus57562_16	67.89
consensus82910_47	67.89
consensus108084_18	67.89
consensus11787_8	67.89	gi|354415664|gb|AGKD01043372.1| || gi|354378440|gb|AGKD01080596.1|	ENSGACT00000010139 || ENSGACT00000010148 || ENSGACT00000010158 || ENSGACT00000023645	myosin IF [Source:HGNC Symbol;Acc:7600] || alkaline ceramidase 2 [Source:HGNC Symbol;Acc:23675] || alkaline ceramidase 1 [Source:HGNC Symbol;Acc:18356]	groupIX || groupVIII
consensus46554_64	78.62
consensus97755_53	82.16	gi|354450744|gb|AGKD01008301.1| || gi|354457035|gb|AGKD01002014.1|	ENSGACT00000014130 || ENSGACT00000021683 || ENSGACT00000021684	talin 2 [Source:HGNC Symbol;Acc:15447]	groupII || groupXIX
consensus79668_66	82.16
consensus94505_73	84.98
consensus162305_3210_pair_1_length_545_152	84.98	gi|354410673|gb|AGKD01048363.1|	ENSGACT00000010646		groupXIX
consensus6899_28	84.98	gi|354334531|gb|AGKD01123997.1|	ENSGACT00000015738 || ENSGACT00000015725		groupXIX
consensus2299_73	84.98	gi|354442114|gb|AGKD01016928.1| || gi|354288177|gb|AGKD01170351.1|	ENSGACT00000001419 || ENSGACT00000005159 || ENSGACT00000020923	plexin B3 [Source:HGNC Symbol;Acc:9105] || plexin B2 [Source:HGNC Symbol;Acc:9104]	groupXIX || scaffold_121 || scaffold_280
consensus36549_91	84.98	gi|354414824|gb|AGKD01044212.1|	ENSGACT00000023833 || ENSGACT00000023832		groupIX
consensus39865_73	84.98
consensus96613_22	84.98
consensus8674_21	84.98	gi|354449613|gb|AGKD01009430.1| || gi|354370366|gb|AGKD01088670.1|	ENSGACT00000004762 || ENSGACT00000004759	MON2 homolog (S. cerevisiae) [Source:HGNC Symbol;Acc:29177]	groupXIX
consensus28881_28	84.98	gi|354420148|gb|AGKD01038888.1| || gi|354407541|gb|AGKD01051495.1|	ENSGACT00000001440 || ENSGACT00000023837 || ENSGACT00000014622 || ENSGACT00000023834	ATP-binding cassette, sub-family C (CFTR/MRP), member 9 [Source:HGNC Symbol;Acc:60]	groupXIX || scaffold_121 || groupIX
consensus138616_52	84.98	gi|354392863|gb|AGKD01066173.1|	ENSGACT00000018639	mitogen-activated protein kinase 8 interacting protein 1 [Source:HGNC Symbol;Acc:6882]	groupXIX
consensus11471_19	84.98
consensus70446_67	84.98
consensus57223_22	84.98	gi|354258925|gb|AGKD01199602.1| || gi|354445327|gb|AGKD01013715.1|	ENSGACT00000011297 || ENSGACT00000011290	ring finger and WD repeat domain 3 [Source:HGNC Symbol;Acc:25539] || golgi glycoprotein 1 [Source:HGNC Symbol;Acc:4316]	groupXIX
consensus67389_87	84.98
consensus15284_16	87.76
consensus8963_87	87.76	gi|354424116|gb|AGKD01034920.1|	ENSGACT00000004250 || ENSGACT00000004247 || ENSGACT00000009961	neurexophilin and PC-esterase domain family, member 3 [Source:HGNC Symbol;Acc:28238] || translocated promoter region, nuclear basket protein [Source:HGNC Symbol;Acc:12017]	groupVIII || groupXVI
consensus14457_52	87.76	gi|354394805|gb|AGKD01064231.1|	ENSGACT00000018246 || ENSGACT00000001589	p21 protein (Cdc42/Rac)-activated kinase 6 [Source:HGNC Symbol;Acc:16061] || calcium channel, voltage-dependent, beta 4 subunit [Source:HGNC Symbol;Acc:1404]	groupXVIII || scaffold_181
consensus12199_47	87.76	gi|354422340|gb|AGKD01036696.1| || gi|354332085|gb|AGKD01126443.1|	ENSGACT00000018875 || ENSGACT00000018876	platelet-derived growth factor receptor, alpha polypeptide [Source:HGNC Symbol;Acc:8803]	groupVIII
consensus97569_39	87.76
consensus1147_74	87.76
consensus15436_46	87.76
consensus130221_73	87.76
consensus33888_36	87.76
consensus33888_37	87.76
consensus129660_89	87.76	gi|354260956|gb|AGKD01197571.1| || gi|354257036|gb|AGKD01201491.1|	ENSGACT00000020775 || ENSGACT00000005142 || ENSGACT00000027675 || ENSGACT00000027676	ATPase, H+ transporting, lysosomal accessory protein 1-like [Source:HGNC Symbol;Acc:28091] || CCR4-NOT transcription complex, subunit 2 [Source:HGNC Symbol;Acc:7878] || lymphocyte cytosolic protein 2 (SH2 domain containing leukocyte protein of 76kDa) [Source:HGNC Symbol;Acc:6529]	groupVII || groupXVII || scaffold_231
consensus43023_93	87.76	gi|354402803|gb|AGKD01056233.1|	ENSGACT00000009961 || ENSGACT00000016307	translocated promoter region, nuclear basket protein [Source:HGNC Symbol;Acc:12017] || G protein-coupled receptor 133 [Source:HGNC Symbol;Acc:19893]	groupVIII || groupXIII
consensus37264_86	87.76	gi|354424233|gb|AGKD01034803.1|	ENSGACT00000014839 || ENSGACT00000002913		scaffold_94 || groupXXI
consensus69674_48	87.76
consensus26983_37	87.76
consensus95853_48	87.76	gi|354377761|gb|AGKD01081275.1|	ENSGACT00000025690 || ENSGACT00000015399	CTD nuclear envelope phosphatase 1 [Source:HGNC Symbol;Acc:19085] || Ca++-dependent secretion activator [Source:HGNC Symbol;Acc:1426]	groupVII || groupXVII
consensus65341_4809_pair_1_length_599_119	87.76
consensus154900_46	91.49	gi|354357403|gb|AGKD01101633.1|	ENSGACT00000021414 || ENSGACT00000016751	slit homolog 2 (Drosophila) [Source:HGNC Symbol;Acc:11086] || chloride channel, voltage-sensitive 6 [Source:HGNC Symbol;Acc:2024]	groupIX || groupXII
consensus121921_32	91.49	gi|354255118|gb|AGKD01203409.1| || gi|354088465|gb|AGKD01370005.1|	ENSGACT00000014759 || ENSGACT00000014769	24-dehydrocholesterol reductase [Source:HGNC Symbol;Acc:2859]	scaffold_211
consensus59896_29	105.24		ENSGACT00000009165 || ENSGACT00000009159	phosphatidylinositol-specific phospholipase C, X domain containing 3 [Source:HGNC Symbol;Acc:31822]	groupXIII
consensus94028_76	118.12	gi|354436869|gb|AGKD01022167.1|	ENSGACT00000011239 || ENSGACT00000011215	calcium channel, voltage-dependent, alpha 2/delta subunit 4 [Source:HGNC Symbol;Acc:20202]	groupXIX
consensus29854_66	126.44
consensus59965_19	126.44
consensus22748_35	126.44	gi|354253570|gb|AGKD01204957.1| || gi|354348334|gb|AGKD01110407.1|	ENSGACT00000013905 || ENSGACT00000013910 || ENSGACT00000007510 || ENSGACT00000013907	DDHD domain containing 1 [Source:HGNC Symbol;Acc:19714]	scaffold_185 || groupXVIII
consensus38999_83	137.78	gi|354414646|gb|AGKD01044390.1|	ENSGACT00000023833 || ENSGACT00000023832		groupIX
consensus148259_95	137.78	gi|354285436|gb|AGKD01173092.1|	ENSGACT00000024069 || ENSGACT00000024070	bromodomain containing 3 [Source:HGNC Symbol;Acc:1104]	groupXIV
consensus114948_82	140.6	gi|354254295|gb|AGKD01204232.1|	ENSGACT00000016691 || ENSGACT00000016924	IMP (inosine 5'-monophosphate) dehydrogenase 1 [Source:HGNC Symbol;Acc:6052] || glycine cleavage system protein H (aminomethyl carrier) [Source:HGNC Symbol;Acc:4208]	groupXIX
consensus103272_95	140.6
consensus72101_77	140.6
consensus68192_91	140.6
consensus90716_92	140.6	gi|354439011|gb|AGKD01020027.1|	ENSGACT00000015740 || ENSGACT00000017897		groupXIX || groupIII
consensus3611_91	140.6
consensus28897_71	140.6
consensus76138_95	140.6
consensus1091_68	143.41
consensus45982_3010_pair_1_length_527_194	143.41	gi|354455688|gb|AGKD01003358.1|	ENSGACT00000008737 || ENSGACT00000008744	kinesin family member 5A [Source:HGNC Symbol;Acc:6323]	groupXVII
consensus15485_61	143.41
consensus37579_57	143.41	gi|354382651|gb|AGKD01076385.1|	ENSGACT00000013954 || ENSGACT00000013979	G protein-coupled receptor 98 [Source:HGNC Symbol;Acc:17416]	groupXIII
consensus89234_70	143.41
consensus117595_91	152.57
consensus117595_90	152.57
consensus75727_31	157.13	gi|354313187|gb|AGKD01145341.1| || gi|354419052|gb|AGKD01039984.1|	ENSGACT00000023833 || ENSGACT00000007882 || ENSGACT00000013067 || ENSGACT00000008255	K(lysine) acetyltransferase 7 [Source:HGNC Symbol;Acc:17016] || centrosomal protein 152kDa [Source:HGNC Symbol;Acc:29298]	groupXIX || groupIX || groupV || groupXI
consensus68136_43	160.5
consensus68136_37	160.5
consensus6739_92	163.32
consensus3450_8	163.32	gi|354241322|gb|AGKD01217205.1|	ENSGACT00000019756	fat storage-inducing transmembrane protein 1 [Source:HGNC Symbol;Acc:33714]	groupIII
consensus105021_12	163.32	gi|354437198|gb|AGKD01021838.1| || gi|354419052|gb|AGKD01039984.1|	ENSGACT00000023833 || ENSGACT00000008255 || ENSGACT00000010555	NADPH oxidase 4 [Source:HGNC Symbol;Acc:7891] || centrosomal protein 152kDa [Source:HGNC Symbol;Acc:29298]	groupXIX || groupIX || groupI
consensus114875_12	163.32	gi|354419052|gb|AGKD01039984.1|	ENSGACT00000023833 || ENSGACT00000008255	centrosomal protein 152kDa [Source:HGNC Symbol;Acc:29298]	groupXIX || groupIX
consensus87728_2943_pair_1_length_509_355	163.32	gi|354372016|gb|AGKD01087020.1|	ENSGACT00000012292 || ENSGACT00000012799 || ENSGACT00000012816	structural maintenance of chromosomes 1B [Source:HGNC Symbol;Acc:11112] || carboxypeptidase A4 [Source:HGNC Symbol;Acc:15740] || carboxypeptidase A1 (pancreatic) [Source:HGNC Symbol;Acc:2296]	groupXIX
consensus49802_51	163.32	gi|354385675|gb|AGKD01073361.1| || gi|354428829|gb|AGKD01030207.1|	ENSGACT00000008255 || ENSGACT00000002056	centrosomal protein 152kDa [Source:HGNC Symbol;Acc:29298] || histidine rich carboxyl terminus 1 [Source:HGNC Symbol;Acc:33872]	groupXIX || scaffold_1047
consensus58537_86	163.32
consensus83520_30	163.32	gi|354433157|gb|AGKD01025879.1|	ENSGACT00000010522 || ENSGACT00000012643	solute carrier family 6 (neutral amino acid transporter), member 15 [Source:HGNC Symbol;Acc:13621] || solute carrier family 6, member 17 [Source:HGNC Symbol;Acc:31399]	groupXIX || groupXII
consensus112545_62	166.15
consensus47705_92	173.32	gi|354323116|gb|AGKD01135412.1| || gi|354303293|gb|AGKD01155235.1|	ENSGACT00000025309 || ENSGACT00000018115	KIAA1147 [Source:HGNC Symbol;Acc:29472]	groupXIX || groupIV
consensus72262_24	180.51		ENSGACT00000018648 || ENSGACT00000007572	mucin 5B, oligomeric mucus/gel-forming [Source:HGNC Symbol;Acc:7516]	groupXIX || groupII
consensus2157_36	187.82	gi|354316827|gb|AGKD01141701.1|	ENSGACT00000026560 || ENSGACT00000013487	FYVE, RhoGEF and PH domain containing 6 [Source:HGNC Symbol;Acc:21740]	groupXIX || groupIV
consensus26753_11627_pair_1_length_600_178	195.68		ENSGACT00000018648 || ENSGACT00000007572	mucin 5B, oligomeric mucus/gel-forming [Source:HGNC Symbol;Acc:7516]	groupXIX || groupII
consensus26753_11627_pair_1_length_600_166	195.68		ENSGACT00000018648 || ENSGACT00000007572	mucin 5B, oligomeric mucus/gel-forming [Source:HGNC Symbol;Acc:7516]	groupXIX || groupII
consensus26753_11627_pair_1_length_600_140	195.68		ENSGACT00000018648 || ENSGACT00000007572	mucin 5B, oligomeric mucus/gel-forming [Source:HGNC Symbol;Acc:7516]	groupXIX || groupII
LG03
SNP	Position	Salmon_Genome_Contig	Stickleback_transcripts_associated_with_SNP	Stickleback_Gene_names_associated_with_SNP	Stickleback_Linkage_Group
consensus131628_3400_pair_1_length_590_158	0
consensus12543_48	12.24
consensus64201_87	16.64		ENSGACT00000018639	mitogen-activated protein kinase 8 interacting protein 1 [Source:HGNC Symbol;Acc:6882]	groupXIX
consensus119857_22	16.64	gi|354427510|gb|AGKD01031526.1|	ENSGACT00000002118 || ENSGACT00000000746	enhancer of polycomb homolog 1 (Drosophila) [Source:HGNC Symbol;Acc:19876]	scaffold_67 || scaffold_169
consensus46362_50	23	gi|354458540|gb|AGKD01000509.1|	ENSGACT00000009159 || ENSGACT00000002873	phosphatidylinositol-specific phospholipase C, X domain containing 3 [Source:HGNC Symbol;Acc:31822]	groupXIII || groupXVI
consensus112707_89	27.71
consensus63827_48	27.71	gi|354446911|gb|AGKD01012131.1| || gi|354456121|gb|AGKD01002925.1| || gi|354026304|gb|AGKD01432166.1|	ENSGACT00000023512 || ENSGACT00000023509	coatomer protein complex, subunit alpha [Source:HGNC Symbol;Acc:2230]	groupIII
consensus114924_77	27.71
consensus155788_22	27.71	gi|354458540|gb|AGKD01000509.1|	ENSGACT00000009159 || ENSGACT00000002873	phosphatidylinositol-specific phospholipase C, X domain containing 3 [Source:HGNC Symbol;Acc:31822]	groupXIII || groupXVI
consensus3060_66	27.71	gi|354385948|gb|AGKD01073088.1| || gi|354371925|gb|AGKD01087111.1|	ENSGACT00000003169 || ENSGACT00000003166 || ENSGACT00000021569 || ENSGACT00000021568	thymidine kinase 2, mitochondrial [Source:HGNC Symbol;Acc:11831] || SUN domain containing ossification factor [Source:HGNC Symbol;Acc:1240]	groupVI || groupIII
consensus18054_84	27.71	gi|354432551|gb|AGKD01026485.1| || gi|354363790|gb|AGKD01095246.1|	ENSGACT00000017361 || ENSGACT00000003374 || ENSGACT00000006541	desmoplakin [Source:HGNC Symbol;Acc:3052]	groupVIII || groupIII || groupX
consensus27950_80	27.71
consensus54875_8	27.71
consensus47679_39	31.84
consensus106409_37	31.84
consensus125735_42	34.66
consensus29171_57	34.66
consensus677_10	37.48
consensus78490_72	37.48	gi|354392662|gb|AGKD01066374.1| || gi|354451850|gb|AGKD01007195.1| || gi|354405497|gb|AGKD01053539.1|	ENSGACT00000003092 || ENSGACT00000021658 || ENSGACT00000003096 || ENSGACT00000002794	chromosome 20 open reading frame 27 [Source:HGNC Symbol;Acc:15873] || RNA binding protein, fox-1 homolog (C. elegans) 3 [Source:HGNC Symbol;Acc:27097]	groupIX || groupX || scaffold_54
consensus75593_14	37.48
consensus21477_43	37.48	gi|354366588|gb|AGKD01092448.1| || gi|354419179|gb|AGKD01039857.1|	ENSGACT00000008377 || ENSGACT00000005214	CUB and Sushi multiple domains 3 [Source:HGNC Symbol;Acc:19291]	groupX || groupXX
consensus11150_67	37.48
consensus153076_3107_pair_1_length_523_143	37.48	gi|354456759|gb|AGKD01002288.1|	ENSGACT00000012870 || ENSGACT00000012867		groupX
consensus139486_44	37.48
consensus146089_2881_pair_1_length_528_146	37.48	gi|354252153|gb|AGKD01206374.1|	ENSGACT00000002605 || ENSGACT00000008267	dystonin [Source:HGNC Symbol;Acc:1090] || microtubule-actin crosslinking factor 1 [Source:HGNC Symbol;Acc:13664]	groupVI || groupX
consensus106275_12	46.28
consensus126628_61	52.53	gi|354441694|gb|AGKD01017348.1| || gi|354455733|gb|AGKD01003313.1|	ENSGACT00000013665 || ENSGACT00000013680 || ENSGACT00000009350	protein disulfide isomerase family A, member 3 [Source:HGNC Symbol;Acc:4606]	groupXIX || groupX
consensus4137_90	52.53
consensus136429_2918_pair_1_length_557_196	52.53	gi|354399301|gb|AGKD01059735.1|	ENSGACT00000000088 || ENSGACT00000017049	thrombospondin, type I, domain containing 7A [Source:HGNC Symbol;Acc:22207]	scaffold_58 || groupXX
consensus65542_69	52.53
consensus50511_45	63.83		ENSGACT00000000538 || ENSGACT00000000533		scaffold_119
LG04
SNP	Position	Salmon_Genome_Contig	Stickleback_transcripts_associated_with_SNP	Stickleback_Gene_names_associated_with_SNP	Stickleback_Linkage_Group
consensus65994_57	0
consensus20752_94	4.75
consensus92831_16	9.11	gi|354455067|gb|AGKD01003979.1| || gi|354366612|gb|AGKD01092424.1|	ENSGACT00000012212 || ENSGACT00000012115 || ENSGACT00000020232	elongation factor Tu GTP binding domain containing 2 [Source:HGNC Symbol;Acc:30858] || phosphatase, orphan 1 [Source:HGNC Symbol;Acc:16815]	groupIII || groupXI
consensus126565_72	13.46	gi|354339838|gb|AGKD01118903.1|	ENSGACT00000024274 || ENSGACT00000019433		groupIX || groupXI
consensus17064_12	26.13	gi|354386122|gb|AGKD01072914.1| || gi|354441627|gb|AGKD01017415.1|	ENSGACT00000011433 || ENSGACT00000017253 || ENSGACT00000011944 || ENSGACT00000009278	phospholipase C-like 2 [Source:HGNC Symbol;Acc:9064]	groupXVI || groupX || groupXX || groupXI
consensus64582_59	26.13	gi|354005459|gb|AGKD01453011.1| || gi|354428493|gb|AGKD01030543.1|	ENSGACT00000011424 || ENSGACT00000020355		scaffold_48 || groupXI
consensus86071_18	29.58	gi|354386122|gb|AGKD01072914.1| || gi|354441627|gb|AGKD01017415.1|	ENSGACT00000011433 || ENSGACT00000017253 || ENSGACT00000011944 || ENSGACT00000009278	phospholipase C-like 2 [Source:HGNC Symbol;Acc:9064]	groupXVI || groupX || groupXX || groupXI
consensus57298_81	29.58	gi|354413382|gb|AGKD01045654.1|	ENSGACT00000005757 || ENSGACT00000011704 || ENSGACT00000005748 || ENSGACT00000011706	ADP-ribosylation factor 1 [Source:HGNC Symbol;Acc:652] || tubby like protein 4 [Source:HGNC Symbol;Acc:15530]	groupV || groupXVIII
consensus63549_86	29.58	gi|354381362|gb|AGKD01077674.1|	ENSGACT00000015076 || ENSGACT00000020980	plexin B1 [Source:HGNC Symbol;Acc:9103] || deoxycytidine kinase [Source:HGNC Symbol;Acc:2704]	groupXVII || groupXIV
consensus42395_32	32.91
consensus184565_78	36.24
consensus47820_61	42.11	gi|354458057|gb|AGKD01000992.1|	ENSGACT00000018346 || ENSGACT00000019197	KN motif and ankyrin repeat domains 1 [Source:HGNC Symbol;Acc:19309] || KN motif and ankyrin repeat domains 2 [Source:HGNC Symbol;Acc:29300]	groupXIII || groupXI
consensus171038_5684_pair_1_length_582_458	47.81	gi|354447258|gb|AGKD01011784.1|	ENSGACT00000019037 || ENSGACT00000004070	ST6 (alpha-N-acetyl-neuraminyl-2,3-beta-galactosyl-1,3)-N-acetylgalactosaminide alpha-2,6-sialyltransferase 1 [Source:HGNC Symbol;Acc:23614] || ST6 (alpha-N-acetyl-neuraminyl-2,3-beta-galactosyl-1,3)-N-acetylgalactosaminide alpha-2,6-sialyltransferase 2 [Source:HGNC Symbol;Acc:10867]	scaffold_112 || groupV
consensus52810_20	47.81
consensus25263_76	47.81
consensus25263_36	47.81
consensus41135_46	52.09	gi|354455788|gb|AGKD01003258.1|	ENSGACT00000013148 || ENSGACT00000021258	notch 3 [Source:HGNC Symbol;Acc:7883] || notch 1 [Source:HGNC Symbol;Acc:7881]	groupXIV || groupXI
consensus128573_26	56.45	gi|354412446|gb|AGKD01046590.1|	ENSGACT00000013084 || ENSGACT00000021906	olfactomedin 2 [Source:HGNC Symbol;Acc:17189]	groupIX || groupXI
consensus156698_23	71.09	gi|354413967|gb|AGKD01045069.1| || gi|354397250|gb|AGKD01061786.1|	ENSGACT00000019306 || ENSGACT00000019286 || ENSGACT00000019292	ribosomal protein L3 [Source:HGNC Symbol;Acc:10332]	groupXI
consensus121905_22	71.09
consensus121905_68	71.09
consensus28599_55	79.66	gi|354412782|gb|AGKD01046254.1| || gi|354350713|gb|AGKD01108323.1|	ENSGACT00000022721 || ENSGACT00000010748 || ENSGACT00000008468 || ENSGACT00000012982	vimentin [Source:HGNC Symbol;Acc:12692] || glial fibrillary acidic protein [Source:HGNC Symbol;Acc:4235] || desmin [Source:HGNC Symbol;Acc:2770]	groupXVI || groupIII || groupXVII || groupXI
consensus4855_4392_pair_1_length_251_112	85.39	gi|354430892|gb|AGKD01028144.1|	ENSGACT00000017963 || ENSGACT00000017966	coronin, actin binding protein, 1A [Source:HGNC Symbol;Acc:2252]	groupXI
consensus113331_80	91.13	gi|354455000|gb|AGKD01004046.1| || gi|354444945|gb|AGKD01014097.1|	ENSGACT00000024843 || ENSGACT00000015022 || ENSGACT00000010258	CREB binding protein [Source:HGNC Symbol;Acc:2348] || E1A binding protein p300 [Source:HGNC Symbol;Acc:3373]	groupIX || groupXI
consensus44305_2996_pair_1_length_518_157	93.96
consensus64210_4710_pair_1_length_442_298	93.96	gi|354398988|gb|AGKD01060048.1| || gi|354458591|gb|AGKD01000458.1|	ENSGACT00000026048 || ENSGACT00000026042 || ENSGACT00000014868 || ENSGACT00000001216	ELKS/RAB6-interacting/CAST family member 1 [Source:HGNC Symbol;Acc:17072] ||	scaffold_94 || groupIV || scaffold_134
consensus37722_53	93.96	gi|354381832|gb|AGKD01077204.1|	ENSGACT00000006887 || ENSGACT00000006894		groupV
consensus64769_86	93.96
consensus171698_88	93.96	gi|354456970|gb|AGKD01002079.1|	ENSGACT00000024531 || ENSGACT00000015484	protein kinase C, alpha [Source:HGNC Symbol;Acc:9393]	groupIX || groupXI
consensus32500_9968_pair_1_length_579_128	93.96		ENSGACT00000004005 || ENSGACT00000014645	TIMP metallopeptidase inhibitor 2 [Source:HGNC Symbol;Acc:11821]	groupV || groupXI
consensus57087_5531_pair_1_length_580_234	93.96	gi|354410532|gb|AGKD01048504.1| || gi|354158980|gb|AGKD01299506.1| || gi|354409388|gb|AGKD01049648.1|	ENSGACT00000025220 || ENSGACT00000025221 || ENSGACT00000025219 || ENSGACT00000014726 || ENSGACT00000014738 || ENSGACT00000014742	myeloid-associated differentiation marker-like 2 [Source:HGNC Symbol;Acc:34548]	groupIX || groupXI
consensus32500_9968_pair_1_length_579_235	93.96		ENSGACT00000004005 || ENSGACT00000014645	TIMP metallopeptidase inhibitor 2 [Source:HGNC Symbol;Acc:11821]	groupV || groupXI
consensus157972_86	93.96
consensus120695_67	93.96	gi|354348359|gb|AGKD01110382.1| || gi|354346052|gb|AGKD01112689.1|	ENSGACT00000003822 || ENSGACT00000015268	cerebellar degeneration-related protein 2, 62kDa [Source:HGNC Symbol;Acc:1799]	groupV || groupXI
consensus66110_38	96.75	gi|354416221|gb|AGKD01042815.1|	ENSGACT00000004118 || ENSGACT00000015509		groupVIII || groupXI
consensus14390_13	96.75
consensus64184_6437_pair_1_length_447_240	96.75
consensus111674_19	96.75
consensus21620_66	96.75
consensus324087_10	96.75
consensus21620_22	96.75
consensus18241_34	102.5
consensus18241_92	111.41
consensus30441_41	119.31
consensus218132_47	127.39	gi|354224526|gb|AGKD01234001.1|	ENSGACT00000026372 || ENSGACT00000008752	echinoderm microtubule associated protein like 6 [Source:HGNC Symbol;Acc:35412] || BR serine/threonine kinase 2 [Source:HGNC Symbol;Acc:11405]	groupIX || groupXI
consensus215045_7431_pair_1_length_580_359	127.39	gi|354416867|gb|AGKD01042169.1| || gi|354449488|gb|AGKD01009555.1| || gi|354448156|gb|AGKD01010887.1|	ENSGACT00000023833 || ENSGACT00000016863 || ENSGACT00000025840 || ENSGACT00000016858 || ENSGACT00000021207 || ENSGACT00000027163 || ENSGACT00000027157 || ENSGACT00000021209	claudin 3 [Source:HGNC Symbol;Acc:2045] || neurexophilin and PC-esterase domain family, member 3 [Source:HGNC Symbol;Acc:28238]	groupIX || groupVII || groupI || groupIV
consensus171508_2794_pair_1_length_570_419	131.6	gi|354386940|gb|AGKD01072096.1|	ENSGACT00000024367 || ENSGACT00000002288	SWI/SNF related, matrix associated, actin dependent regulator of chromatin, subfamily b, member 1 [Source:HGNC Symbol;Acc:11103] || glutamate receptor, ionotropic, AMPA 4 [Source:HGNC Symbol;Acc:4574]	scaffold_132 || groupXIV
LG05
SNP	Position	Salmon_Genome_Contig	Stickleback_transcripts_associated_with_SNP	Stickleback_Gene_names_associated_with_SNP	Stickleback_Linkage_Group
consensus127698_46	0
consensus127698_28	0
consensus18644_69	6.99	gi|354456293|gb|AGKD01002753.1|	ENSGACT00000013816 || ENSGACT00000026730	wingless-type MMTV integration site family, member 11 [Source:HGNC Symbol;Acc:12776] || protein-kinase, interferon-inducible double stranded RNA dependent inhibitor, repressor of (P58 repressor) [Source:HGNC Symbol;Acc:9440]	groupVII || groupI
consensus14733_60	23.68
consensus59119_67	38.81
consensus92511_92	38.81	gi|354413743|gb|AGKD01045293.1|	ENSGACT00000022888 || ENSGACT00000022266	nicotinamide nucleotide transhydrogenase [Source:HGNC Symbol;Acc:7863]	groupII || groupXIV
consensus64738_58	38.81	gi|354421834|gb|AGKD01037202.1| || gi|354432239|gb|AGKD01026797.1|	ENSGACT00000024554 || ENSGACT00000016015	teneurin transmembrane protein 1 [Source:HGNC Symbol;Acc:8117] || teneurin transmembrane protein 4 [Source:HGNC Symbol;Acc:29945]	groupI || groupIV
consensus42539_65	45.08		ENSGACT00000009165 || ENSGACT00000009159	phosphatidylinositol-specific phospholipase C, X domain containing 3 [Source:HGNC Symbol;Acc:31822]	groupXIII
consensus65001_42	45.08	gi|354443651|gb|AGKD01015391.1| || gi|354363391|gb|AGKD01095645.1|	ENSGACT00000026674 || ENSGACT00000008488	serpin peptidase inhibitor, clade H (heat shock protein 47), member 1, (collagen binding protein 1) [Source:HGNC Symbol;Acc:1546]	groupVII || groupI
consensus93934_49	45.08
consensus93934_84	45.09
consensus24308_25	45.09		ENSGACT00000026987	TAF1 RNA polymerase II, TATA box binding protein (TBP)-associated factor, 210kDa-like [Source:HGNC Symbol;Acc:18056]	groupVII
consensus30038_26	47.89	gi|354433071|gb|AGKD01025965.1|	ENSGACT00000001414	signal recognition particle 19kDa [Source:HGNC Symbol;Acc:11300]	scaffold_150
consensus160571_95	47.89		ENSGACT00000026620 || ENSGACT00000026618	discs, large homolog 2 (Drosophila) [Source:HGNC Symbol;Acc:2901]	groupVII
consensus135719_59	50.69	gi|354420876|gb|AGKD01038160.1| || gi|354416346|gb|AGKD01042690.1|	ENSGACT00000022893 || ENSGACT00000012285	coiled-coil domain containing 80 [Source:HGNC Symbol;Acc:30649]	groupXVI || groupXIV
consensus17748_71	50.69
consensus151682_76	50.69
consensus126384_71	50.69
consensus159874_33	50.69	gi|354443816|gb|AGKD01015226.1| || gi|354266197|gb|AGKD01192330.1|	ENSGACT00000017670 || ENSGACT00000023095 || ENSGACT00000002480	NOTCH-regulated ankyrin repeat protein [Source:HGNC Symbol;Acc:33843]	groupX || groupXIV || groupXI
consensus50284_3396_pair_1_length_421_34	50.69		ENSGACT00000005290 || ENSGACT00000000455	solute carrier family 35, member F1 [Source:HGNC Symbol;Acc:21483] || protein tyrosine phosphatase, receptor type, f polypeptide (PTPRF), interacting protein (liprin), alpha 4 [Source:HGNC Symbol;Acc:9248]	groupXVIII || scaffold_27
consensus160571_94	50.69		ENSGACT00000026620 || ENSGACT00000026618	discs, large homolog 2 (Drosophila) [Source:HGNC Symbol;Acc:2901]	groupVII
consensus80670_40	50.69
consensus30368_72	50.69
consensus3598_2684_pair_1_length_535_143	54.43
consensus49186_57	54.43
consensus55410_33	61.99
consensus73827_14	61.99
consensus157192_22	61.99
consensus73827_10	61.99
consensus89432_22	61.99	gi|354400085|gb|AGKD01058951.1| || gi|354398233|gb|AGKD01060803.1| || gi|354259334|gb|AGKD01199193.1|	ENSGACT00000022558 || ENSGACT00000022561	gamma-glutamyltransferase 5 [Source:HGNC Symbol;Acc:4260]	groupXIV
consensus55122_93	61.99
consensus55122_92	61.99
consensus5845_68	61.99
consensus81498_60	67.57
consensus49014_92	67.57	gi|354293861|gb|AGKD01164667.1|	ENSGACT00000018628	leucine-rich repeat kinase 1 [Source:HGNC Symbol;Acc:18608]	groupII
consensus92_11635_pair_1_length_581_259	67.57
consensus23899_65	67.57
consensus130500_93	67.57
consensus67448_13	70.35
consensus55129_20	70.35
consensus143163_55	70.35	gi|354454258|gb|AGKD01004788.1|	ENSGACT00000023833 || ENSGACT00000004740	mitochondrial carrier 1 [Source:HGNC Symbol;Acc:17586]	groupXII || groupIX
consensus118005_39	70.35
consensus35424_49	70.35
consensus100927_75	70.35
consensus55129_35	70.35
consensus71229_29	70.35		ENSGACT00000011816 || ENSGACT00000011822	transmembrane protein 9 [Source:HGNC Symbol;Acc:18823]	groupXII
consensus37368_95	70.35	gi|354309486|gb|AGKD01149042.1| || gi|354434628|gb|AGKD01024408.1|	ENSGACT00000021747 || ENSGACT00000003416 || ENSGACT00000024001	C-terminal binding protein 1 [Source:HGNC Symbol;Acc:2494]	groupV || groupIV
consensus5230_9	70.35
consensus51430_45	70.35
consensus40843_40	73.13
consensus45730_7	73.13	gi|354418850|gb|AGKD01040186.1|	ENSGACT00000014164	SPRY domain containing 3 [Source:HGNC Symbol;Acc:25920]	groupXII
consensus19874_88	73.13		ENSGACT00000026607	activated leukocyte cell adhesion molecule [Source:HGNC Symbol;Acc:400]	groupVII
consensus74614_8	73.13
consensus82314_18	73.13
consensus134345_2920_pair_1_length_508_146	75.91	gi|354422974|gb|AGKD01036062.1|	ENSGACT00000000372 || ENSGACT00000000371	cyclin-dependent kinase 16 [Source:HGNC Symbol;Acc:8749]	scaffold_114
consensus10160_45	75.91	gi|354387417|gb|AGKD01071619.1|	ENSGACT00000024367 || ENSGACT00000024070	SWI/SNF related, matrix associated, actin dependent regulator of chromatin, subfamily b, member 1 [Source:HGNC Symbol;Acc:11103] || bromodomain containing 3 [Source:HGNC Symbol;Acc:1104]	groupXIV
consensus114889_11	75.91
consensus85911_10	75.91
consensus133185_16	75.91
consensus22240_26	75.91
consensus3831_56	75.91
consensus61821_42	75.91	gi|354449658|gb|AGKD01009385.1|	ENSGACT00000015853 || ENSGACT00000015857	DNA (cytosine-5-)-methyltransferase 3 beta [Source:HGNC Symbol;Acc:2979]	groupXII
consensus173127_81	78.81
consensus11729_30	81.72	gi|354064518|gb|AGKD01393952.1|	ENSGACT00000007756 || ENSGACT00000026196	sema domain, immunoglobulin domain (Ig), short basic domain, secreted, (semaphorin) 3A [Source:HGNC Symbol;Acc:10723]	groupXII || groupIV
consensus62685_67	81.72
consensus135496_93	85.57
consensus170813_23	106.57
LG06
SNP	Position	Salmon_Genome_Contig	Stickleback_transcripts_associated_with_SNP	Stickleback_Gene_names_associated_with_SNP	Stickleback_Linkage_Group
consensus109250_46	0
consensus87027_89	0	gi|354383748|gb|AGKD01075288.1| || gi|354456849|gb|AGKD01002198.1|	ENSGACT00000019779 || ENSGACT00000025545 || ENSGACT00000008053 || ENSGACT00000025393	myosin, heavy chain 10, non-muscle [Source:HGNC Symbol;Acc:7568] || myosin, heavy chain 9, non-muscle [Source:HGNC Symbol;Acc:7579] || myosin, heavy chain 11, smooth muscle [Source:HGNC Symbol;Acc:7569]	groupIX || groupXI
consensus25727_24	5.74	gi|354416809|gb|AGKD01042227.1| || gi|353995906|gb|AGKD01462564.1|	ENSGACT00000024843 || ENSGACT00000015022	CREB binding protein [Source:HGNC Symbol;Acc:2348]	groupIX || groupXI
consensus112884_22	5.74
consensus31652_15	5.74
consensus21709_8	5.74	gi|354428311|gb|AGKD01030725.1|	ENSGACT00000015738 || ENSGACT00000014189		scaffold_133 || groupXIX
consensus133138_95	5.74	gi|354406640|gb|AGKD01052396.1|	ENSGACT00000012483 || ENSGACT00000024794	adducin 3 (gamma) [Source:HGNC Symbol;Acc:245]	groupIX || groupVI
consensus18597_71	5.74
consensus103014_28	13.02	gi|354032324|gb|AGKD01426146.1| || gi|354284403|gb|AGKD01174125.1|	ENSGACT00000012463 || ENSGACT00000012437	sortilin-related VPS10 domain containing receptor 3 [Source:HGNC Symbol;Acc:16699] || sortilin-related VPS10 domain containing receptor 1 [Source:HGNC Symbol;Acc:16697]	groupVI
consensus143524_93	22.37
consensus45276_79	29.85	gi|354458878|gb|AGKD01000171.1| || gi|354447423|gb|AGKD01011619.1|	ENSGACT00000025516 || ENSGACT00000025515		groupIX
consensus45276_71	29.85	gi|354458878|gb|AGKD01000171.1| || gi|354447423|gb|AGKD01011619.1|	ENSGACT00000025516 || ENSGACT00000025515		groupIX
consensus20215_46	35.88
consensus87092_35	52.05	gi|354397880|gb|AGKD01061156.1|	ENSGACT00000007232	solute carrier family 43, member 2 [Source:HGNC Symbol;Acc:23087]	groupI
consensus2906_20	57.63
consensus131803_71	57.63	gi|354380358|gb|AGKD01078678.1|	ENSGACT00000025716 || ENSGACT00000025717	transcription elongation factor, mitochondrial [Source:HGNC Symbol;Acc:26223] || ArfGAP with dual PH domains 2 [Source:HGNC Symbol;Acc:16487]	groupIX
consensus131803_70	57.63	gi|354380358|gb|AGKD01078678.1|	ENSGACT00000025716 || ENSGACT00000025717	transcription elongation factor, mitochondrial [Source:HGNC Symbol;Acc:26223] || ArfGAP with dual PH domains 2 [Source:HGNC Symbol;Acc:16487]	groupIX
consensus63324_77	57.63
consensus52071_34	57.63
consensus29739_30	61.62
consensus79967_26	65.17
consensus58757_54	65.17
consensus22358_95	65.17	gi|354420384|gb|AGKD01038652.1|	ENSGACT00000003222 || ENSGACT00000003226		groupXXI
consensus103713_89	65.17	gi|354265652|gb|AGKD01192875.1| || gi|354303993|gb|AGKD01154535.1|	ENSGACT00000006366 || ENSGACT00000006323		groupVI
consensus68647_22	65.17	gi|354457389|gb|AGKD01001660.1| || gi|354367308|gb|AGKD01091728.1| || gi|354027351|gb|AGKD01431119.1|	ENSGACT00000002397 || ENSGACT00000005552 || ENSGACT00000002873	copine I [Source:HGNC Symbol;Acc:2314] || copine III [Source:HGNC Symbol;Acc:2316]	groupXVII || groupXXI || groupXVI
consensus132149_62	78.13
consensus8825_21	78.13	gi|354406243|gb|AGKD01052793.1|	ENSGACT00000008959	phosphatidylinositol-4-phosphate 3-kinase, catalytic subunit type 2 alpha [Source:HGNC Symbol;Acc:8971]	groupXIX
consensus114988_35	82.29
consensus6766_21	82.29	gi|354452989|gb|AGKD01006056.1| || gi|354344601|gb|AGKD01114140.1|	ENSGACT00000001197 || ENSGACT00000001722		scaffold_27
consensus29972_29	85.14	gi|354415609|gb|AGKD01043427.1| || gi|354376840|gb|AGKD01082196.1|	ENSGACT00000000878 || ENSGACT00000011114 || ENSGACT00000011119 || ENSGACT00000000875 || ENSGACT00000000876 || ENSGACT00000011151	La ribonucleoprotein domain family, member 4 [Source:HGNC Symbol;Acc:24320]	groupXII || scaffold_27
consensus106100_24	85.14	gi|354352083|gb|AGKD01106953.1| || gi|354284484|gb|AGKD01174044.1|	ENSGACT00000001197 || ENSGACT00000001722		scaffold_27
consensus15506_66	88.97	gi|354454641|gb|AGKD01004405.1| || gi|354451223|gb|AGKD01007822.1|	ENSGACT00000013746 || ENSGACT00000001177	G protein-coupled receptor 62 [Source:HGNC Symbol;Acc:13301]	groupXVII || scaffold_27
consensus5309_90	96.62	gi|354458074|gb|AGKD01000975.1| || gi|354391151|gb|AGKD01067885.1|	ENSGACT00000001103 || ENSGACT00000013918		groupXVII || scaffold_27
consensus128922_16	96.62	gi|354434726|gb|AGKD01024310.1|	ENSGACT00000001216 || ENSGACT00000012761		groupX || scaffold_134
consensus128297_91	96.62	gi|354407914|gb|AGKD01051122.1|	ENSGACT00000003766 || ENSGACT00000012301	prickle homolog 2 (Drosophila) [Source:HGNC Symbol;Acc:20340]	groupXII || groupXVII
consensus128297_95	96.62	gi|354407914|gb|AGKD01051122.1|	ENSGACT00000003766 || ENSGACT00000012301	prickle homolog 2 (Drosophila) [Source:HGNC Symbol;Acc:20340]	groupXII || groupXVII
consensus4878_2421_pair_1_length_534_380	96.62
consensus128922_50	96.62	gi|354434726|gb|AGKD01024310.1|	ENSGACT00000001216 || ENSGACT00000012761		groupX || scaffold_134
consensus50567_51	96.62	gi|354267533|gb|AGKD01190994.1|	ENSGACT00000026085 || ENSGACT00000026088	acetyl-CoA acyltransferase 1 [Source:HGNC Symbol;Acc:82]	groupIX
consensus60891_84	99.41	gi|354344834|gb|AGKD01113907.1| || gi|354453766|gb|AGKD01005280.1|	ENSGACT00000000736 || ENSGACT00000000738	cytochrome P450, family 27, subfamily B, polypeptide 1 [Source:HGNC Symbol;Acc:2606]	scaffold_27
consensus102165_61	99.41
consensus32157_54	99.41
consensus125938_45	99.41	gi|354438469|gb|AGKD01020569.1|	ENSGACT00000027419 || ENSGACT00000002217	potassium voltage-gated channel, shaker-related subfamily, beta member 3 [Source:HGNC Symbol;Acc:6230] || potassium voltage-gated channel, shaker-related subfamily, beta member 2 [Source:HGNC Symbol;Acc:6229]	groupVII || scaffold_27
consensus18843_59	99.41	gi|354449398|gb|AGKD01009645.1|	ENSGACT00000010487 || ENSGACT00000001346	adenosylhomocysteinase-like 1 [Source:HGNC Symbol;Acc:344]	groupXII || scaffold_27
consensus51174_53	99.41
consensus179575_90	99.41	gi|354435362|gb|AGKD01023674.1|	ENSGACT00000018004 || ENSGACT00000003050	mucin 17, cell surface associated [Source:HGNC Symbol;Acc:16800]	groupXIX || groupX
consensus81797_60	99.41
consensus37290_29	99.42	gi|354458450|gb|AGKD01000599.1|	ENSGACT00000024960 || ENSGACT00000015385		groupXVII || groupIV
consensus28101_9	102.2	gi|354412169|gb|AGKD01046867.1|	ENSGACT00000015845 || ENSGACT00000012342	membrane associated guanylate kinase, WW and PDZ domain containing 2 [Source:HGNC Symbol;Acc:18957]	groupXIX || groupXVII
consensus48340_47	102.2	gi|354436726|gb|AGKD01022310.1|	ENSGACT00000023833 || ENSGACT00000023832		groupIX
consensus160691_84	102.2	gi|354392108|gb|AGKD01066928.1|	ENSGACT00000012342 || ENSGACT00000026430	membrane associated guanylate kinase, WW and PDZ domain containing 2 [Source:HGNC Symbol;Acc:18957]	groupXVII || groupIV
consensus154293_4278_pair_2_length_567_358	102.2
consensus71647_26	102.2
consensus94039_21	105.03	gi|354428214|gb|AGKD01030822.1|	ENSGACT00000012330 || ENSGACT00000005376	ADAM metallopeptidase with thrombospondin type 1 motif, 9 [Source:HGNC Symbol;Acc:13202] || ADAM metallopeptidase with thrombospondin type 1 motif, 20 [Source:HGNC Symbol;Acc:17178]	groupXIX || groupXVII
consensus181231_23	112.14	gi|354392108|gb|AGKD01066928.1| || gi|354384846|gb|AGKD01074190.1|	ENSGACT00000012342 || ENSGACT00000026430 || ENSGACT00000003756	membrane associated guanylate kinase, WW and PDZ domain containing 2 [Source:HGNC Symbol;Acc:18957]	groupXII || groupXVII || groupIV
consensus41335_53	119.22
consensus52749_27	119.22
consensus41760_54	122.1
consensus162497_20	122.1
consensus125226_47	122.1
consensus65306_39	122.1
consensus5140_77	122.1	gi|354436858|gb|AGKD01022178.1|	ENSGACT00000001828		scaffold_219
consensus2176_45	122.1	gi|354403267|gb|AGKD01055769.1|	ENSGACT00000018081 || ENSGACT00000005914		groupXIII || groupXX
consensus119427_54	122.1
consensus125226_94	122.1
consensus32762_67	122.1
consensus8541_62	122.1
consensus171853_94	122.1	gi|354405016|gb|AGKD01054020.1|	ENSGACT00000005219 || ENSGACT00000005232	pyruvate dehydrogenase (lipoamide) beta [Source:HGNC Symbol;Acc:8808]	groupXVII
consensus6780_44	122.1
consensus141256_91	122.1
consensus68882_18	122.1	gi|354404504|gb|AGKD01054532.1| || gi|354458583|gb|AGKD01000466.1|	ENSGACT00000013488 || ENSGACT00000008116 || ENSGACT00000008109 || ENSGACT00000013483 || ENSGACT00000008120 || ENSGACT00000012742	wingless-type MMTV integration site family, member 2B [Source:HGNC Symbol;Acc:12781] || CTTNBP2 N-terminal like [Source:HGNC Symbol;Acc:25330]	groupXII || groupXVII
consensus9134_13	125.81
LG07
SNP	Position	Salmon_Genome_Contig	Stickleback_transcripts_associated_with_SNP	Stickleback_Gene_names_associated_with_SNP	Stickleback_Linkage_Group
consensus105523_3124_pair_1_length_559_185	0
consensus24757_13	8.84	gi|354436209|gb|AGKD01022827.1|	ENSGACT00000008995 || ENSGACT00000005553	clathrin, heavy chain-like 1 [Source:HGNC Symbol;Acc:2093] || clathrin, heavy chain (Hc) [Source:HGNC Symbol;Acc:2092]	groupXIII || groupI
consensus24757_14	8.84	gi|354436209|gb|AGKD01022827.1|	ENSGACT00000008995 || ENSGACT00000005553	clathrin, heavy chain-like 1 [Source:HGNC Symbol;Acc:2093] || clathrin, heavy chain (Hc) [Source:HGNC Symbol;Acc:2092]	groupXIII || groupI
consensus80245_59	11.82
consensus103130_27	14.71
consensus123735_41	14.71
consensus57788_90	14.71	gi|354446555|gb|AGKD01012487.1|	ENSGACT00000006940 || ENSGACT00000011969	endoplasmic reticulum protein 44 [Source:HGNC Symbol;Acc:18311] || ferredoxin reductase [Source:HGNC Symbol;Acc:3642]	groupV || groupXX
consensus57788_69	14.71	gi|354446555|gb|AGKD01012487.1|	ENSGACT00000006940 || ENSGACT00000011969	endoplasmic reticulum protein 44 [Source:HGNC Symbol;Acc:18311] || ferredoxin reductase [Source:HGNC Symbol;Acc:3642]	groupV || groupXX
consensus172388_88	14.71	gi|354110428|gb|AGKD01348042.1| || gi|354311808|gb|AGKD01146720.1|	ENSGACT00000012577	MORC family CW-type zinc finger 2 [Source:HGNC Symbol;Acc:23573] || MORC_family_CW-type_zinc_finger_2_[Source:HGNC_Symbol;Acc:23573]	groupXIII
consensus94429_28	17.59
consensus1606_19	17.59
consensus250468_57	17.6
consensus6274_41	17.6
consensus59735_42	17.6	gi|354329691|gb|AGKD01128837.1|	ENSGACT00000001921 || ENSGACT00000014839	SH3-binding domain protein 5-like [Source:HGNC Symbol;Acc:29360]	scaffold_111 || scaffold_94
consensus57667_9	17.6
consensus53578_54	23.33
consensus77269_63	23.33
consensus25634_10	23.33
consensus67191_35	23.33
consensus67191_16	23.33
consensus98349_36	23.33
consensus90645_24	23.33
consensus146977_21	23.34
consensus160509_28	23.34
consensus160509_60	23.34
consensus135984_53	26.85	gi|354279421|gb|AGKD01179107.1|	ENSGACT00000017844 || ENSGACT00000019498	myosin VB [Source:HGNC Symbol;Acc:7603]	groupXI || scaffold_196
consensus20548_67	38.22	gi|354361510|gb|AGKD01097526.1|	ENSGACT00000000302 || ENSGACT00000000300	sulfatase 2 [Source:HGNC Symbol;Acc:20392]	scaffold_114
LG08
SNP	Position	Salmon_Genome_Contig	Stickleback_transcripts_associated_with_SNP	Stickleback_Gene_names_associated_with_SNP	Stickleback_Linkage_Group
consensus9382_95	0		ENSGACT00000002663 || ENSGACT00000002652	splicing factor proline/glutamine-rich [Source:HGNC Symbol;Acc:10774]	groupX
consensus96068_46	2.99
consensus49791_62	2.99
consensus49791_47	2.99
consensus15452_36	2.99	gi|354428522|gb|AGKD01030514.1|	ENSGACT00000016371 || ENSGACT00000015399	methylmalonyl CoA mutase [Source:HGNC Symbol;Acc:7526] || Ca++-dependent secretion activator [Source:HGNC Symbol;Acc:1426]	groupXVIII || groupXVII
consensus62156_66	2.99		ENSGACT00000003838 || ENSGACT00000018639	paternally expressed 10 [Source:HGNC Symbol;Acc:14005] || mitogen-activated protein kinase 8 interacting protein 1 [Source:HGNC Symbol;Acc:6882]	groupXIX || groupVIII
consensus94184_65	2.99	gi|354305725|gb|AGKD01152803.1|	ENSGACT00000013412	prospero homeobox 1 [Source:HGNC Symbol;Acc:9459]	groupXVIII
consensus27257_40	2.99
consensus47873_53	2.99	gi|354431697|gb|AGKD01027339.1|	ENSGACT00000000098 || ENSGACT00000018076	FYVE, RhoGEF and PH domain containing 4 [Source:HGNC Symbol;Acc:19125] || FYVE, RhoGEF and PH domain containing 3 [Source:HGNC Symbol;Acc:16027]	groupXIX || scaffold_99
consensus244774_8	2.99
consensus83571_79	2.99
consensus178976_39	2.99
consensus28081_84	2.99
consensus30808_93	2.99	gi|354398467|gb|AGKD01060569.1|	ENSGACT00000023833 || ENSGACT00000023832		groupIX
consensus75289_61	2.99
consensus27257_83	2.99
consensus119534_63	2.99
consensus83370_30	2.99
consensus124425_71	2.99
consensus112525_85	2.99
consensus101326_83	2.99	gi|354390564|gb|AGKD01068472.1|	ENSGACT00000020114 || ENSGACT00000011228	RNA binding motif protein 24 [Source:HGNC Symbol;Acc:21539]	scaffold_68 || groupXX
consensus34092_9	2.99	gi|354340362|gb|AGKD01118379.1|	ENSGACT00000015349 || ENSGACT00000007042	zinc finger, CCHC domain containing 11 [Source:HGNC Symbol;Acc:28981] || solute carrier family 22 (organic cation/carnitine transporter), member 16 [Source:HGNC Symbol;Acc:20302]	groupVIII || groupXVIII
consensus299_34	2.99
consensus66433_55	2.99	gi|354448411|gb|AGKD01010632.1|	ENSGACT00000007476 || ENSGACT00000002043	RAD54-like 2 (S. cerevisiae) [Source:HGNC Symbol;Acc:29123]	groupXII || scaffold_27
consensus49049_93	5.77	gi|354296794|gb|AGKD01161734.1| || gi|354239196|gb|AGKD01219331.1| || gi|354455417|gb|AGKD01003629.1|	ENSGACT00000006019 || ENSGACT00000023887	cold shock domain containing E1, RNA-binding [Source:HGNC Symbol;Acc:29905]	scaffold_164 || groupXII
consensus83269_89	5.77	gi|354456566|gb|AGKD01002480.1|	ENSGACT00000009585 || ENSGACT00000009580	kinesin family member 1B [Source:HGNC Symbol;Acc:16636]	groupXII
consensus158142_25	5.77
consensus158142_7	5.77
consensus47406_7	5.77	gi|354325174|gb|AGKD01133354.1|	ENSGACT00000012220 || ENSGACT00000016358	transmembrane protein 54 [Source:HGNC Symbol;Acc:24143] || RAP1 GTPase activating protein [Source:HGNC Symbol;Acc:9858]	groupXII || groupX
consensus52751_10	5.77
consensus156430_22	5.77		ENSGACT00000014592 || ENSGACT00000010882	plexin A2 [Source:HGNC Symbol;Acc:9100]	groupXII || groupXVII
consensus45399_3858_pair_1_length_318_58	8.58	gi|354406244|gb|AGKD01052792.1|	ENSGACT00000021893 || ENSGACT00000027675	zinc finger, ZZ-type containing 3 [Source:HGNC Symbol;Acc:24523] || lymphocyte cytosolic protein 2 (SH2 domain containing leukocyte protein of 76kDa) [Source:HGNC Symbol;Acc:6529]	groupVII || groupIII
consensus88107_16	11.4
consensus136503_18	11.4	gi|354409329|gb|AGKD01049707.1| || gi|354442557|gb|AGKD01016485.1| || gi|354049126|gb|AGKD01409344.1|	ENSGACT00000008216 || ENSGACT00000018220 || ENSGACT00000008336	adenylosuccinate synthase like 1 [Source:HGNC Symbol;Acc:20093] || inverted formin, FH2 and WH2 domain containing [Source:HGNC Symbol;Acc:23791]	groupXV || groupXVIII
consensus108310_76	11.4	gi|354375635|gb|AGKD01083401.1|	ENSGACT00000000679 || ENSGACT00000009922		scaffold_184 || groupXVIII
consensus133694_18	11.4	gi|354215471|gb|AGKD01243015.1| || gi|354346300|gb|AGKD01112441.1|	ENSGACT00000013650 || ENSGACT00000013643	dishevelled associated activator of morphogenesis 1 [Source:HGNC Symbol;Acc:18142]	groupXVIII
consensus15653_43	11.4
consensus88107_85	11.4
consensus157033_84	11.4	gi|354143617|gb|AGKD01314869.1| || gi|354413012|gb|AGKD01046024.1| || gi|354339616|gb|AGKD01119125.1|	ENSGACT00000017697 || ENSGACT00000017703 || ENSGACT00000017695	mitochondrial ribosomal protein S18A [Source:HGNC Symbol;Acc:14515] || radial spoke head 9 homolog (Chlamydomonas) [Source:HGNC Symbol;Acc:21057]	groupXVIII
consensus108354_71	11.4
consensus68772_60	14.19	gi|354329738|gb|AGKD01128790.1| || gi|354062819|gb|AGKD01395651.1| || gi|354265013|gb|AGKD01193514.1|	ENSGACT00000009194 || ENSGACT00000003613 || ENSGACT00000008306	exostoses (multiple)-like 1 [Source:HGNC Symbol;Acc:3515] || exostosin 1 [Source:HGNC Symbol;Acc:3512]	groupXVIII || groupX || groupXX
consensus5623_51	14.19	gi|354455347|gb|AGKD01003699.1| || gi|354426709|gb|AGKD01032327.1|	ENSGACT00000009194 || ENSGACT00000026269 || ENSGACT00000008306 || ENSGACT00000008482	exostosin 1 [Source:HGNC Symbol;Acc:3512] || family with sequence similarity 210, member B [Source:HGNC Symbol;Acc:16102] || ankyrin repeat and sterile alpha motif domain containing 1B [Source:HGNC Symbol;Acc:24600]	groupXVIII || groupXVII || groupXX || groupIV
consensus123227_80	14.19
consensus26309_95	17.07	gi|354338293|gb|AGKD01120448.1|	ENSGACT00000007118 || ENSGACT00000015972	UDP-N-acetyl-alpha-D-galactosamine:polypeptide N-acetylgalactosaminyltransferase 14 (GalNAc-T14) [Source:HGNC Symbol;Acc:22946] || UDP-N-acetyl-alpha-D-galactosamine:polypeptide N-acetylgalactosaminyltransferase 16 [Source:HGNC Symbol;Acc:23233]	groupXV || groupXVIII
consensus50462_53	25.65	gi|354422054|gb|AGKD01036982.1|	ENSGACT00000009002 || ENSGACT00000009005	mannosidase, alpha, class 1A, member 1 [Source:HGNC Symbol;Acc:6821]	groupXVIII
consensus82702_38	25.65
consensus52116_81	28.53
consensus90427_83	40.46
consensus90427_33	40.46
consensus53352_15	46.13	gi|354051404|gb|AGKD01407066.1|	ENSGACT00000014065 || ENSGACT00000000132	PTK2B protein tyrosine kinase 2 beta [Source:HGNC Symbol;Acc:9612]	scaffold_343 || groupXVIII
consensus94102_23	46.13
consensus157975_82	46.13	gi|354426380|gb|AGKD01032656.1|	ENSGACT00000003222 || ENSGACT00000003226		groupXXI
consensus33495_56	46.13	gi|354455121|gb|AGKD01003925.1|	ENSGACT00000001953 || ENSGACT00000001984		scaffold_269
consensus98553_92	46.13
consensus48236_41	46.13	gi|354341311|gb|AGKD01117430.1|	ENSGACT00000016965 || ENSGACT00000012652	Rho-associated, coiled-coil containing protein kinase 2 [Source:HGNC Symbol;Acc:10252]	groupXV || groupXVIII
consensus63600_3070_pair_1_length_487_148	46.13		ENSGACT00000005290 || ENSGACT00000005443	solute carrier family 35, member F1 [Source:HGNC Symbol;Acc:21483] || voltage-dependent anion channel 3 [Source:HGNC Symbol;Acc:12674]	groupXIII || groupXVIII
consensus112441_11	46.13
consensus85356_85	46.13	gi|354307466|gb|AGKD01151062.1|	ENSGACT00000023349 || ENSGACT00000007797	D4, zinc and double PHD fingers family 1 [Source:HGNC Symbol;Acc:20225] || D4, zinc and double PHD fingers family 2 [Source:HGNC Symbol;Acc:9964]	groupI || groupIV
consensus95858_71	46.13
consensus6762_54	46.13	gi|354379524|gb|AGKD01079512.1| || gi|354405757|gb|AGKD01053279.1|	ENSGACT00000013313 || ENSGACT00000026855	dual specificity phosphatase 10 [Source:HGNC Symbol;Acc:3065]	groupVII || groupXVIII
consensus101052_82	46.13
consensus131820_9	48.91	gi|354364801|gb|AGKD01094235.1|	ENSGACT00000018858 || ENSGACT00000023755		groupII || groupXIV
consensus142497_94	48.91
consensus22289_58	48.91	gi|354316911|gb|AGKD01141617.1|	ENSGACT00000006266 || ENSGACT00000007042	zinc finger, CCHC domain containing 6 [Source:HGNC Symbol;Acc:25817] || zinc finger, CCHC domain containing 11 [Source:HGNC Symbol;Acc:28981]	groupVIII || groupXIII
consensus11441_73	51.7
consensus141348_44	51.7
consensus12111_88	51.7
consensus31800_60	51.7
consensus12111_49	51.7
consensus103633_6559_pair_1_length_537_91	68.02	gi|354312902|gb|AGKD01145626.1| || gi|354424764|gb|AGKD01034272.1|	ENSGACT00000001428 || ENSGACT00000022029 || ENSGACT00000016237 || ENSGACT00000022026	oxoglutarate (alpha-ketoglutarate) dehydrogenase (lipoamide) [Source:HGNC Symbol;Acc:8124] || delta-like 2 homolog (Drosophila) [Source:HGNC Symbol;Acc:21113] || ankyrin repeat domain 12 [Source:HGNC Symbol;Acc:29135]	groupVI || groupIII || scaffold_150
consensus35645_51	72.42	gi|354022355|gb|AGKD01436115.1|	ENSGACT00000001611	family with sequence similarity 169, member A [Source:HGNC Symbol;Acc:29138]	scaffold_236
consensus159104_23	72.42	gi|354417793|gb|AGKD01041243.1|	ENSGACT00000016752 || ENSGACT00000027660	follistatin-like 4 [Source:HGNC Symbol;Acc:21389] || CD81 molecule [Source:HGNC Symbol;Acc:1701]	groupVII || scaffold_98
consensus35645_52	72.42	gi|354022355|gb|AGKD01436115.1|	ENSGACT00000001611	family with sequence similarity 169, member A [Source:HGNC Symbol;Acc:29138]	scaffold_236
consensus9663_17	72.42	gi|354288305|gb|AGKD01170223.1|	ENSGACT00000024218	deleted in colorectal carcinoma [Source:HGNC Symbol;Acc:2701]	groupXIV
consensus29191_11	76.52	gi|354390943|gb|AGKD01068093.1| || gi|354126992|gb|AGKD01331494.1|	ENSGACT00000021004 || ENSGACT00000013850	ectodermal-neural cortex 1 (with BTB domain) [Source:HGNC Symbol;Acc:3345]	groupVIII || groupXIV
consensus16684_52	80.61
consensus36780_22	80.61
consensus7903_3427_pair_1_length_381_238	84.98
LG09
SNP	Position	Salmon_Genome_Contig	Stickleback_transcripts_associated_with_SNP	Stickleback_Gene_names_associated_with_SNP	Stickleback_Linkage_Group
consensus139158_78	0
consensus11399_69	3.07
consensus116587_35	5.95
consensus102473_81	5.95
consensus24632_24	5.95
consensus133201_94	5.95
consensus46525_35	5.95		ENSGACT00000009165 || ENSGACT00000009159	phosphatidylinositol-specific phospholipase C, X domain containing 3 [Source:HGNC Symbol;Acc:31822]	groupXIII
consensus70478_17	5.95
consensus100462_57	5.95	gi|354404720|gb|AGKD01054316.1|	ENSGACT00000023948	family with sequence similarity 129, member B [Source:HGNC Symbol;Acc:25282]	groupXIV
consensus115430_12	5.96	gi|354455980|gb|AGKD01003066.1|	ENSGACT00000007947 || ENSGACT00000007940	formin binding protein 1-like [Source:HGNC Symbol;Acc:20851]	groupVIII
consensus63244_22	5.96
consensus6895_44	11.63
consensus163409_32	14.51
consensus146650_95	17.36
consensus37137_21	17.36
consensus85995_12	17.36	gi|354351387|gb|AGKD01107649.1|	ENSGACT00000004034 || ENSGACT00000004009	ATP-binding cassette, sub-family C (CFTR/MRP), member 6 [Source:HGNC Symbol;Acc:57]	groupXX
consensus124199_33	17.36	gi|354453393|gb|AGKD01005652.1| || gi|354457443|gb|AGKD01001606.1|	ENSGACT00000024304 || ENSGACT00000024305	solute carrier family 12 (sodium/potassium/chloride transporters), member 2 [Source:HGNC Symbol;Acc:10911]	groupXIV
consensus73073_41	17.36
consensus95404_89	17.36
consensus96757_95	17.36	gi|354378986|gb|AGKD01080050.1|	ENSGACT00000001772	zinc finger protein 512B [Source:HGNC Symbol;Acc:29212]	scaffold_239
consensus96757_91	17.36	gi|354378986|gb|AGKD01080050.1|	ENSGACT00000001772	zinc finger protein 512B [Source:HGNC Symbol;Acc:29212]	scaffold_239
consensus124199_78	17.36	gi|354453393|gb|AGKD01005652.1| || gi|354457443|gb|AGKD01001606.1|	ENSGACT00000024304 || ENSGACT00000024305	solute carrier family 12 (sodium/potassium/chloride transporters), member 2 [Source:HGNC Symbol;Acc:10911]	groupXIV
consensus73507_5918_pair_1_length_562_127	20.22	gi|354261309|gb|AGKD01197218.1| || gi|354381685|gb|AGKD01077351.1|	ENSGACT00000022504 || ENSGACT00000022506 || ENSGACT00000009557	myosin IXA [Source:HGNC Symbol;Acc:7608]	groupII || groupXIX
consensus77125_5225_pair_1_length_533_108	34.1	gi|354438966|gb|AGKD01020072.1| || gi|354436290|gb|AGKD01022746.1|	ENSGACT00000022064 || ENSGACT00000022063		groupII
consensus59282_56	37.49	gi|354443608|gb|AGKD01015434.1| || gi|354326411|gb|AGKD01132117.1|	ENSGACT00000020538 || ENSGACT00000007832	growth arrest-specific 2 [Source:HGNC Symbol;Acc:4167]	groupII || groupXIX
consensus84098_15	37.49
consensus165481_83	37.49	gi|354458349|gb|AGKD01000700.1|	ENSGACT00000022324 || ENSGACT00000022323	abhydrolase domain containing 2 [Source:HGNC Symbol;Acc:18717]	groupII
consensus165481_85	37.49	gi|354458349|gb|AGKD01000700.1|	ENSGACT00000022324 || ENSGACT00000022323	abhydrolase domain containing 2 [Source:HGNC Symbol;Acc:18717]	groupII
consensus155428_5373_pair_1_length_477_91	37.49	gi|354455822|gb|AGKD01003224.1| || gi|354380689|gb|AGKD01078347.1|	ENSGACT00000020504 || ENSGACT00000012971	leucine-rich repeat containing G protein-coupled receptor 6 [Source:HGNC Symbol;Acc:19719] || leucine-rich repeat containing G protein-coupled receptor 4 [Source:HGNC Symbol;Acc:13299]	groupII || groupXII
consensus86896_45	37.49
consensus116917_22	43.09	gi|354450002|gb|AGKD01009043.1|	ENSGACT00000025908 || ENSGACT00000026620	discs, large homolog 2 (Drosophila) [Source:HGNC Symbol;Acc:2901] || chromosome 4 open reading frame 29 [Source:HGNC Symbol;Acc:26111]	groupVII || groupIV
consensus21252_49	43.09
consensus109225_31	45.89
consensus101670_21	45.89	gi|354427196|gb|AGKD01031840.1|	ENSGACT00000021013 || ENSGACT00000021017	glutamic-oxaloacetic transaminase 2, mitochondrial (aspartate aminotransferase 2) [Source:HGNC Symbol;Acc:4433]	groupII
consensus89294_80	45.89
consensus28254_4974_pair_2_length_567_371	48.98	gi|354204422|gb|AGKD01254064.1| || gi|354428329|gb|AGKD01030707.1|	ENSGACT00000021088	transcription factor 25 (basic helix-loop-helix) [Source:HGNC Symbol;Acc:29181]	groupII
consensus49217_33	48.98
consensus134800_46	48.98	gi|354400615|gb|AGKD01058421.1|	ENSGACT00000012879 || ENSGACT00000020754	adenosine monophosphate deaminase 3 [Source:HGNC Symbol;Acc:470]	groupXIX || groupII
consensus66752_3638_pair_1_length_544_180	58.99
consensus11829_47	74.61
consensus98685_48	78.12	gi|354453847|gb|AGKD01005199.1|	ENSGACT00000020462 || ENSGACT00000020465	M-phase phosphoprotein 10 (U3 small nucleolar ribonucleoprotein) [Source:HGNC Symbol;Acc:7213]	groupII
consensus58499_44	78.12
consensus1631_59	84.44	gi|354453847|gb|AGKD01005199.1|	ENSGACT00000020462 || ENSGACT00000020465	M-phase phosphoprotein 10 (U3 small nucleolar ribonucleoprotein) [Source:HGNC Symbol;Acc:7213]	groupII
consensus69963_9	95.51
consensus9215_85	95.51
consensus57677_47	99.11
consensus9215_61	99.11
consensus30767_8	102.33
consensus19483_46	116.3
consensus44679_30	128.1	gi|354308220|gb|AGKD01150308.1|	ENSGACT00000022612 || ENSGACT00000022613	neuron navigator 2 [Source:HGNC Symbol;Acc:15997]	groupII
LG10
SNP	Position	Salmon_Genome_Contig	Stickleback_transcripts_associated_with_SNP	Stickleback_Gene_names_associated_with_SNP	Stickleback_Linkage_Group
consensus3343_37	0	gi|354446666|gb|AGKD01012376.1| || gi|354331422|gb|AGKD01127106.1|	ENSGACT00000013191 || ENSGACT00000026660 || ENSGACT00000024218 || ENSGACT00000025582	neurexin 3 [Source:HGNC Symbol;Acc:8010] || tubulin tyrosine ligase-like family, member 12 [Source:HGNC Symbol;Acc:28974] || deleted in colorectal carcinoma [Source:HGNC Symbol;Acc:2701] || STAM binding protein-like 1 [Source:HGNC Symbol;Acc:24105]	groupV || groupXIV || scaffold_84 || groupIV
consensus110831_29	0	gi|354294831|gb|AGKD01163697.1|	ENSGACT00000023748 || ENSGACT00000007499	syntrophin, gamma 1 [Source:HGNC Symbol;Acc:13740] || syntrophin, gamma 2 [Source:HGNC Symbol;Acc:13741]	groupXV || groupIII
consensus71014_41	18.54
consensus528_78	27.9	gi|354394856|gb|AGKD01064180.1| || gi|354418277|gb|AGKD01040759.1|	ENSGACT00000022997 || ENSGACT00000022995 || ENSGACT00000021658 || ENSGACT00000002794	oculocerebrorenal syndrome of Lowe [Source:HGNC Symbol;Acc:8108] || chromosome 20 open reading frame 27 [Source:HGNC Symbol;Acc:15873] || RNA binding protein, fox-1 homolog (C. elegans) 3 [Source:HGNC Symbol;Acc:27097]	groupIX || scaffold_54 || groupIV
consensus3856_29	30.94
consensus202239_66	30.94
consensus66136_80	30.94
consensus42160_91	30.94
consensus27571_55	30.94
consensus107315_84	30.94	gi|354340860|gb|AGKD01117881.1|	ENSGACT00000000162 || ENSGACT00000000161		scaffold_58
consensus56429_25	30.94
consensus71445_58	30.94
consensus107315_42	30.94	gi|354340860|gb|AGKD01117881.1|	ENSGACT00000000162 || ENSGACT00000000161		scaffold_58
consensus124122_91	30.94	gi|354401295|gb|AGKD01057741.1| || gi|354448594|gb|AGKD01010449.1|	ENSGACT00000010687 || ENSGACT00000023424 || ENSGACT00000023421		groupIII || groupXI
consensus64848_13	34.71
consensus38613_31	42.35	gi|354280414|gb|AGKD01178114.1|	ENSGACT00000023748 || ENSGACT00000008831	syntrophin, gamma 1 [Source:HGNC Symbol;Acc:13740] || SRY (sex determining region Y)-box 6 [Source:HGNC Symbol;Acc:16421]	groupXIX || groupIII
consensus82532_94	50.03
consensus124320_31	53.87
consensus15273_14	53.87	gi|354377951|gb|AGKD01081085.1| || gi|354376635|gb|AGKD01082401.1|	ENSGACT00000013621 || ENSGACT00000007598		groupXV || groupXVIII
consensus51247_60	53.87	gi|354379146|gb|AGKD01079890.1|	ENSGACT00000006602 || ENSGACT00000026107	nidogen 1 [Source:HGNC Symbol;Acc:7821] || neurofibromin 1 [Source:HGNC Symbol;Acc:7765]	groupIX || groupI
consensus63601_16	56.7	gi|354445179|gb|AGKD01013863.1|	ENSGACT00000010804 || ENSGACT00000004145	BTB (POZ) domain containing 7 [Source:HGNC Symbol;Acc:18269] || nuclear factor I/A [Source:HGNC Symbol;Acc:7784]	groupXV || groupVIII
consensus140322_33	56.7	gi|354454208|gb|AGKD01004838.1|	ENSGACT00000008173 || ENSGACT00000013066	eukaryotic translation initiation factor 2 alpha kinase 4 [Source:HGNC Symbol;Acc:19687] || sema domain, transmembrane domain (TM), and cytoplasmic domain, (semaphorin) 6C [Source:HGNC Symbol;Acc:10740]	groupXV || groupX
consensus138009_4925_pair_1_length_380_145	63.86
consensus43347_24	70.99
consensus42359_67	70.99
consensus11227_33	71	gi|354251657|gb|AGKD01206870.1|	ENSGACT00000006770 || ENSGACT00000006761 || ENSGACT00000006756	carboxypeptidase X (M14 family), member 1 [Source:HGNC Symbol;Acc:15771]	groupXV
consensus51117_82	73.78
consensus136219_81	73.78
consensus35384_37	73.78
consensus43347_9	73.78
consensus6629_89	73.78
consensus51117_46	73.78
consensus54068_30	73.78	gi|354425807|gb|AGKD01033229.1| || gi|354377199|gb|AGKD01081837.1|	ENSGACT00000023727 || ENSGACT00000023726	F-box and WD repeat domain containing 11 [Source:HGNC Symbol;Acc:13607]	groupIV
consensus53553_61	80.41
consensus137581_2800_pair_1_length_576_170	90.46
consensus1518_10	90.46
consensus66730_37	93.75	gi|354397837|gb|AGKD01061199.1|	ENSGACT00000024717 || ENSGACT00000008303	transmembrane protein 173 [Source:HGNC Symbol;Acc:27962] || von Willebrand factor A domain containing 5A [Source:HGNC Symbol;Acc:6658]	groupI || groupIV
consensus80497_8	93.75	gi|354390703|gb|AGKD01068333.1|	ENSGACT00000024669 || ENSGACT00000000322	sarcoma antigen 1 [Source:HGNC Symbol;Acc:30369]	scaffold_69 || groupIV
consensus7940_31	93.75		ENSGACT00000009165 || ENSGACT00000009159	phosphatidylinositol-specific phospholipase C, X domain containing 3 [Source:HGNC Symbol;Acc:31822]	groupXIII
consensus61045_43	93.75	gi|354298760|gb|AGKD01159768.1|	ENSGACT00000000322 || ENSGACT00000024669	sarcoma antigen 1 [Source:HGNC Symbol;Acc:30369]	scaffold_69 || groupIV
consensus61045_38	93.75	gi|354298760|gb|AGKD01159768.1|	ENSGACT00000000322 || ENSGACT00000024669	sarcoma antigen 1 [Source:HGNC Symbol;Acc:30369]	scaffold_69 || groupIV
consensus153861_95	93.75	gi|354410822|gb|AGKD01048214.1| || gi|354426369|gb|AGKD01032667.1|	ENSGACT00000010493 || ENSGACT00000025897 || ENSGACT00000017296 || ENSGACT00000025896	heat shock 70kDa protein 9 (mortalin) [Source:HGNC Symbol;Acc:5244]	groupXII || groupXI || groupIV
consensus69491_39	97.65	gi|354362169|gb|AGKD01096867.1|	ENSGACT00000024677	family with sequence similarity 122B [Source:HGNC Symbol;Acc:30490]	groupIV
consensus8112_62	121.77	gi|354454661|gb|AGKD01004385.1|	ENSGACT00000002873		groupXVI
consensus8112_61	121.77	gi|354454661|gb|AGKD01004385.1|	ENSGACT00000002873		groupXVI
consensus27371_55	131.9
consensus27371_56	131.9
consensus13058_30	136.68
consensus13207_54	140.28
consensus41021_9	140.28	gi|354437470|gb|AGKD01021566.1|	ENSGACT00000018597 || ENSGACT00000010252	cullin 3 [Source:HGNC Symbol;Acc:2553]	groupI || groupIII
consensus41021_10	140.28	gi|354437470|gb|AGKD01021566.1|	ENSGACT00000018597 || ENSGACT00000010252	cullin 3 [Source:HGNC Symbol;Acc:2553]	groupI || groupIII
consensus16953_48	140.28
consensus29721_78	143.08	gi|354347345|gb|AGKD01111396.1|	ENSGACT00000013905 || ENSGACT00000001137		scaffold_185 || scaffold_37
consensus132386_40	143.08
consensus147856_23	146.2
consensus41849_8	146.2	gi|354309760|gb|AGKD01148768.1| || gi|354316839|gb|AGKD01141689.1|	ENSGACT00000016739 || ENSGACT00000013576 || ENSGACT00000012447	purinergic receptor P2Y, G-protein coupled, 1 [Source:HGNC Symbol;Acc:8539] || G protein-coupled receptor 132 [Source:HGNC Symbol;Acc:17482] || G protein-coupled receptor 4 [Source:HGNC Symbol;Acc:4497]	groupI
consensus64340_79	146.2	gi|354412064|gb|AGKD01046972.1|	ENSGACT00000011909 || ENSGACT00000011912	ubiquitination factor E4A [Source:HGNC Symbol;Acc:12499]	groupI
consensus59237_62	149.31	gi|354257457|gb|AGKD01201070.1| || gi|354415449|gb|AGKD01043587.1|	ENSGACT00000019136 || ENSGACT00000027033	solute carrier family 4, sodium bicarbonate cotransporter, member 4 [Source:HGNC Symbol;Acc:11030]	groupXIII || groupVII
consensus102880_17	149.31
consensus51267_23	154.25
consensus29414_3372_pair_2_length_264_83	154.25
consensus164646_79	161.98		ENSGACT00000023421 || ENSGACT00000023424		groupIII
consensus56811_10394_pair_1_length_601_167	169.81
consensus56811_10394_pair_1_length_601_143	175
consensus83868_45	189.81	gi|354419600|gb|AGKD01039436.1| || gi|354429557|gb|AGKD01029479.1|	ENSGACT00000007944 || ENSGACT00000007964 || ENSGACT00000007975 || ENSGACT00000007953	proprotein convertase subtilisin/kexin type 7 [Source:HGNC Symbol;Acc:8748] || transgelin [Source:HGNC Symbol;Acc:11553]	groupI
consensus47935_25	194.47
consensus52257_37	194.47
consensus5124_33	194.47	gi|354456744|gb|AGKD01002303.1|	ENSGACT00000001183 || ENSGACT00000022871	copine IV [Source:HGNC Symbol;Acc:2317] || cysteinyl-tRNA synthetase [Source:HGNC Symbol;Acc:1493]	groupII || scaffold_157
consensus67582_23	197.64	gi|354403614|gb|AGKD01055422.1|	ENSGACT00000012719 || ENSGACT00000012726	Mov10, Moloney leukemia virus 10, homolog (mouse) [Source:HGNC Symbol;Acc:7200]	groupXII
consensus102631_65	197.64
consensus24220_27	197.64
consensus21632_45	197.64
consensus12572_54	197.64
consensus146725_48	197.64	gi|354405245|gb|AGKD01053791.1| || gi|354326003|gb|AGKD01132525.1|	ENSGACT00000027127 || ENSGACT00000011394	solute carrier family 13 (sodium-dependent dicarboxylate transporter), member 2 [Source:HGNC Symbol;Acc:10917]	groupVII || groupI
consensus129973_61	200.42	gi|354350446|gb|AGKD01108590.1| || gi|354368671|gb|AGKD01090365.1| || gi|354441720|gb|AGKD01017322.1|	ENSGACT00000000542 || ENSGACT00000018746	mitochondrial ribosomal protein S23 [Source:HGNC Symbol;Acc:14509] || nitric oxide synthase 1 (neuronal) [Source:HGNC Symbol;Acc:7872]	scaffold_119 || groupXIII
consensus46877_63	200.42	gi|354293286|gb|AGKD01165242.1|	ENSGACT00000000540 || ENSGACT00000026879	vascular endothelial zinc finger 1 [Source:HGNC Symbol;Acc:12949]	scaffold_119 || groupVII
consensus21110_62	200.42	gi|354426764|gb|AGKD01032272.1| || gi|354307662|gb|AGKD01150866.1|	ENSGACT00000024142 || ENSGACT00000020177 || ENSGACT00000024138	diaphanous homolog 3 (Drosophila) [Source:HGNC Symbol;Acc:15480]	groupII || groupXIV
consensus36252_38	200.42
consensus156965_58	200.42		ENSGACT00000013572	muscleblind-like splicing regulator 1 [Source:HGNC Symbol;Acc:6923]	groupI
consensus39759_91	203.21
consensus106060_11	203.21
consensus81531_86	203.21	gi|354371923|gb|AGKD01087113.1|	ENSGACT00000000040 || ENSGACT00000010077	nucleoporin 160kDa [Source:HGNC Symbol;Acc:18017] || zinc finger and BTB domain containing 44 [Source:HGNC Symbol;Acc:25001]	groupXIX || scaffold_204
consensus101302_83	203.21
consensus101462_90	203.21	gi|354391947|gb|AGKD01067089.1|	ENSGACT00000008264 || ENSGACT00000004477	Dmx-like 1 [Source:HGNC Symbol;Acc:2937] || phosphatidylinositol-4-phosphate 3-kinase, catalytic subunit type 2 beta [Source:HGNC Symbol;Acc:8972]	groupXIII || groupXVII
consensus19371_37	203.22
consensus252498_21	206.01
consensus60816_80	211.13
consensus75784_50	222.09
consensus8132_71	222.09	gi|354254023|gb|AGKD01204504.1| || gi|354450867|gb|AGKD01008178.1|	ENSGACT00000009982 || ENSGACT00000009988 || ENSGACT00000013637	membrane metallo-endopeptidase [Source:HGNC Symbol;Acc:7154] || membrane metallo-endopeptidase-like 1 [Source:HGNC Symbol;Acc:14668]	groupI || groupXVII
consensus97414_45	222.09
consensus8132_72	222.09	gi|354254023|gb|AGKD01204504.1| || gi|354450867|gb|AGKD01008178.1|	ENSGACT00000009982 || ENSGACT00000009988 || ENSGACT00000013637	membrane metallo-endopeptidase [Source:HGNC Symbol;Acc:7154] || membrane metallo-endopeptidase-like 1 [Source:HGNC Symbol;Acc:14668]	groupI || groupXVII
consensus106_7170_pair_1_length_534_323	231.82		ENSGACT00000008317	von Willebrand factor A domain containing 7 [Source:HGNC Symbol;Acc:13939]	groupI
consensus106_7170_pair_1_length_534_353	231.82		ENSGACT00000008317	von Willebrand factor A domain containing 7 [Source:HGNC Symbol;Acc:13939]	groupI
consensus47912_46	240.62	gi|354454342|gb|AGKD01004704.1|	ENSGACT00000013680 || ENSGACT00000024066	vav 2 guanine nucleotide exchange factor [Source:HGNC Symbol;Acc:12658]	groupX || groupXIV
consensus7712_35	240.62	gi|354454342|gb|AGKD01004704.1|	ENSGACT00000013680 || ENSGACT00000024066	vav 2 guanine nucleotide exchange factor [Source:HGNC Symbol;Acc:12658]	groupX || groupXIV
LG11
SNP	Position	Salmon_Genome_Contig	Stickleback_transcripts_associated_with_SNP	Stickleback_Gene_names_associated_with_SNP	Stickleback_Linkage_Group
consensus158699_81	0	gi|354447874|gb|AGKD01011169.1| || gi|354407253|gb|AGKD01051783.1|	ENSGACT00000005276 || ENSGACT00000005282 || ENSGACT00000022551 || ENSGACT00000022524	plexin domain containing 2 [Source:HGNC Symbol;Acc:21013]	groupXXI || groupIII
consensus76015_88	3.74	gi|354430143|gb|AGKD01028893.1|	ENSGACT00000023833 || ENSGACT00000023832		groupIX
consensus119567_17	7.01	gi|354431631|gb|AGKD01027405.1| || gi|354411898|gb|AGKD01047138.1|	ENSGACT00000020741 || ENSGACT00000018712 || ENSGACT00000002048	activating signal cointegrator 1 complex subunit 3 [Source:HGNC Symbol;Acc:18697] || bassoon presynaptic cytomatrix protein [Source:HGNC Symbol;Acc:1117] || HFM1, ATP-dependent DNA helicase homolog (S. cerevisiae) [Source:HGNC Symbol;Acc:20193]	groupIII || groupXX || scaffold_27
consensus32441_21	7.01	gi|354430356|gb|AGKD01028680.1|	ENSGACT00000010002 || ENSGACT00000020451	splA/ryanodine receptor domain and SOCS box containing 1 [Source:HGNC Symbol;Acc:30628] || splA/ryanodine receptor domain and SOCS box containing 4 [Source:HGNC Symbol;Acc:30630]	groupXII || groupIII
consensus94559_40	9.88	gi|354296166|gb|AGKD01162362.1|	ENSGACT00000018394 || ENSGACT00000018405	fibroblast growth factor 12 [Source:HGNC Symbol;Acc:3668]	groupIII
consensus91736_31	9.88
consensus49308_80	9.88	gi|354458600|gb|AGKD01000449.1|	ENSGACT00000024727 || ENSGACT00000020298		groupIX || groupI
consensus107073_36	9.88
consensus84017_41	13.02	gi|354415091|gb|AGKD01043945.1|	ENSGACT00000026176		groupVII
consensus19890_40	16.16
consensus171880_79	16.16	gi|354430356|gb|AGKD01028680.1|	ENSGACT00000010002 || ENSGACT00000020451	splA/ryanodine receptor domain and SOCS box containing 1 [Source:HGNC Symbol;Acc:30628] || splA/ryanodine receptor domain and SOCS box containing 4 [Source:HGNC Symbol;Acc:30630]	groupXII || groupIII
consensus5680_73	16.16
consensus113709_5855_pair_1_length_541_179	16.16
consensus49721_29	29.37
consensus62444_54	33.65
consensus113251_28	33.65
consensus89686_60	33.65	gi|354446479|gb|AGKD01012563.1|	ENSGACT00000025908 || ENSGACT00000026618	discs, large homolog 2 (Drosophila) [Source:HGNC Symbol;Acc:2901] || chromosome 4 open reading frame 29 [Source:HGNC Symbol;Acc:26111]	groupVII || groupIV
consensus60488_36	33.65	gi|354167354|gb|AGKD01291132.1| || gi|354410507|gb|AGKD01048529.1|	ENSGACT00000018938 || ENSGACT00000021973	pregnancy-associated plasma protein A, pappalysin 1 [Source:HGNC Symbol;Acc:8602] || pappalysin 2 [Source:HGNC Symbol;Acc:14615]	groupIII || groupXIV
consensus108351_87	33.65
consensus31136_10	43.89
consensus114647_54	43.89
consensus1584_66	51.68	gi|354432551|gb|AGKD01026485.1| || gi|354395334|gb|AGKD01063702.1|	ENSGACT00000017361 || ENSGACT00000003374 || ENSGACT00000006541	desmoplakin [Source:HGNC Symbol;Acc:3052]	groupVIII || groupIII || groupX
consensus84104_50	51.68
consensus142085_59	58.73	gi|354417986|gb|AGKD01041050.1|	ENSGACT00000023593 || ENSGACT00000023600	Werner helicase interacting protein 1 [Source:HGNC Symbol;Acc:20876]	groupIII
consensus6869_92	58.73
consensus118333_53	58.73	gi|354457349|gb|AGKD01001700.1| || gi|354394111|gb|AGKD01064925.1| || gi|354456976|gb|AGKD01002073.1|	ENSGACT00000017556 || ENSGACT00000015854 || ENSGACT00000023757 || ENSGACT00000016969	myelin transcription factor 1-like [Source:HGNC Symbol;Acc:7623] || suppression of tumorigenicity 18 (breast carcinoma) (zinc finger protein) [Source:HGNC Symbol;Acc:18695] || myelin transcription factor 1 [Source:HGNC Symbol;Acc:7622]	groupXV || groupIII || groupXVIII || groupXII
consensus124332_18	58.73
consensus104618_46	76.3	gi|354447731|gb|AGKD01011311.1|	ENSGACT00000021582 || ENSGACT00000020965	disabled homolog 2, mitogen-responsive phosphoprotein (Drosophila) [Source:HGNC Symbol;Acc:2662] || disabled homolog 1 (Drosophila) [Source:HGNC Symbol;Acc:2661]	groupIII || groupXIV
consensus64102_85	76.3
consensus70819_38	82	gi|354457299|gb|AGKD01001750.1| || gi|354297275|gb|AGKD01161253.1|	ENSGACT00000018689 || ENSGACT00000011488 || ENSGACT00000000240	solute carrier family 5 (sodium iodide symporter), member 5 [Source:HGNC Symbol;Acc:11040] || calsequestrin 1 (fast-twitch, skeletal muscle) [Source:HGNC Symbol;Acc:1512]	scaffold_713 || groupVIII || groupIII
consensus67866_8	93.44
consensus63480_88	93.44
consensus128673_69	96.35
consensus151350_31	96.35	gi|354376616|gb|AGKD01082420.1|	ENSGACT00000021823 || ENSGACT00000022421	signal peptide peptidase like 2C [Source:HGNC Symbol;Acc:28902] || signal peptide peptidase like 2A [Source:HGNC Symbol;Acc:30227]	groupII || groupIII
consensus185949_90	96.35
consensus46559_56	99.24	gi|354455749|gb|AGKD01003297.1|	ENSGACT00000009194 || ENSGACT00000020016 || ENSGACT00000008553	fibronectin type III domain containing 7 [Source:HGNC Symbol;Acc:26668]	groupVIII || groupIII || groupXVIII
consensus27272_79	102.13
consensus40447_34	102.13
consensus100374_71	102.13	gi|354446348|gb|AGKD01012694.1|	ENSGACT00000023920 || ENSGACT00000027320	transmembrane and immunoglobulin domain containing 1 [Source:HGNC Symbol;Acc:32431]	scaffold_596 || groupVII
consensus57876_25	107.44
consensus126624_41	113.13
consensus91424_58	113.13
consensus126624_42	113.13
consensus18580_2960_pair_1_length_542_170	116.97	gi|354177935|gb|AGKD01280551.1| || gi|354437586|gb|AGKD01021450.1|	ENSGACT00000013410 || ENSGACT00000013424	DSN1, MIND kinetochore complex component, homolog (S. cerevisiae) [Source:HGNC Symbol;Acc:16165] || ATPase type 13A1 [Source:HGNC Symbol;Acc:24215]	groupXI
consensus110127_55	116.97
consensus36092_53	116.97	gi|354403287|gb|AGKD01055749.1|	ENSGACT00000011006 || ENSGACT00000010999	transmembrane protein 150B [Source:HGNC Symbol;Acc:34415]	groupXI
consensus23694_8	121.61
consensus12425_36	131.45
LG12
SNP	Position	Salmon_Genome_Contig	Stickleback_transcripts_associated_with_SNP	Stickleback_Gene_names_associated_with_SNP	Stickleback_Linkage_Group
consensus118408_78	0	gi|354338192|gb|AGKD01120549.1|	ENSGACT00000021970	astrotactin 2 [Source:HGNC Symbol;Acc:17021]	groupXIV
consensus42304_27	8.14	gi|354289667|gb|AGKD01168861.1| || gi|354290589|gb|AGKD01167939.1|	ENSGACT00000001451 || ENSGACT00000024503 || ENSGACT00000005286 || ENSGACT00000019892	FERM and PDZ domain containing 1 [Source:HGNC Symbol;Acc:29159] || enolase 3 (beta, muscle) [Source:HGNC Symbol;Acc:3354] || FERM and PDZ domain containing 4 [Source:HGNC Symbol;Acc:29007]	groupIX || groupXVI || groupI || scaffold_129
consensus92547_62	8.14	gi|354389869|gb|AGKD01069167.1| || gi|354088330|gb|AGKD01370140.1| || gi|354411069|gb|AGKD01047967.1|	ENSGACT00000022742 || ENSGACT00000022743 || ENSGACT00000019649 || ENSGACT00000003786	ATPase, class VI, type 11A [Source:HGNC Symbol;Acc:13552] || ATPase, class VI, type 11C [Source:HGNC Symbol;Acc:13554]	groupXVI || groupI || groupIV
consensus42304_26	8.14	gi|354289667|gb|AGKD01168861.1| || gi|354290589|gb|AGKD01167939.1|	ENSGACT00000001451 || ENSGACT00000024503 || ENSGACT00000005286 || ENSGACT00000019892	FERM and PDZ domain containing 1 [Source:HGNC Symbol;Acc:29159] || enolase 3 (beta, muscle) [Source:HGNC Symbol;Acc:3354] || FERM and PDZ domain containing 4 [Source:HGNC Symbol;Acc:29007]	groupIX || groupXVI || groupI || scaffold_129
consensus44017_40	21.89		ENSGACT00000023585 || ENSGACT00000023582		groupIII
consensus75785_84	29.19
consensus41350_43	33.66
consensus41350_7	33.66
consensus65540_53	39.89
consensus46133_17	42.98		ENSGACT00000000605 || ENSGACT00000004533	gamma-aminobutyric acid (GABA) B receptor, 1 [Source:HGNC Symbol;Acc:4070] || microtubule associated monoxygenase, calponin and LIM domain containing 2 [Source:HGNC Symbol;Acc:24693]	groupXIX || scaffold_101
consensus58480_45	42.98	gi|354362293|gb|AGKD01096743.1| || gi|354366538|gb|AGKD01092498.1| || gi|354028098|gb|AGKD01430372.1|	ENSGACT00000009582 || ENSGACT00000009566	G patch domain containing 3 [Source:HGNC Symbol;Acc:25720]	groupXX
consensus37444_8	42.98	gi|354368978|gb|AGKD01090058.1| || gi|354363125|gb|AGKD01095911.1|	ENSGACT00000006818 || ENSGACT00000006837	dopey family member 1 [Source:HGNC Symbol;Acc:21194]	groupXX
consensus66695_76	42.98	gi|354372837|gb|AGKD01086199.1| || gi|354394717|gb|AGKD01064319.1|	ENSGACT00000006793	synaptosomal-associated protein, 91kDa [Source:HGNC Symbol;Acc:14986]	groupXX
consensus53494_42	49.64	gi|354367714|gb|AGKD01091322.1| || gi|354439019|gb|AGKD01020021.1|	ENSGACT00000002605 || ENSGACT00000008267	dystonin [Source:HGNC Symbol;Acc:1090] || microtubule-actin crosslinking factor 1 [Source:HGNC Symbol;Acc:13664]	groupVI || groupX
consensus171109_57	49.64
consensus66942_25	62.15		ENSGACT00000002520 || ENSGACT00000002523		groupX
consensus9271_13	68.85
consensus118013_95	68.85
consensus52524_72	68.85
consensus42941_43	74.63	gi|354372258|gb|AGKD01086778.1| || gi|354457137|gb|AGKD01001912.1|	ENSGACT00000016655 || ENSGACT00000002913		groupXXI || groupXX
consensus52690_38	74.63	gi|354451875|gb|AGKD01007170.1| || gi|354297192|gb|AGKD01161336.1|	ENSGACT00000016914 || ENSGACT00000016923	alkylglycerol monooxygenase [Source:HGNC Symbol;Acc:33784]	groupXX
consensus134012_69	77.6	gi|354394909|gb|AGKD01064127.1| || gi|354338710|gb|AGKD01120031.1| || gi|354382828|gb|AGKD01076208.1|	ENSGACT00000001921 || ENSGACT00000021658 || ENSGACT00000017630	platelet endothelial aggregation receptor 1 [Source:HGNC Symbol;Acc:33631] || SH3-binding domain protein 5-like [Source:HGNC Symbol;Acc:29360] || chromosome 20 open reading frame 27 [Source:HGNC Symbol;Acc:15873]	scaffold_111 || groupIX || groupXX
consensus98478_76	77.6
consensus39588_72	86.01	gi|354404675|gb|AGKD01054361.1| || gi|354430302|gb|AGKD01028734.1|	ENSGACT00000012840 || ENSGACT00000002211	collagen, type XIV, alpha 1 [Source:HGNC Symbol;Acc:2191] || BMP binding endothelial regulator [Source:HGNC Symbol;Acc:24154]	scaffold_122 || groupX
LG13
SNP	Position	Salmon_Genome_Contig	Stickleback_transcripts_associated_with_SNP	Stickleback_Gene_names_associated_with_SNP	Stickleback_Linkage_Group
consensus197358_18	0
consensus113687_92	4.37
consensus98650_28	4.37
consensus64462_60	9.52
consensus55953_93	14.17
consensus55953_92	14.17
consensus49071_70	14.17
consensus63050_58	14.17
consensus63050_59	14.17
consensus157036_81	14.17
consensus4845_81	14.17	gi|354354661|gb|AGKD01104375.1|	ENSGACT00000001698 || ENSGACT00000018462	aryl-hydrocarbon receptor nuclear translocator 2 [Source:HGNC Symbol;Acc:16876] || desumoylating isopeptidase 2 [Source:HGNC Symbol;Acc:24264]	groupII || scaffold_156
consensus48972_29	14.17
consensus48295_49	14.17
consensus51947_87	14.17
consensus48602_13	14.17
consensus101211_65	18.4
consensus67925_81	22.63
consensus68200_81	22.63
consensus68200_53	22.63
consensus56458_59	22.63
consensus45699_21	22.63
consensus20129_8	22.63
consensus140825_44	22.63
consensus120928_35	22.63
consensus83025_20	22.63	gi|354401082|gb|AGKD01057954.1| || gi|354444866|gb|AGKD01014176.1|	ENSGACT00000003907 || ENSGACT00000003912 || ENSGACT00000013721 || ENSGACT00000001993	DnaJ (Hsp40) homolog, subfamily C, member 5 beta [Source:HGNC Symbol;Acc:24138] || DnaJ (Hsp40) homolog, subfamily C, member 5 [Source:HGNC Symbol;Acc:16235] || phosphodiesterase 7A [Source:HGNC Symbol;Acc:8791]	scaffold_120 || groupXII || groupXXI
consensus162359_83	22.63
consensus38979_36	22.63
consensus47623_66	22.63
consensus148523_5412_pair_1_length_564_147	25.42		ENSGACT00000018621 || ENSGACT00000018617	transforming growth factor, beta 2 [Source:HGNC Symbol;Acc:11768]	groupXX
consensus40377_8	25.42	gi|354423992|gb|AGKD01035044.1|	ENSGACT00000009039 || ENSGACT00000012088		groupVI || groupV
consensus21605_61	25.42	gi|354386971|gb|AGKD01072065.1|	ENSGACT00000014451 || ENSGACT00000003780	synaptopodin 2-like [Source:HGNC Symbol;Acc:23532]	groupVI || groupV
consensus19518_53	25.42
consensus41208_11	25.42
consensus91484_43	25.42	gi|354458815|gb|AGKD01000234.1|	ENSGACT00000014600 || ENSGACT00000014594	kinesin family member 20B [Source:HGNC Symbol;Acc:7212]	groupVI
consensus101449_83	25.42
consensus148523_5412_pair_1_length_564_136	25.42		ENSGACT00000018621 || ENSGACT00000018617	transforming growth factor, beta 2 [Source:HGNC Symbol;Acc:11768]	groupXX
consensus28704_10	25.42	gi|354301510|gb|AGKD01157018.1|	ENSGACT00000008934 || ENSGACT00000022237 || ENSGACT00000022927	phosphodiesterase 6A, cGMP-specific, rod, alpha [Source:HGNC Symbol;Acc:8785] || phosphodiesterase 6B, cGMP-specific, rod, beta [Source:HGNC Symbol;Acc:8786] || phosphodiesterase 6C, cGMP-specific, cone, alpha prime [Source:HGNC Symbol;Acc:8787]	groupV || groupXIV || groupIV
consensus147534_57	25.42	gi|354458815|gb|AGKD01000234.1|	ENSGACT00000014600 || ENSGACT00000014594	kinesin family member 20B [Source:HGNC Symbol;Acc:7212]	groupVI
consensus120127_29	25.42	gi|354395886|gb|AGKD01063150.1| || gi|354303093|gb|AGKD01155435.1|	ENSGACT00000012973 || ENSGACT00000012962	myoferlin [Source:HGNC Symbol;Acc:3656]	groupV
consensus3799_33	25.42
consensus80030_38	28.3
consensus141384_31	37.02
consensus139483_19	39.97
consensus48923_24	42.89
consensus68537_82	42.89
consensus61763_6163_pair_1_length_544_235	46.42
consensus35063_41	46.42		ENSGACT00000001289 || ENSGACT00000001287	supervillin [Source:HGNC Symbol;Acc:11480]	scaffold_37
consensus86992_30	57.76	gi|354416808|gb|AGKD01042228.1|	ENSGACT00000004394	calcium channel, voltage-dependent, N type, alpha 1B subunit [Source:HGNC Symbol;Acc:1389]	groupXIII
consensus6307_35	65.63
LG14
SNP	Position	Salmon_Genome_Contig	Stickleback_transcripts_associated_with_SNP	Stickleback_Gene_names_associated_with_SNP	Stickleback_Linkage_Group
consensus93871_77	0
consensus54144_54	3.5		ENSGACT00000026620 || ENSGACT00000026618	discs, large homolog 2 (Drosophila) [Source:HGNC Symbol;Acc:2901]	groupVII
consensus119822_29	3.5	gi|354456986|gb|AGKD01002063.1|	ENSGACT00000005315 || ENSGACT00000005318	component of oligomeric golgi complex 3 [Source:HGNC Symbol;Acc:18619]	groupXVI
consensus51536_36	3.5
consensus166019_22	3.5
consensus79253_56	6.32
consensus71427_91	9.21
consensus71427_90	9.21
consensus126739_16	12.14
consensus123942_22	18.02	gi|354429498|gb|AGKD01029538.1|	ENSGACT00000023309 || ENSGACT00000006398	Rho GTPase activating protein 12 [Source:HGNC Symbol;Acc:16348] || regulating synaptic membrane exocytosis 2 [Source:HGNC Symbol;Acc:17283]	groupIII || groupXX
consensus66037_32	25.84	gi|354421035|gb|AGKD01038001.1|	ENSGACT00000010677	3-oxoacyl-ACP synthase, mitochondrial [Source:HGNC Symbol;Acc:26063]	groupX
consensus66037_33	25.84	gi|354421035|gb|AGKD01038001.1|	ENSGACT00000010677	3-oxoacyl-ACP synthase, mitochondrial [Source:HGNC Symbol;Acc:26063]	groupX
consensus65805_70	29.6
consensus96123_46	29.6
consensus137553_34	29.6	gi|354456682|gb|AGKD01002364.1|	ENSGACT00000001750 || ENSGACT00000001747	centromere protein J [Source:HGNC Symbol;Acc:17272]	scaffold_115
consensus11745_3322_pair_1_length_519_116	29.6
consensus9434_53	29.6	gi|354371902|gb|AGKD01087134.1|	ENSGACT00000022963 || ENSGACT00000004398	synaptotagmin-like 5 [Source:HGNC Symbol;Acc:15589] || synaptotagmin-like 4 [Source:HGNC Symbol;Acc:15588]	groupXVI || groupIV
consensus167187_89	32.41	gi|354458654|gb|AGKD01000395.1|	ENSGACT00000018053 || ENSGACT00000000362 || ENSGACT00000000385	myomesin 3 [Source:HGNC Symbol;Acc:26679] || titin [Source:HGNC Symbol;Acc:12403]	scaffold_69 || groupXX
consensus126822_86	32.41
consensus102379_18	35.21
consensus56420_52	38.04
consensus153624_76	43.66
consensus16250_16	43.66	gi|354297551|gb|AGKD01160977.1|	ENSGACT00000016923 || ENSGACT00000014486	SRY (sex determining region Y)-box 13 [Source:HGNC Symbol;Acc:11192] || alkylglycerol monooxygenase [Source:HGNC Symbol;Acc:33784]	groupXVII || groupXX
consensus11278_92	43.66	gi|354361247|gb|AGKD01097789.1|	ENSGACT00000005555 || ENSGACT00000005563	UDP-glucose glycoprotein glucosyltransferase 2 [Source:HGNC Symbol;Acc:15664]	groupXVI
consensus11278_90	43.66	gi|354361247|gb|AGKD01097789.1|	ENSGACT00000005555 || ENSGACT00000005563	UDP-glucose glycoprotein glucosyltransferase 2 [Source:HGNC Symbol;Acc:15664]	groupXVI
consensus58099_65	43.66
consensus2067_69	43.66
consensus27441_19	43.66	gi|354405882|gb|AGKD01053154.1|	ENSGACT00000002322 || ENSGACT00000019473	Kruppel-like factor 6 [Source:HGNC Symbol;Acc:2235] || Kruppel-like factor 7 (ubiquitous) [Source:HGNC Symbol;Acc:6350]	groupXXI || groupI
consensus161634_80	43.66	gi|354321636|gb|AGKD01136892.1|	ENSGACT00000018639	mitogen-activated protein kinase 8 interacting protein 1 [Source:HGNC Symbol;Acc:6882]	groupXIX
consensus113041_20	43.66
consensus27441_20	43.66	gi|354405882|gb|AGKD01053154.1|	ENSGACT00000002322 || ENSGACT00000019473	Kruppel-like factor 6 [Source:HGNC Symbol;Acc:2235] || Kruppel-like factor 7 (ubiquitous) [Source:HGNC Symbol;Acc:6350]	groupXXI || groupI
consensus118235_64	43.66
consensus61642_61	43.66
consensus87003_71	46.56	gi|354456682|gb|AGKD01002364.1|	ENSGACT00000001750 || ENSGACT00000001747	centromere protein J [Source:HGNC Symbol;Acc:17272]	scaffold_115
consensus39459_6465_pair_2_length_599_201	52.16
consensus11450_73	58.36
consensus117595_72	58.36
consensus85779_88	66.83	gi|354361247|gb|AGKD01097789.1|	ENSGACT00000005555 || ENSGACT00000005563	UDP-glucose glycoprotein glucosyltransferase 2 [Source:HGNC Symbol;Acc:15664]	groupXVI
LG15
SNP	Position	Salmon_Genome_Contig	Stickleback_transcripts_associated_with_SNP	Stickleback_Gene_names_associated_with_SNP	Stickleback_Linkage_Group
consensus54169_38	0	gi|354444126|gb|AGKD01014916.1| || gi|354456683|gb|AGKD01002363.1|	ENSGACT00000002722 || ENSGACT00000002694 || ENSGACT00000000207 || ENSGACT00000000209	lysophospholipase II [Source:HGNC Symbol;Acc:6738] || transcription elongation factor B polypeptide 3C (elongin A3) [Source:HGNC Symbol;Acc:24617]	scaffold_155 || groupX
consensus41407_46	9.8	gi|354432563|gb|AGKD01026473.1| || gi|354405894|gb|AGKD01053142.1| || gi|354213215|gb|AGKD01245271.1|	ENSGACT00000000720 || ENSGACT00000000729 || ENSGACT00000000718	interleukin enhancer binding factor 2 [Source:HGNC Symbol;Acc:6037]	scaffold_101
consensus23083_73	9.8
consensus23083_71	9.8
consensus79907_68	9.8	gi|354329066|gb|AGKD01129462.1|	ENSGACT00000018771 || ENSGACT00000020385	frizzled family receptor 1 [Source:HGNC Symbol;Acc:4038]	groupI || groupXX
consensus126506_93	15.82
consensus9678_5162_pair_1_length_553_120	26.61
consensus183057_86	31.67	gi|354367182|gb|AGKD01091854.1|	ENSGACT00000015159 || ENSGACT00000010258	pyruvate dehydrogenase complex, component X [Source:HGNC Symbol;Acc:21350] || E1A binding protein p300 [Source:HGNC Symbol;Acc:3373]	groupXIX || groupXI
consensus5315_91	39.16
consensus110669_44	39.16	gi|354403896|gb|AGKD01055140.1| || gi|354382063|gb|AGKD01076973.1|	ENSGACT00000000117 || ENSGACT00000000114	asparagine synthetase (glutamine-hydrolyzing) [Source:HGNC Symbol;Acc:753] || tachykinin, precursor 1 [Source:HGNC Symbol;Acc:11517]	scaffold_58
consensus5315_15	39.16
consensus25509_54	39.16	gi|354192773|gb|AGKD01265713.1|	ENSGACT00000011025 || ENSGACT00000007971 || ENSGACT00000007974	trafficking protein, kinesin binding 1 [Source:HGNC Symbol;Acc:29947]	groupX || groupXX
consensus175970_79	44.82
consensus22428_64	48.36
consensus22428_22	48.36
consensus65922_5007_pair_1_length_561_180	59.3
consensus65922_5007_pair_1_length_561_167	59.3
consensus11181_52	65.12	gi|354398600|gb|AGKD01060436.1| || gi|354439326|gb|AGKD01019714.1|	ENSGACT00000020548 || ENSGACT00000020546 || ENSGACT00000020513 || ENSGACT00000008367	myocyte enhancer factor 2C [Source:HGNC Symbol;Acc:6996] || coiled-coil domain containing 132 [Source:HGNC Symbol;Acc:25956] || epoxide hydrolase 2, cytoplasmic [Source:HGNC Symbol;Acc:3402]	groupI || groupX || groupXIV
consensus81898_64	65.12
consensus91321_39	65.12
consensus37792_9	65.12	gi|354372459|gb|AGKD01086577.1|	ENSGACT00000000614 || ENSGACT00000000621	replication factor C (activator 1) 2, 40kDa [Source:HGNC Symbol;Acc:9970]	scaffold_139
consensus60063_25	65.12	gi|354431681|gb|AGKD01027355.1|	ENSGACT00000007870 || ENSGACT00000007858	family with sequence similarity 206, member A [Source:HGNC Symbol;Acc:1364] || catenin (cadherin-associated protein), alpha-like 1 [Source:HGNC Symbol;Acc:2512]	groupX
consensus55137_17	65.12	gi|354372282|gb|AGKD01086754.1|	ENSGACT00000006603 || ENSGACT00000008972		groupXVI || groupX
consensus97178_65	65.12	gi|354341512|gb|AGKD01117229.1|	ENSGACT00000007768 || ENSGACT00000007767	chromosome 18 open reading frame 21 [Source:HGNC Symbol;Acc:28802]	groupX
consensus97178_61	65.12	gi|354341512|gb|AGKD01117229.1|	ENSGACT00000007768 || ENSGACT00000007767	chromosome 18 open reading frame 21 [Source:HGNC Symbol;Acc:28802]	groupX
consensus1431_64	65.12	gi|354378692|gb|AGKD01080344.1|	ENSGACT00000003117 || ENSGACT00000003121	XK-related protein 8 [Source:RefSeq peptide;Acc:NP_001254570]	groupX
consensus75433_48	65.12	gi|354265587|gb|AGKD01192940.1|	ENSGACT00000005361 || ENSGACT00000011884	scratch homolog 1, zinc finger protein (Drosophila) [Source:HGNC Symbol;Acc:15950]	groupX || groupXX
consensus94865_10	65.12	gi|354340430|gb|AGKD01118311.1|	ENSGACT00000006779 || ENSGACT00000006782	distal-less homeobox 4 [Source:HGNC Symbol;Acc:2917]	groupXI
consensus176986_82	68.08	gi|354393695|gb|AGKD01065341.1|	ENSGACT00000012113 || ENSGACT00000020433	SET domain, bifurcated 2 [Source:HGNC Symbol;Acc:20263] || glutamate receptor, ionotropic, delta 2 (Grid2) interacting protein [Source:HGNC Symbol;Acc:18464]	groupV || groupI
consensus108025_66	68.08	gi|354456855|gb|AGKD01002192.1| || gi|354193478|gb|AGKD01265008.1|	ENSGACT00000020540 || ENSGACT00000022617 || ENSGACT00000022616 || ENSGACT00000027610	versican [Source:HGNC Symbol;Acc:2464] || HIV-1 Tat interactive protein 2, 30kDa [Source:HGNC Symbol;Acc:16637] || general transcription factor IIi [Source:HGNC Symbol;Acc:4659]	groupII || groupVII || groupXIV
consensus10464_42	71.32	gi|354437966|gb|AGKD01021070.1|	ENSGACT00000005986 || ENSGACT00000026372	echinoderm microtubule associated protein like 6 [Source:HGNC Symbol;Acc:35412] || ring finger and FYVE-like domain containing E3 ubiquitin protein ligase [Source:HGNC Symbol;Acc:24821]	groupIX || groupI
LG16
SNP	Position	Salmon_Genome_Contig	Stickleback_transcripts_associated_with_SNP	Stickleback_Gene_names_associated_with_SNP	Stickleback_Linkage_Group
consensus39470_32	0
consensus49037_18	0
consensus29674_72	3.2
consensus49132_32	10.57	gi|354436673|gb|AGKD01022363.1|	ENSGACT00000010329 || ENSGACT00000016107	ectonucleoside triphosphate diphosphohydrolase 6 (putative) [Source:HGNC Symbol;Acc:3368] || ectonucleoside triphosphate diphosphohydrolase 5 [Source:HGNC Symbol;Acc:3367]	groupXV || groupVI
consensus49132_23	10.57	gi|354436673|gb|AGKD01022363.1|	ENSGACT00000010329 || ENSGACT00000016107	ectonucleoside triphosphate diphosphohydrolase 6 (putative) [Source:HGNC Symbol;Acc:3368] || ectonucleoside triphosphate diphosphohydrolase 5 [Source:HGNC Symbol;Acc:3367]	groupXV || groupVI
consensus174102_23	17.69	gi|354305474|gb|AGKD01153054.1|	ENSGACT00000003804 || ENSGACT00000014432	calcium/calmodulin-dependent protein kinase II gamma [Source:HGNC Symbol;Acc:1463]	groupVI || groupV
consensus104133_10	20.53	gi|354340187|gb|AGKD01118554.1|	ENSGACT00000011890 || ENSGACT00000019100		groupVI || groupIII
consensus45338_56	20.53
consensus35527_65	20.53	gi|354400975|gb|AGKD01058061.1|	ENSGACT00000016165		groupVI
consensus100248_59	20.53
consensus87848_53	20.53
consensus63690_84	20.53	gi|354411546|gb|AGKD01047490.1| || gi|354458447|gb|AGKD01000602.1|	ENSGACT00000000162 || ENSGACT00000008901 || ENSGACT00000014565 || ENSGACT00000026312	ubiquitin specific peptidase 54 [Source:HGNC Symbol;Acc:23513] || myeloid/lymphoid or mixed-lineage leukemia (trithorax homolog, Drosophila); translocated to, 4 [Source:HGNC Symbol;Acc:7137]	groupVI || groupXVIII || scaffold_58 || groupIX
consensus23838_9	23.34	gi|354312598|gb|AGKD01145930.1|	ENSGACT00000011173 || ENSGACT00000010153	lysyl oxidase-like 2 [Source:HGNC Symbol;Acc:6666] || lysyl oxidase-like 4 [Source:HGNC Symbol;Acc:17171]	groupVI || groupXVII
consensus23838_31	23.34	gi|354312598|gb|AGKD01145930.1|	ENSGACT00000011173 || ENSGACT00000010153	lysyl oxidase-like 2 [Source:HGNC Symbol;Acc:6666] || lysyl oxidase-like 4 [Source:HGNC Symbol;Acc:17171]	groupVI || groupXVII
consensus12115_34	26.14	gi|354453763|gb|AGKD01005283.1| || gi|354406631|gb|AGKD01052405.1|	ENSGACT00000026372 || ENSGACT00000015373 || ENSGACT00000026371	echinoderm microtubule associated protein like 6 [Source:HGNC Symbol;Acc:35412]	groupVI || groupIX
consensus44376_36	26.14
consensus42771_92	26.14
consensus4021_74	26.14
consensus2696_48	26.14	gi|354399741|gb|AGKD01059295.1|	ENSGACT00000001686 || ENSGACT00000001683	anaphase promoting complex subunit 1 [Source:HGNC Symbol;Acc:19988]	scaffold_156
consensus87274_17	26.14	gi|354376646|gb|AGKD01082390.1|	ENSGACT00000018858		groupII
consensus167369_78	26.14	gi|354442887|gb|AGKD01016155.1|	ENSGACT00000005467 || ENSGACT00000005470	plasminogen activator, tissue [Source:HGNC Symbol;Acc:9051]	groupXIII
consensus128665_28	26.14	gi|354446289|gb|AGKD01012753.1|	ENSGACT00000026563 || ENSGACT00000014700	TBC1 domain family, member 12 [Source:HGNC Symbol;Acc:29082] || TBC1 domain family, member 14 [Source:HGNC Symbol;Acc:29246]	groupVI || groupVII
consensus46322_23	28.97
consensus7632_94	32.79
consensus109201_59	40.43	gi|354168052|gb|AGKD01290434.1|	ENSGACT00000025992 || ENSGACT00000016886	pellino E3 ubiquitin protein ligase 1 [Source:HGNC Symbol;Acc:8827]	groupIX || groupXVIII
consensus16272_69	40.43	gi|354389104|gb|AGKD01069932.1| || gi|354226999|gb|AGKD01231528.1|	ENSGACT00000005800 || ENSGACT00000000381 || ENSGACT00000017804 || ENSGACT00000000379	lipin 1 [Source:HGNC Symbol;Acc:13345] || glutamate receptor, metabotropic 6 [Source:HGNC Symbol;Acc:4598] || SRC kinase signaling inhibitor 1 [Source:HGNC Symbol;Acc:29506]	groupV || groupXVIII || scaffold_114
consensus16272_68	40.43	gi|354389104|gb|AGKD01069932.1| || gi|354226999|gb|AGKD01231528.1|	ENSGACT00000005800 || ENSGACT00000000381 || ENSGACT00000017804 || ENSGACT00000000379	lipin 1 [Source:HGNC Symbol;Acc:13345] || glutamate receptor, metabotropic 6 [Source:HGNC Symbol;Acc:4598] || SRC kinase signaling inhibitor 1 [Source:HGNC Symbol;Acc:29506]	groupV || groupXVIII || scaffold_114
consensus64960_3417_pair_1_length_539_171	40.43
consensus111995_30	40.43	gi|354302056|gb|AGKD01156472.1|	ENSGACT00000009194 || ENSGACT00000013910		scaffold_185 || groupXVIII
consensus109201_36	40.43	gi|354168052|gb|AGKD01290434.1|	ENSGACT00000025992 || ENSGACT00000016886	pellino E3 ubiquitin protein ligase 1 [Source:HGNC Symbol;Acc:8827]	groupIX || groupXVIII
consensus22024_74	40.43	gi|354412881|gb|AGKD01046155.1|	ENSGACT00000008705	ST3 beta-galactoside alpha-2,3-sialyltransferase 4 [Source:HGNC Symbol;Acc:10864]	groupI
consensus171568_91	40.43	gi|354435245|gb|AGKD01023791.1|	ENSGACT00000005212 || ENSGACT00000005210	solute carrier family 1 (glutamate/neutral amino acid transporter), member 4 [Source:HGNC Symbol;Acc:10942]	groupVI
consensus16272_2779_pair_1_length_311_84	55.12	gi|354389104|gb|AGKD01069932.1| || gi|354226999|gb|AGKD01231528.1|	ENSGACT00000005800 || ENSGACT00000000381 || ENSGACT00000017804 || ENSGACT00000000379	lipin 1 [Source:HGNC Symbol;Acc:13345] || glutamate receptor, metabotropic 6 [Source:HGNC Symbol;Acc:4598] || SRC kinase signaling inhibitor 1 [Source:HGNC Symbol;Acc:29506]	groupV || groupXVIII || scaffold_114
LG17
SNP	Position	Salmon_Genome_Contig	Stickleback_transcripts_associated_with_SNP	Stickleback_Gene_names_associated_with_SNP	Stickleback_Linkage_Group
consensus101927_28	0	gi|354425945|gb|AGKD01033091.1|	ENSGACT00000024238 || ENSGACT00000024239	angiopoietin-like 2 [Source:HGNC Symbol;Acc:490] || Ral GEF with PH domain and SH3 binding motif 1 [Source:HGNC Symbol;Acc:16851]	groupXIV
consensus102988_77	6.72	gi|354442979|gb|AGKD01016063.1|	ENSGACT00000024312 || ENSGACT00000024333	solute carrier family 27 (fatty acid transporter), member 6 [Source:HGNC Symbol;Acc:11000]	groupXIV
consensus49249_19	9.68
consensus2159_76	9.68	gi|354425945|gb|AGKD01033091.1|	ENSGACT00000024238 || ENSGACT00000024239	angiopoietin-like 2 [Source:HGNC Symbol;Acc:490] || Ral GEF with PH domain and SH3 binding motif 1 [Source:HGNC Symbol;Acc:16851]	groupXIV
consensus130485_70	9.68
consensus6522_89	12.46
consensus42153_73	12.46
consensus56095_46	12.46		ENSGACT00000000207 || ENSGACT00000015399	Ca++-dependent secretion activator [Source:HGNC Symbol;Acc:1426]	scaffold_155 || groupXVII
consensus185777_95	12.47	gi|354416420|gb|AGKD01042616.1|	ENSGACT00000024446 || ENSGACT00000024449	solute carrier family 25 (mitochondrial carrier; phosphate carrier), member 25 [Source:HGNC Symbol;Acc:20663]	groupXIV
consensus115647_18	18.04	gi|354326264|gb|AGKD01132264.1| || gi|354438389|gb|AGKD01020649.1|	ENSGACT00000001345 || ENSGACT00000001344 || ENSGACT00000021054 || ENSGACT00000021051	laminin, gamma 1 (formerly LAMB2) [Source:HGNC Symbol;Acc:6492] || laminin, gamma 3 [Source:HGNC Symbol;Acc:6494]	scaffold_1238 || groupXIV
consensus98825_31	18.04
consensus210681_81	18.04
consensus158338_57	18.04
consensus88278_87	20.83	gi|354427952|gb|AGKD01031084.1| || gi|354453076|gb|AGKD01005969.1|	ENSGACT00000006937 || ENSGACT00000003169 || ENSGACT00000023924 || ENSGACT00000003166	collagen, type I, alpha 1 [Source:HGNC Symbol;Acc:2197] || thymidine kinase 2, mitochondrial [Source:HGNC Symbol;Acc:11831]	groupVI || groupXIV || groupXI
consensus297308_22	20.83
consensus79406_20	20.83
consensus88278_75	20.83	gi|354427952|gb|AGKD01031084.1| || gi|354453076|gb|AGKD01005969.1|	ENSGACT00000006937 || ENSGACT00000003169 || ENSGACT00000023924 || ENSGACT00000003166	collagen, type I, alpha 1 [Source:HGNC Symbol;Acc:2197] || thymidine kinase 2, mitochondrial [Source:HGNC Symbol;Acc:11831]	groupVI || groupXIV || groupXI
consensus114420_85	20.83	gi|354436321|gb|AGKD01022715.1| || gi|354391015|gb|AGKD01068021.1|	ENSGACT00000011258 || ENSGACT00000023455		groupXIII || groupXIV
consensus3335_79	23.62	gi|354368510|gb|AGKD01090526.1| || gi|354449906|gb|AGKD01009139.1|	ENSGACT00000022751 || ENSGACT00000022764 || ENSGACT00000022767 || ENSGACT00000022789	solute carrier family 20 (phosphate transporter), member 1 [Source:HGNC Symbol;Acc:10946] || germ cell-less, spermatogenesis associated 1 [Source:HGNC Symbol;Acc:23843] || gamma-glutamyl carboxylase [Source:HGNC Symbol;Acc:4247]	groupXIV
consensus154165_63	23.62
consensus95684_33	26.41
consensus66866_90	26.41	gi|354401505|gb|AGKD01057531.1|	ENSGACT00000010009 || ENSGACT00000005659	BCL2-like 1 [Source:HGNC Symbol;Acc:992]	groupXII || groupX
consensus55385_85	26.41
consensus3335_80	26.41	gi|354368510|gb|AGKD01090526.1| || gi|354449906|gb|AGKD01009139.1|	ENSGACT00000022751 || ENSGACT00000022764 || ENSGACT00000022767 || ENSGACT00000022789	solute carrier family 20 (phosphate transporter), member 1 [Source:HGNC Symbol;Acc:10946] || germ cell-less, spermatogenesis associated 1 [Source:HGNC Symbol;Acc:23843] || gamma-glutamyl carboxylase [Source:HGNC Symbol;Acc:4247]	groupXIV
consensus30262_16	26.41	gi|354430910|gb|AGKD01028126.1|	ENSGACT00000024138 || ENSGACT00000018906		groupXIII || groupXIV
consensus60409_44	26.41
consensus85243_70	26.41	gi|354441914|gb|AGKD01017128.1|	ENSGACT00000022951 || ENSGACT00000022950	NADH dehydrogenase (ubiquinone) 1 alpha subcomplex, 8, 19kDa [Source:HGNC Symbol;Acc:7692] || MORN repeat containing 5 [Source:HGNC Symbol;Acc:17841]	groupXIV
consensus45210_10	32.06
consensus135735_31	34.89	gi|354386022|gb|AGKD01073014.1|	ENSGACT00000008311 || ENSGACT00000008320		groupVIII
consensus111988_94	37.71
consensus17546_53	37.71
consensus74379_60	37.71	gi|354383029|gb|AGKD01076007.1|	ENSGACT00000010661 || ENSGACT00000021381	proprotein convertase subtilisin/kexin type 5 [Source:HGNC Symbol;Acc:8747]	groupXIII || groupXIV
consensus116891_88	37.71	gi|354449127|gb|AGKD01009916.1| || gi|354438941|gb|AGKD01020097.1|	ENSGACT00000002472 || ENSGACT00000015265	KIAA1244 [Source:HGNC Symbol;Acc:21213] || GDNF family receptor alpha 2 [Source:HGNC Symbol;Acc:4244]	groupVI || scaffold_176
consensus124846_92	37.71
consensus5377_25	37.71
consensus116891_86	37.71	gi|354449127|gb|AGKD01009916.1| || gi|354438941|gb|AGKD01020097.1|	ENSGACT00000002472 || ENSGACT00000015265	KIAA1244 [Source:HGNC Symbol;Acc:21213] || GDNF family receptor alpha 2 [Source:HGNC Symbol;Acc:4244]	groupVI || scaffold_176
consensus105637_57	41.07
consensus134349_23	45.6
consensus27815_42	55.04	gi|354428957|gb|AGKD01030079.1|	ENSGACT00000022374 || ENSGACT00000017141	phosphoglycerate mutase family member 5 [Source:HGNC Symbol;Acc:28763]	groupXIII || groupXIV
consensus98279_45	55.04	gi|354458081|gb|AGKD01000968.1| || gi|354432722|gb|AGKD01026314.1|	ENSGACT00000017787 || ENSGACT00000017784 || ENSGACT00000017793	NK6 homeobox 1 [Source:HGNC Symbol;Acc:7839] || RPL17-C18orf32 readthrough [Source:HGNC Symbol;Acc:44661]	scaffold_196
consensus1130_54	72.26	gi|354392825|gb|AGKD01066211.1|	ENSGACT00000001465 || ENSGACT00000001462	solute carrier family 25 (mitochondrial carrier; oxoglutarate carrier), member 11 [Source:HGNC Symbol;Acc:10981]	scaffold_129
consensus50470_66	75.61
consensus99796_13	75.61
consensus68657_71	78.43
consensus154878_2331_pair_1_length_312_158	78.43	gi|354344703|gb|AGKD01114038.1|	ENSGACT00000001503 || ENSGACT00000023223	G patch domain containing 1 [Source:HGNC Symbol;Acc:24658] || protein tyrosine phosphatase, receptor type, M [Source:HGNC Symbol;Acc:9675]	groupII || scaffold_146
consensus177369_46	78.43
consensus32475_17	78.43
consensus110481_12	78.43
consensus123114_92	78.43
consensus643_39	78.43
consensus66891_49	78.43	gi|354282280|gb|AGKD01176248.1| || gi|354438065|gb|AGKD01020973.1|	ENSGACT00000002955 || ENSGACT00000011645 || ENSGACT00000011637 || ENSGACT00000011669	discs, large homolog 5 (Drosophila) [Source:HGNC Symbol;Acc:2904] || annexin A11 [Source:HGNC Symbol;Acc:535]	groupVI || groupV
consensus183619_92	78.43
consensus177369_39	78.43
consensus120740_82	78.43
consensus63945_66	84.03	gi|354377016|gb|AGKD01082020.1|	ENSGACT00000010336 || ENSGACT00000010340		groupV
consensus29183_8	86.84		ENSGACT00000014576	glyoxalase domain containing 4 [Source:HGNC Symbol;Acc:14111]	groupI
consensus45233_31	86.84		ENSGACT00000008495 || ENSGACT00000012373		groupXIX || groupXI
consensus50158_47	86.84
consensus19158_25	86.84
consensus127214_90	86.84	gi|354439782|gb|AGKD01019258.1| || gi|354377016|gb|AGKD01082020.1|	ENSGACT00000010346 || ENSGACT00000019704 || ENSGACT00000010336 || ENSGACT00000010340		groupV || groupXI
consensus80792_69	86.84	gi|354397526|gb|AGKD01061510.1|	ENSGACT00000006172 || ENSGACT00000006174	mitochondrial genome maintenance exonuclease 1 [Source:HGNC Symbol;Acc:16205]	groupVI
consensus32501_32	86.84	gi|354456724|gb|AGKD01002322.1| || gi|354431400|gb|AGKD01027636.1|	ENSGACT00000009796 || ENSGACT00000009786 || ENSGACT00000009856 || ENSGACT00000009848	casein kinase 1, epsilon [Source:HGNC Symbol;Acc:2453] || transmembrane protein 184B [Source:HGNC Symbol;Acc:1310]	groupXI
consensus75950_41	86.84
consensus109487_83	86.84
consensus30270_81	95.3
consensus30443_43	95.3	gi|354456724|gb|AGKD01002322.1| || gi|354431400|gb|AGKD01027636.1|	ENSGACT00000009796 || ENSGACT00000009786 || ENSGACT00000009856 || ENSGACT00000009848	casein kinase 1, epsilon [Source:HGNC Symbol;Acc:2453] || transmembrane protein 184B [Source:HGNC Symbol;Acc:1310]	groupXI
consensus111077_9	95.3
consensus80792_11	101.26	gi|354397526|gb|AGKD01061510.1|	ENSGACT00000006172 || ENSGACT00000006174	mitochondrial genome maintenance exonuclease 1 [Source:HGNC Symbol;Acc:16205]	groupVI
consensus65344_17	104.42
consensus65344_60	104.42
LG18
SNP	Position	Salmon_Genome_Contig	Stickleback_transcripts_associated_with_SNP	Stickleback_Gene_names_associated_with_SNP	Stickleback_Linkage_Group
consensus192253_8	0		ENSGACT00000009033 || ENSGACT00000000093		groupXIX || scaffold_95
consensus35014_6269_pair_1_length_467_332	9.65		ENSGACT00000009033 || ENSGACT00000017410	erythrocyte membrane protein band 4.1-like 2 [Source:HGNC Symbol;Acc:3379]	groupXIX || groupXVIII
consensus133830_14140_pair_1_length_622_369	19.4		ENSGACT00000009033		groupXIX
consensus80397_29	19.4	gi|354385675|gb|AGKD01073361.1| || gi|354428829|gb|AGKD01030207.1|	ENSGACT00000008255 || ENSGACT00000002056	centrosomal protein 152kDa [Source:HGNC Symbol;Acc:29298] || histidine rich carboxyl terminus 1 [Source:HGNC Symbol;Acc:33872]	groupXIX || scaffold_1047
consensus152644_95	31.81
consensus20096_36	35.63	gi|354397472|gb|AGKD01061564.1|	ENSGACT00000009528		groupXIX
consensus133830_14140_pair_1_length_622_338	35.63		ENSGACT00000009033		groupXIX
consensus61618_92	35.63	gi|354029246|gb|AGKD01429224.1|	ENSGACT00000001440 || ENSGACT00000014622	ATP-binding cassette, sub-family C (CFTR/MRP), member 9 [Source:HGNC Symbol;Acc:60]	groupXIX || scaffold_121
consensus19418_77	38.69	gi|354233864|gb|AGKD01224663.1|	ENSGACT00000022353 || ENSGACT00000022352	mannosyl (alpha-1,3-)-glycoprotein beta-1,4-N-acetylglucosaminyltransferase, isozyme B [Source:HGNC Symbol;Acc:7048]	groupIV
consensus59428_17	38.69
consensus7193_12	38.69
consensus6840_34	38.69	gi|354076093|gb|AGKD01382377.1|	ENSGACT00000008215 || ENSGACT00000008200	dual oxidase 1 [Source:HGNC Symbol;Acc:3062]	groupXIX
consensus94878_35	38.69
consensus96054_76	41.95	gi|354295165|gb|AGKD01163363.1|	ENSGACT00000010192 || ENSGACT00000010802	SRSF protein kinase 1 [Source:HGNC Symbol;Acc:11305]	groupXII || groupXVII
consensus108404_19	41.95
consensus297572_7057_pair_1_length_563_100	46.15
consensus65721_90	56.46	gi|354389664|gb|AGKD01069372.1|	ENSGACT00000003544 || ENSGACT00000003546	EPH receptor A10 [Source:HGNC Symbol;Acc:19987]	groupX
consensus6990_44	56.46	gi|354411873|gb|AGKD01047163.1|	ENSGACT00000007315 || ENSGACT00000007320	zinc finger, matrin-type 4 [Source:HGNC Symbol;Acc:25844]	groupXIII
consensus100273_72	61.59
consensus84556_15	61.59
consensus67836_22	69.43
consensus47603_92	69.43
consensus36575_90	80.01
consensus50365_32	85.05	gi|354439149|gb|AGKD01019891.1|	ENSGACT00000006403 || ENSGACT00000006398	regulating synaptic membrane exocytosis 2 [Source:HGNC Symbol;Acc:17283]	groupXX
consensus83903_77	91.8
consensus47083_51	91.8
consensus32773_37	101.92		ENSGACT00000011969	endoplasmic reticulum protein 44 [Source:HGNC Symbol;Acc:18311]	groupXX
consensus13856_60	105.22	gi|354361577|gb|AGKD01097459.1|	ENSGACT00000003471 || ENSGACT00000002620	lon peptidase 1, mitochondrial [Source:HGNC Symbol;Acc:9479] || lon peptidase 2, peroxisomal [Source:HGNC Symbol;Acc:20598]	groupXIX || scaffold_56
consensus150722_88	110.89	gi|354454786|gb|AGKD01004260.1|	ENSGACT00000008874 || ENSGACT00000008868	collagen, type XXIV, alpha 1 [Source:HGNC Symbol;Acc:20821]	groupVIII
consensus62587_28	110.89
consensus90995_52	110.89	gi|354456679|gb|AGKD01002367.1|	ENSGACT00000002670 || ENSGACT00000001849	phosphodiesterase 6D, cGMP-specific, rod, delta [Source:HGNC Symbol;Acc:8788] || prohibitin 2 [Source:HGNC Symbol;Acc:30306]	scaffold_219 || scaffold_56
consensus159430_86	110.89
consensus131418_91	116.69	gi|354433095|gb|AGKD01025941.1|	ENSGACT00000001322 || ENSGACT00000013239	death inducer-obliterator 1 [Source:HGNC Symbol;Acc:2680] || allantoicase [Source:HGNC Symbol;Acc:17377]	groupXVII || scaffold_670
consensus172321_77	116.69	gi|354419016|gb|AGKD01040020.1|	ENSGACT00000006778 || ENSGACT00000006783	paired related homeobox 1 [Source:HGNC Symbol;Acc:9142]	groupVIII
consensus172321_76	116.69	gi|354419016|gb|AGKD01040020.1|	ENSGACT00000006778 || ENSGACT00000006783	paired related homeobox 1 [Source:HGNC Symbol;Acc:9142]	groupVIII
consensus68589_9	120.41
LG19
SNP	Position	Salmon_Genome_Contig	Stickleback_transcripts_associated_with_SNP	Stickleback_Gene_names_associated_with_SNP	Stickleback_Linkage_Group
consensus68788_38	0
consensus167969_74	0
consensus3705_38	0
consensus63402_42	0		ENSGACT00000000422		scaffold_167
consensus5956_47	0	gi|354443634|gb|AGKD01015408.1| || gi|354429926|gb|AGKD01029110.1| || gi|354358581|gb|AGKD01100455.1|	ENSGACT00000023527 || ENSGACT00000023523	guanylate cyclase 1, soluble, alpha 3 [Source:HGNC Symbol;Acc:4685]	groupIX
consensus54110_90	0
consensus138222_86	0
consensus58374_79	3.23
LG20
SNP	Position	Salmon_Genome_Contig	Stickleback_transcripts_associated_with_SNP	Stickleback_Gene_names_associated_with_SNP	Stickleback_Linkage_Group
consensus39780_13	0		ENSGACT00000000162 || ENSGACT00000000163		scaffold_58
consensus88867_7	0	gi|354429181|gb|AGKD01029855.1|	ENSGACT00000025096		groupVII
consensus171114_89	0	gi|354444192|gb|AGKD01014850.1|	ENSGACT00000010024 || ENSGACT00000010038	low density lipoprotein receptor-related protein 1B [Source:HGNC Symbol;Acc:6693]	groupXVI
consensus48145_38	0		ENSGACT00000025096		groupVII
consensus127913_67	0	gi|354412476|gb|AGKD01046560.1| || gi|354294773|gb|AGKD01163755.1|	ENSGACT00000002027 || ENSGACT00000002026		groupXVI
consensus16164_43	2.79
consensus65114_74	2.79	gi|354390940|gb|AGKD01068096.1|	ENSGACT00000023833 || ENSGACT00000000433		groupIX || scaffold_131
consensus42073_18	5.58
consensus42073_58	5.58
consensus616_36	5.59		ENSGACT00000009165 || ENSGACT00000009159	phosphatidylinositol-specific phospholipase C, X domain containing 3 [Source:HGNC Symbol;Acc:31822]	groupXIII
consensus125680_54	5.59
consensus113420_61	5.59	gi|354375394|gb|AGKD01083642.1|	ENSGACT00000006613 || ENSGACT00000001686	anaphase promoting complex subunit 1 [Source:HGNC Symbol;Acc:19988] || smg-1 homolog, phosphatidylinositol 3-kinase-related kinase (C. elegans) [Source:HGNC Symbol;Acc:30045]	scaffold_156 || groupXI
consensus52930_27	5.59
consensus19225_70	5.59	gi|354454121|gb|AGKD01004925.1| || gi|354433039|gb|AGKD01025997.1|	ENSGACT00000005168 || ENSGACT00000005185 || ENSGACT00000005177 || ENSGACT00000005128	Fanconi anemia, complementation group B [Source:HGNC Symbol;Acc:3583] || glycine receptor, alpha 2 [Source:HGNC Symbol;Acc:4327]	groupXVI
consensus60374_73	5.59
consensus211021_72	5.59	gi|354318159|gb|AGKD01140369.1|	ENSGACT00000016930 || ENSGACT00000024233 || ENSGACT00000003222 || ENSGACT00000003226	VMA21 vacuolar H+-ATPase homolog (S. cerevisiae) [Source:HGNC Symbol;Acc:22082]	groupXXI || groupXI || groupIV
consensus131627_63	5.59	gi|354404901|gb|AGKD01054135.1|	ENSGACT00000004514 || ENSGACT00000004529	GA binding protein transcription factor, alpha subunit 60kDa [Source:HGNC Symbol;Acc:4071]	groupXVI
consensus34071_26	5.59
consensus50596_37	8.72
consensus55305_60	12.74	gi|354399967|gb|AGKD01059069.1|	ENSGACT00000004166 || ENSGACT00000019992	immunoglobulin-like domain containing receptor 2 [Source:HGNC Symbol;Acc:18131]	groupII || groupXVI
LG21
SNP	Position	Salmon_Genome_Contig	Stickleback_transcripts_associated_with_SNP	Stickleback_Gene_names_associated_with_SNP	Stickleback_Linkage_Group
consensus14194_90	0
consensus68456_25	4.56
consensus82722_55	4.56	gi|354259463|gb|AGKD01199064.1|	ENSGACT00000021197	elongator acetyltransferase complex subunit 4 [Source:HGNC Symbol;Acc:1171]	groupII
consensus10354_82	11.05	gi|354430657|gb|AGKD01028379.1| || gi|354333075|gb|AGKD01125453.1|	ENSGACT00000024312 || ENSGACT00000019859 || ENSGACT00000019855	solute carrier family 27 (fatty acid transporter), member 6 [Source:HGNC Symbol;Acc:11000]	groupII || groupXIV
consensus121249_85	17.03
consensus55896_59	23.03		ENSGACT00000019323 || ENSGACT00000019320	peptidase D [Source:HGNC Symbol;Acc:8840]	groupII
consensus55896_74	23.03		ENSGACT00000019323 || ENSGACT00000019320	peptidase D [Source:HGNC Symbol;Acc:8840]	groupII
consensus70169_82	25.93
consensus88820_80	25.93
consensus9733_17	25.93	gi|354443375|gb|AGKD01015667.1| || gi|354446447|gb|AGKD01012595.1|	ENSGACT00000020696 || ENSGACT00000020697 || ENSGACT00000020700 || ENSGACT00000020698	suppression of tumorigenicity 5 [Source:HGNC Symbol;Acc:11350]	groupII
consensus70169_57	25.93
consensus67378_50	34.41
consensus95498_50	34.41
consensus57026_55	34.41
consensus59618_36	41.62	gi|354416466|gb|AGKD01042570.1|	ENSGACT00000019141 || ENSGACT00000021037		groupII
consensus128403_95	48.81
consensus128403_94	48.81
consensus21145_16	48.81	gi|354429426|gb|AGKD01029610.1| || gi|354405909|gb|AGKD01053127.1|	ENSGACT00000009194 || ENSGACT00000020855		groupII || groupXVIII
consensus49826_48	48.81	gi|354256399|gb|AGKD01202128.1| || gi|354457446|gb|AGKD01001603.1|	ENSGACT00000018798 || ENSGACT00000020882	adaptor-related protein complex 1, gamma 1 subunit [Source:HGNC Symbol;Acc:555] || adaptor-related protein complex 1, gamma 2 subunit [Source:HGNC Symbol;Acc:556]	groupII || groupIII
consensus121467_11	48.81	gi|354447225|gb|AGKD01011817.1| || gi|354400375|gb|AGKD01058661.1|	ENSGACT00000018798 || ENSGACT00000020882 || ENSGACT00000020885	adaptor-related protein complex 1, gamma 1 subunit [Source:HGNC Symbol;Acc:555] || adaptor-related protein complex 1, gamma 2 subunit [Source:HGNC Symbol;Acc:556] || zinc finger protein 821 [Source:HGNC Symbol;Acc:28043]	groupII || groupIII
consensus137577_50	51.86	gi|354457363|gb|AGKD01001686.1| || gi|354444455|gb|AGKD01014587.1|	ENSGACT00000021940 || ENSGACT00000021942	neuroplastin [Source:HGNC Symbol;Acc:17867]	groupII
consensus29300_85	51.86	gi|354429516|gb|AGKD01029520.1| || gi|354432930|gb|AGKD01026106.1|	ENSGACT00000019357 || ENSGACT00000004394 || ENSGACT00000021502	calcium channel, voltage-dependent, N type, alpha 1B subunit [Source:HGNC Symbol;Acc:1389] || enolase family member 4 [Source:HGNC Symbol;Acc:31670] || polymerase (RNA) II (DNA directed) polypeptide B, 140kDa [Source:HGNC Symbol;Acc:9188]	scaffold_76 || groupXIII || groupIV
consensus29300_83	51.86	gi|354429516|gb|AGKD01029520.1| || gi|354432930|gb|AGKD01026106.1|	ENSGACT00000019357 || ENSGACT00000004394 || ENSGACT00000021502	calcium channel, voltage-dependent, N type, alpha 1B subunit [Source:HGNC Symbol;Acc:1389] || enolase family member 4 [Source:HGNC Symbol;Acc:31670] || polymerase (RNA) II (DNA directed) polypeptide B, 140kDa [Source:HGNC Symbol;Acc:9188]	scaffold_76 || groupXIII || groupIV
consensus2663_87	54.9
consensus174999_81	59.09	gi|354419681|gb|AGKD01039355.1| || gi|354373101|gb|AGKD01085935.1|	ENSGACT00000008069 || ENSGACT00000020545	immunoglobulin superfamily, DCC subclass, member 3 [Source:HGNC Symbol;Acc:9700] || protogenin [Source:HGNC Symbol;Acc:26373]	groupII || groupXIX
LG22
SNP	Position	Salmon_Genome_Contig	Stickleback_transcripts_associated_with_SNP	Stickleback_Gene_names_associated_with_SNP	Stickleback_Linkage_Group
consensus98621_51	0
consensus58136_93	7.75	gi|354351458|gb|AGKD01107578.1| || gi|354416507|gb|AGKD01042529.1|	ENSGACT00000012065 || ENSGACT00000019179 || ENSGACT00000015581	aquaporin 8 [Source:HGNC Symbol;Acc:642]	groupXI || scaffold_112 || groupV
consensus23678_69	7.75
consensus124098_80	14.14	gi|354407187|gb|AGKD01051849.1|	ENSGACT00000021426	germ cell associated 2 (haspin) [Source:HGNC Symbol;Acc:19682]	groupIX
consensus72296_71	17.35
consensus79537_6808_pair_1_length_597_175	17.35	gi|354454671|gb|AGKD01004375.1|	ENSGACT00000011973 || ENSGACT00000011964	melanoma cell adhesion molecule [Source:HGNC Symbol;Acc:6934]	groupI
consensus42741_83	17.35
consensus47326_36	17.35	gi|354449845|gb|AGKD01009200.1| || gi|354451187|gb|AGKD01007858.1|	ENSGACT00000024920 || ENSGACT00000024921	PWP1 homolog (S. cerevisiae) [Source:HGNC Symbol;Acc:17015]	groupIV
consensus17374_54	20.22	gi|354455096|gb|AGKD01003950.1| || gi|354441409|gb|AGKD01017633.1|	ENSGACT00000025332 || ENSGACT00000025331 || ENSGACT00000000632 || ENSGACT00000025335	ets variant 6 [Source:HGNC Symbol;Acc:3495] || BCL2-associated athanogene 6 [Source:HGNC Symbol;Acc:13919] || family with sequence similarity 19 (chemokine (C-C motif)-like), member A2 [Source:HGNC Symbol;Acc:21589]	groupIV || scaffold_101
consensus56192_8	26
consensus168388_84	31.76	gi|354456487|gb|AGKD01002559.1|	ENSGACT00000006245 || ENSGACT00000019266	4-aminobutyrate aminotransferase [Source:HGNC Symbol;Acc:23] || enoyl CoA hydratase domain containing 2 [Source:HGNC Symbol;Acc:23408]	groupVIII || groupXI
consensus109049_8	31.76	gi|354259287|gb|AGKD01199240.1|	ENSGACT00000026496	synaptotagmin I [Source:HGNC Symbol;Acc:11509]	groupIV
consensus27606_95	31.76	gi|354224132|gb|AGKD01234395.1| || gi|354402212|gb|AGKD01056824.1|	ENSGACT00000014857 || ENSGACT00000024983 || ENSGACT00000023963 || ENSGACT00000013239	death inducer-obliterator 1 [Source:HGNC Symbol;Acc:2680] || activin A receptor, type IIB [Source:HGNC Symbol;Acc:174] || wingless-type MMTV integration site family, member 7A [Source:HGNC Symbol;Acc:12786] || periphilin 1 [Source:HGNC Symbol;Acc:19369]	groupXVII || scaffold_182 || groupIV
consensus48896_44	45.6
consensus83668_62	49.2
consensus21079_64	49.2	gi|354421034|gb|AGKD01038002.1| || gi|354414369|gb|AGKD01044667.1|	ENSGACT00000005486 || ENSGACT00000018496	DAZ interacting protein 1-like [Source:HGNC Symbol;Acc:26551]	groupI || groupXVI
consensus53633_8	52.2	gi|354455667|gb|AGKD01003379.1| || gi|354339445|gb|AGKD01119296.1|	ENSGACT00000003751 || ENSGACT00000009289 || ENSGACT00000013375 || ENSGACT00000003759	karyopherin alpha 3 (importin alpha 4) [Source:HGNC Symbol;Acc:6396] || karyopherin alpha 2 (RAG cohort 1, importin alpha 1) [Source:HGNC Symbol;Acc:6395] || karyopherin alpha 4 (importin alpha 3) [Source:HGNC Symbol;Acc:6397] || regulator of chromosome condensation (RCC1) and BTB (POZ) domain containing protein 1 [Source:HGNC Symbol;Acc:18243]	groupXVI || groupI || groupXI
consensus140615_11	52.2	gi|354437936|gb|AGKD01021100.1|	ENSGACT00000016985 || ENSGACT00000016970	Finkel-Biskis-Reilly murine sarcoma virus (FBR-MuSV) ubiquitously expressed [Source:HGNC Symbol;Acc:3597]	groupXVIII
consensus88437_7228_pair_1_length_559_160	65.44
LG23
SNP	Position	Salmon_Genome_Contig	Stickleback_transcripts_associated_with_SNP	Stickleback_Gene_names_associated_with_SNP	Stickleback_Linkage_Group
consensus9157_20	0
consensus64366_94	6.96
consensus3956_69	10.01
consensus32347_73	10.01	gi|354446615|gb|AGKD01012427.1|	ENSGACT00000008925 || ENSGACT00000016265	zinc finger protein 292 [Source:HGNC Symbol;Acc:18410]	groupXVIII || groupXVI
consensus46335_31	10.01
consensus63762_51	10.01
consensus79615_39	10.01
consensus173544_75	10.01
consensus69272_94	10.01	gi|354354691|gb|AGKD01104345.1| || gi|354419957|gb|AGKD01039079.1|	ENSGACT00000026131 || ENSGACT00000026130 || ENSGACT00000019819 || ENSGACT00000026132 || ENSGACT00000000132	ATPase, Ca++ transporting, plasma membrane 1 [Source:HGNC Symbol;Acc:814] || family with sequence similarity 57, member B [Source:HGNC Symbol;Acc:25295]	groupIV || scaffold_343 || groupXI
consensus13395_45	10.01	gi|354435456|gb|AGKD01023580.1|	ENSGACT00000025908 || ENSGACT00000026618	discs, large homolog 2 (Drosophila) [Source:HGNC Symbol;Acc:2901] || chromosome 4 open reading frame 29 [Source:HGNC Symbol;Acc:26111]	groupVII || groupIV
consensus90211_7	10.01	gi|354394078|gb|AGKD01064958.1| || gi|354368947|gb|AGKD01090089.1|	ENSGACT00000019609 || ENSGACT00000019611	NADH dehydrogenase (ubiquinone) Fe-S protein 1, 75kDa (NADH-coenzyme Q reductase) [Source:HGNC Symbol;Acc:7707]	groupI
consensus108880_13	10.01	gi|354448247|gb|AGKD01010796.1|	ENSGACT00000002695 || ENSGACT00000002693	epithelial cell transforming sequence 2 oncogene [Source:HGNC Symbol;Acc:3155]	scaffold_56
consensus146930_88	10.01
consensus75981_36	12.79	gi|354410637|gb|AGKD01048399.1|	ENSGACT00000019583 || ENSGACT00000000483	sema domain, seven thrombospondin repeats (type 1 and type 1-like), transmembrane domain (TM) and short cytoplasmic domain, (semaphorin) 5B [Source:HGNC Symbol;Acc:10737]	scaffold_768 || groupI
consensus76813_5101_pair_1_length_481_96	12.79		ENSGACT00000016769 || ENSGACT00000018429	xin actin-binding repeat containing 2 [Source:HGNC Symbol;Acc:14303] || xin actin-binding repeat containing 1 [Source:HGNC Symbol;Acc:14301]	groupI || groupIII
consensus1530_5861_pair_2_length_400_147	12.79	gi|354435456|gb|AGKD01023580.1|	ENSGACT00000025908 || ENSGACT00000026618	discs, large homolog 2 (Drosophila) [Source:HGNC Symbol;Acc:2901] || chromosome 4 open reading frame 29 [Source:HGNC Symbol;Acc:26111]	groupVII || groupIV
consensus58976_62	12.79
consensus58976_66	12.79
consensus141100_20	19.74	gi|354452891|gb|AGKD01006154.1|	ENSGACT00000012255 || ENSGACT00000021115	hairy and enhancer of split 4 (Drosophila) [Source:HGNC Symbol;Acc:24149] || hairy and enhancer of split 1, (Drosophila) [Source:HGNC Symbol;Acc:5192]	groupVIII || groupIII
consensus56413_25	19.74
consensus13123_3378_pair_1_length_554_154	19.74	gi|354455297|gb|AGKD01003749.1|	ENSGACT00000020846 || ENSGACT00000012308	ATPase type 13A3 [Source:HGNC Symbol;Acc:24113]	groupVIII || groupIII
consensus54455_41	19.74
consensus56731_53	19.74
consensus23898_76	19.74
consensus211782_42	19.74
consensus84938_66	23.25	gi|354243500|gb|AGKD01215027.1|	ENSGACT00000011963		groupVIII
consensus95175_76	27.92	gi|354456170|gb|AGKD01002876.1|	ENSGACT00000014141 || ENSGACT00000017657	ELAV (embryonic lethal, abnormal vision, Drosophila)-like 1 (Hu antigen R) [Source:HGNC Symbol;Acc:3312]	groupXV || groupVIII
consensus23778_61	38.7
consensus73523_29	38.7
consensus87670_30	44.39
consensus67033_25	44.39
consensus19006_16	44.39
consensus62257_29	44.4	gi|354405461|gb|AGKD01053575.1| || gi|354171919|gb|AGKD01286567.1| || gi|354457119|gb|AGKD01001930.1|	ENSGACT00000018250 || ENSGACT00000018252	malonyl-CoA decarboxylase [Source:HGNC Symbol;Acc:7150]	groupXIX
consensus123539_86	44.4
consensus45568_28	44.4	gi|354370927|gb|AGKD01088109.1|	ENSGACT00000002873 || ENSGACT00000021069	microtubule-associated protein 1B [Source:HGNC Symbol;Acc:6836]	groupXVI || groupXIV
consensus43611_37	44.4
consensus79291_30	47.71	gi|354364309|gb|AGKD01094727.1|	ENSGACT00000018639	mitogen-activated protein kinase 8 interacting protein 1 [Source:HGNC Symbol;Acc:6882]	groupXIX
consensus16241_69	62.8
consensus45925_83	69.09
consensus107393_61	73.84
consensus66249_73	73.84
consensus44436_93	73.84	gi|354344990|gb|AGKD01113751.1|	ENSGACT00000016874 || ENSGACT00000016878	KIAA1324-like [Source:HGNC Symbol;Acc:21945]	groupXIX
consensus120629_79	77.81	gi|354370985|gb|AGKD01088051.1| || gi|354415620|gb|AGKD01043416.1|	ENSGACT00000023833 || ENSGACT00000023832 || ENSGACT00000003169 || ENSGACT00000003166	thymidine kinase 2, mitochondrial [Source:HGNC Symbol;Acc:11831]	groupIX || groupVI
consensus62257_23	77.81	gi|354405461|gb|AGKD01053575.1| || gi|354171919|gb|AGKD01286567.1| || gi|354457119|gb|AGKD01001930.1|	ENSGACT00000018250 || ENSGACT00000018252	malonyl-CoA decarboxylase [Source:HGNC Symbol;Acc:7150]	groupXIX
consensus89272_46	77.81	gi|354370928|gb|AGKD01088108.1| || gi|354454573|gb|AGKD01004473.1| || gi|354447635|gb|AGKD01011407.1|	ENSGACT00000017778 || ENSGACT00000009482 || ENSGACT00000012923 || ENSGACT00000021069	microtubule-associated protein 1B [Source:HGNC Symbol;Acc:6836] || microtubule-associated protein 1A [Source:HGNC Symbol;Acc:6835] || microtubule-associated protein 1S [Source:HGNC Symbol;Acc:15715]	groupXIX || groupXV || groupXIV || groupVIII
consensus71153_44	82.43	gi|354456170|gb|AGKD01002876.1|	ENSGACT00000014141 || ENSGACT00000017657	ELAV (embryonic lethal, abnormal vision, Drosophila)-like 1 (Hu antigen R) [Source:HGNC Symbol;Acc:3312]	groupXV || groupVIII
consensus57548_50	87.05
consensus59554_13	87.05
consensus66044_11	93.32
consensus117146_94	107.34
consensus9745_30	110.46	gi|354429465|gb|AGKD01029571.1|	ENSGACT00000016995 || ENSGACT00000018460	forkhead box O6 [Source:HGNC Symbol;Acc:24814] || vasoactive intestinal peptide receptor 1 [Source:HGNC Symbol;Acc:12694]	groupIII || groupXX
consensus234176_42	110.46
consensus72685_12	110.46
consensus103643_14	110.46	gi|354047846|gb|AGKD01410624.1| || gi|354422153|gb|AGKD01036883.1| || gi|354303504|gb|AGKD01155024.1|	ENSGACT00000005125 || ENSGACT00000004519	parvin, alpha [Source:HGNC Symbol;Acc:14652] || parvin, beta [Source:HGNC Symbol;Acc:14653]	groupXIX
consensus152639_74	110.46
consensus123446_38	113.67
consensus100463_91	113.67
consensus62604_89	113.67
LG24
SNP	Position	Salmon_Genome_Contig	Stickleback_transcripts_associated_with_SNP	Stickleback_Gene_names_associated_with_SNP	Stickleback_Linkage_Group
consensus26302_48	0	gi|354419721|gb|AGKD01039315.1|	ENSGACT00000009785 || ENSGACT00000002203 || ENSGACT00000023645	iron-responsive element binding protein 2 [Source:HGNC Symbol;Acc:6115] || aconitase 1, soluble [Source:HGNC Symbol;Acc:117] || alkaline ceramidase 2 [Source:HGNC Symbol;Acc:23675]	scaffold_106 || groupXIX || groupIX
consensus3836_10	4.18
consensus38219_47	4.18
consensus42317_16	11.13	gi|354315995|gb|AGKD01142533.1| || gi|354244801|gb|AGKD01213726.1|	ENSGACT00000013676 || ENSGACT00000013682 || ENSGACT00000025624 || ENSGACT00000005051	B-cell CLL/lymphoma 6, member B [Source:HGNC Symbol;Acc:1002] || B-cell CLL/lymphoma 6 [Source:HGNC Symbol;Acc:1001]	groupVIII || groupVII || groupI
consensus19661_62	11.13	gi|354319726|gb|AGKD01138802.1|	ENSGACT00000024415 || ENSGACT00000024417	N-acetyltransferase 8-like (GCN5-related, putative) [Source:HGNC Symbol;Acc:26742]	groupIX
consensus82283_10	16.79
consensus114630_94	20.59	gi|354385163|gb|AGKD01073873.1|	ENSGACT00000027016 || ENSGACT00000025609		groupVII
consensus114630_95	20.59	gi|354385163|gb|AGKD01073873.1|	ENSGACT00000027016 || ENSGACT00000025609		groupVII
consensus114207_59	20.59		ENSGACT00000008535	peptidylprolyl isomerase H (cyclophilin H) [Source:HGNC Symbol;Acc:14651]	groupXII
consensus130544_40	28.25
consensus130544_43	28.25
consensus45927_10	28.25
consensus135256_71	36.8	gi|354337483|gb|AGKD01121258.1| || gi|354420165|gb|AGKD01038871.1|	ENSGACT00000000215 || ENSGACT00000025212		groupVII || scaffold_216
consensus141677_41	45.52		ENSGACT00000024113 || ENSGACT00000024112	SEC14-like 1 (S. cerevisiae) [Source:HGNC Symbol;Acc:10698]	groupIX
consensus17348_45	52.57
consensus101490_27	52.57
consensus101345_10	62.32
consensus73224_81	77.67
consensus65272_39	81.11	gi|354452882|gb|AGKD01006163.1| || gi|354447054|gb|AGKD01011988.1|	ENSGACT00000025309 || ENSGACT00000025300 || ENSGACT00000025306 || ENSGACT00000005748	ADP-ribosylation factor-like 1 [Source:HGNC Symbol;Acc:692] || KIAA1147 [Source:HGNC Symbol;Acc:29472] || ADP-ribosylation factor 1 [Source:HGNC Symbol;Acc:652] || UTP20, small subunit (SSU) processome component, homolog (yeast) [Source:HGNC Symbol;Acc:17897]	groupV || groupIV
consensus144942_84	86.33		ENSGACT00000010687 || ENSGACT00000023424		groupIII || groupXI
consensus16938_90	86.33
consensus141207_94	92.6
LG25
SNP	Position	Salmon_Genome_Contig	Stickleback_transcripts_associated_with_SNP	Stickleback_Gene_names_associated_with_SNP	Stickleback_Linkage_Group
consensus159876_92	0	gi|354442178|gb|AGKD01016864.1|	ENSGACT00000012833 || ENSGACT00000012838	H6 family homeobox 2 [Source:HGNC Symbol;Acc:5018] || H6 family homeobox 3 [Source:HGNC Symbol;Acc:5019]	groupVI
consensus54849_66	8.51
consensus157749_46	8.51
consensus148064_77	14.52
consensus148064_4351_pair_1_length_365_97	26.32
consensus31436_13	26.32
consensus4282_25	37.5
consensus5347_7387_pair_1_length_562_234	41.23		ENSGACT00000000093 || ENSGACT00000000652		scaffold_95 || scaffold_366
consensus128048_27	41.23
consensus71302_94	44.04
consensus30647_73	44.04	gi|354360255|gb|AGKD01098781.1|	ENSGACT00000014255		scaffold_133
consensus53868_14	44.04
consensus168258_72	44.04
consensus31178_15	44.04	gi|354449605|gb|AGKD01009438.1| || gi|354406796|gb|AGKD01052240.1|	ENSGACT00000016860 || ENSGACT00000017935 || ENSGACT00000011892 || ENSGACT00000016836	coiled-coil domain containing 64 [Source:HGNC Symbol;Acc:28095]	groupXIII || groupI
consensus60545_79	44.04
consensus38240_62	44.04
consensus67900_83	44.04	gi|354286344|gb|AGKD01172184.1|	ENSGACT00000023264 || ENSGACT00000018906	katanin p80 (WD repeat containing) subunit B 1 [Source:HGNC Symbol;Acc:6217]	groupII || groupXIII
consensus30647_88	44.04	gi|354360255|gb|AGKD01098781.1|	ENSGACT00000014255		scaffold_133
consensus163868_62	44.04
consensus109040_80	44.04
consensus150228_70	44.04	gi|354395157|gb|AGKD01063879.1| || gi|354329829|gb|AGKD01128699.1|	ENSGACT00000014534 || ENSGACT00000014537	nucleoredoxin [Source:HGNC Symbol;Acc:18008]	groupI
consensus44256_31	44.04
consensus6532_12	44.04
consensus14648_87	44.04	gi|354189581|gb|AGKD01268905.1|	ENSGACT00000008313 || ENSGACT00000001874	chromosome 6 open reading frame 52 [Source:HGNC Symbol;Acc:20881] || hydroxysteroid (17-beta) dehydrogenase 4 [Source:HGNC Symbol;Acc:5213]	scaffold_111 || groupXIII
consensus117775_9	46.85	gi|354452816|gb|AGKD01006229.1| || gi|354385579|gb|AGKD01073457.1|	ENSGACT00000014417 || ENSGACT00000019209 || ENSGACT00000001137	WD repeat domain 81 [Source:HGNC Symbol;Acc:26600] || cytochrome P450, family 2, subfamily J, polypeptide 2 [Source:HGNC Symbol;Acc:2634]	groupI || scaffold_37 || groupVIII
consensus123196_71	46.85		ENSGACT00000011204 || ENSGACT00000008790	CDK5 regulatory subunit associated protein 1-like 1 [Source:HGNC Symbol;Acc:21050]	groupX || groupXX
consensus32979_34	52.5
consensus86450_44	52.5	gi|354382462|gb|AGKD01076574.1|	ENSGACT00000001428 || ENSGACT00000015972	oxoglutarate (alpha-ketoglutarate) dehydrogenase (lipoamide) [Source:HGNC Symbol;Acc:8124] || UDP-N-acetyl-alpha-D-galactosamine:polypeptide N-acetylgalactosaminyltransferase 14 (GalNAc-T14) [Source:HGNC Symbol;Acc:22946]	groupXVIII || scaffold_150
consensus1607_90	52.5
consensus97272_37	55.33	gi|354314808|gb|AGKD01143720.1| || gi|354016354|gb|AGKD01442116.1|	ENSGACT00000011997 || ENSGACT00000012464	glutamate receptor, ionotropic, kainate 5 [Source:HGNC Symbol;Acc:4583] || glutamate receptor, ionotropic, kainate 4 [Source:HGNC Symbol;Acc:4582]	groupI || groupXX
consensus29636_15	58.16
consensus6271_33	58.16	gi|354382089|gb|AGKD01076947.1| || gi|354360666|gb|AGKD01098370.1|	ENSGACT00000015502 || ENSGACT00000015500		groupI
consensus67114_7	58.16	gi|354453669|gb|AGKD01005377.1|	ENSGACT00000017104	G2/M-phase specific E3 ubiquitin protein ligase [Source:HGNC Symbol;Acc:20338]	scaffold_247
consensus70143_8	58.16
consensus72496_94	58.16
consensus104410_30	58.16	gi|354453669|gb|AGKD01005377.1|	ENSGACT00000017104	G2/M-phase specific E3 ubiquitin protein ligase [Source:HGNC Symbol;Acc:20338]	scaffold_247
consensus45278_26	58.16
consensus22570_80	58.17	gi|354454027|gb|AGKD01005019.1|	ENSGACT00000002705 || ENSGACT00000011379	MCF.2 cell line derived transforming sequence-like 2 [Source:HGNC Symbol;Acc:30319] || sterile alpha and TIR motif containing 1 [Source:HGNC Symbol;Acc:17074]	groupI || scaffold_56
consensus46085_92	58.17	gi|354392589|gb|AGKD01066447.1| || gi|354400847|gb|AGKD01058189.1|	ENSGACT00000004394 || ENSGACT00000015434 || ENSGACT00000001137 || ENSGACT00000024535	calcium channel, voltage-dependent, N type, alpha 1B subunit [Source:HGNC Symbol;Acc:1389] || calcium channel, voltage-dependent, gamma subunit 5 [Source:HGNC Symbol;Acc:1409]	groupIX || groupXIII || scaffold_37 || groupXI
consensus127537_47	58.17	gi|354401348|gb|AGKD01057688.1| || gi|354437779|gb|AGKD01021257.1|	ENSGACT00000020219 || ENSGACT00000010076	RAS p21 protein activator 3 [Source:HGNC Symbol;Acc:20331] || RAS p21 protein activator 2 [Source:HGNC Symbol;Acc:9872]	groupII || groupI
consensus139472_43	58.17	gi|354425331|gb|AGKD01033705.1|	ENSGACT00000027635 || ENSGACT00000017564	glycerophosphodiester phosphodiesterase domain containing 4 [Source:HGNC Symbol;Acc:24849]	groupVII || groupI
consensus24003_26	58.17	gi|354441185|gb|AGKD01017857.1| || gi|354452782|gb|AGKD01006263.1|	ENSGACT00000013435 || ENSGACT00000013420 || ENSGACT00000013413	structural maintenance of chromosomes 4 [Source:HGNC Symbol;Acc:14013] || intraflagellar transport 80 homolog (Chlamydomonas) [Source:HGNC Symbol;Acc:29262]	groupI
consensus98597_42	58.17	gi|354447424|gb|AGKD01011618.1|	ENSGACT00000026690 || ENSGACT00000005269	interferon regulatory factor 2 binding protein-like [Source:HGNC Symbol;Acc:14282]	groupXV || groupVII
consensus84454_45	60.95
consensus13121_15	60.95	gi|354440704|gb|AGKD01018338.1| || gi|354294056|gb|AGKD01164472.1|	ENSGACT00000012771 || ENSGACT00000026525	v-rel reticuloendotheliosis viral oncogene homolog B [Source:HGNC Symbol;Acc:9956] || v-rel reticuloendotheliosis viral oncogene homolog A (avian) [Source:HGNC Symbol;Acc:9955]	groupVII || groupI
consensus132948_71	60.95	gi|354402259|gb|AGKD01056777.1| || gi|354393739|gb|AGKD01065297.1|	ENSGACT00000008504 || ENSGACT00000008485 || ENSGACT00000008590 || ENSGACT00000021355 || ENSGACT00000008478 || ENSGACT00000021514	phosphatidic acid phosphatase type 2A [Source:HGNC Symbol;Acc:9228] || chondroitin sulfate N-acetylgalactosaminyltransferase 1 [Source:HGNC Symbol;Acc:24290]	groupXIII || groupXIV
consensus61172_12	60.95	gi|354345406|gb|AGKD01113335.1|	ENSGACT00000004544 || ENSGACT00000012152	salt-inducible kinase 2 [Source:HGNC Symbol;Acc:21680] || salt-inducible kinase 1 [Source:HGNC Symbol;Acc:11142]	groupI || groupXVI
consensus44633_15	60.95
consensus106558_23	60.95
consensus108962_70	60.95	gi|354159210|gb|AGKD01299276.1| || gi|354453254|gb|AGKD01005791.1| || gi|354444849|gb|AGKD01014193.1|	ENSGACT00000013062 || ENSGACT00000005290 || ENSGACT00000013044 || ENSGACT00000013065 || ENSGACT00000000455	solute carrier family 35, member F1 [Source:HGNC Symbol;Acc:21483] || inositol-trisphosphate 3-kinase C [Source:HGNC Symbol;Acc:14897] || protein tyrosine phosphatase, receptor type, f polypeptide (PTPRF), interacting protein (liprin), alpha 4 [Source:HGNC Symbol;Acc:9248] || G elongation factor, mitochondrial 1 [Source:HGNC Symbol;Acc:13780]	groupXVIII || groupI || scaffold_27
consensus89290_26	63.74
consensus124415_52	63.74	gi|354392220|gb|AGKD01066816.1| || gi|354450863|gb|AGKD01008182.1|	ENSGACT00000023740 || ENSGACT00000023745 || ENSGACT00000009040 || ENSGACT00000009053	growth arrest and DNA-damage-inducible, gamma [Source:HGNC Symbol;Acc:4097]	groupXIII || groupXIV
consensus94329_38	69.33
consensus113109_87	69.33	gi|354052373|gb|AGKD01406097.1| || gi|354453284|gb|AGKD01005761.1|	ENSGACT00000011709 || ENSGACT00000027181	slingshot homolog 1 (Drosophila) [Source:HGNC Symbol;Acc:30579] || slingshot homolog 2 (Drosophila) [Source:HGNC Symbol;Acc:30580]	groupXIII || groupVII
consensus90345_12	69.33
consensus13693_61	72.95
consensus115846_80	84.27	gi|354366095|gb|AGKD01092941.1| || gi|354442620|gb|AGKD01016422.1|	ENSGACT00000014042 || ENSGACT00000014047	GDNF family receptor alpha 2 [Source:HGNC Symbol;Acc:4244]	groupXIII
consensus117317_75	84.27	gi|354402259|gb|AGKD01056777.1| || gi|354393739|gb|AGKD01065297.1|	ENSGACT00000008504 || ENSGACT00000008485 || ENSGACT00000008590 || ENSGACT00000008478 || ENSGACT00000021355	phosphatidic acid phosphatase type 2A [Source:HGNC Symbol;Acc:9228] || chondroitin sulfate N-acetylgalactosaminyltransferase 1 [Source:HGNC Symbol;Acc:24290]	groupXIII || groupXIV
consensus59863_22	84.27
consensus42259_43	84.27	gi|354410535|gb|AGKD01048501.1| || gi|354444485|gb|AGKD01014557.1|	ENSGACT00000023921 || ENSGACT00000014553	glutamine--fructose-6-phosphate transaminase 1 [Source:HGNC Symbol;Acc:4241] || glutamine-fructose-6-phosphate transaminase 2 [Source:HGNC Symbol;Acc:4242]	groupXIII || groupIV
consensus52040_2891_pair_1_length_446_293	92.22
consensus78211_73	92.22	gi|354401877|gb|AGKD01057159.1|	ENSGACT00000015899 || ENSGACT00000015892	GTPase activating protein and VPS9 domains 1 [Source:HGNC Symbol;Acc:23375]	groupXIII
consensus40182_72	96.4
consensus59662_27	96.4
consensus59662_25	96.4
LG28
SNP	Position	Salmon_Genome_Contig	Stickleback_transcripts_associated_with_SNP	Stickleback_Gene_names_associated_with_SNP	Stickleback_Linkage_Group
consensus46277_95	0
consensus124288_23	9.48
consensus37905_53	16.58
consensus117195_22	19.95	gi|354459031|gb|AGKD01000019.1|	ENSGACT00000023309 || ENSGACT00000021658	Rho GTPase activating protein 12 [Source:HGNC Symbol;Acc:16348] || chromosome 20 open reading frame 27 [Source:HGNC Symbol;Acc:15873]	groupIX || groupIII
consensus24231_13	22.85	gi|354331983|gb|AGKD01126545.1| || gi|354103851|gb|AGKD01354619.1|	ENSGACT00000016876 || ENSGACT00000027157 || ENSGACT00000027159	claudin 3 [Source:HGNC Symbol;Acc:2045] ||	groupVII || groupI
consensus25696_48	22.85	gi|354431450|gb|AGKD01027586.1|	ENSGACT00000019294 || ENSGACT00000000804		scaffold_88 || groupI
consensus37119_23	22.85		ENSGACT00000016846 || ENSGACT00000016836		groupI
consensus86859_81	22.85
consensus135330_53	22.85	gi|354239452|gb|AGKD01219075.1| || gi|354029694|gb|AGKD01428776.1|	ENSGACT00000027017	solute carrier family 25 (mitochondrial carrier; ornithine transporter) member 2 [Source:HGNC Symbol;Acc:22921]	groupVII
consensus122025_37	22.85	gi|354381117|gb|AGKD01077919.1|	ENSGACT00000027691 || ENSGACT00000027690	chromosome 17 open reading frame 85 [Source:HGNC Symbol;Acc:24612]	groupVII
consensus125969_74	22.85
consensus244324_25	25.75
consensus16542_57	25.75	gi|354413013|gb|AGKD01046023.1| || gi|354421736|gb|AGKD01037300.1|	ENSGACT00000011887 || ENSGACT00000023833 || ENSGACT00000017183 || ENSGACT00000017190	family with sequence similarity 98, member C [Source:HGNC Symbol;Acc:27119] || heterogeneous nuclear ribonucleoprotein U-like 1 [Source:HGNC Symbol;Acc:17011]	groupIX || groupI
consensus39332_73	41.77
consensus161117_23	41.77	gi|354443752|gb|AGKD01015290.1|	ENSGACT00000006779 || ENSGACT00000006782	distal-less homeobox 4 [Source:HGNC Symbol;Acc:2917]	groupXI
consensus143896_70	41.77	gi|354443752|gb|AGKD01015290.1|	ENSGACT00000006779 || ENSGACT00000006782	distal-less homeobox 4 [Source:HGNC Symbol;Acc:2917]	groupXI
consensus40565_4494_pair_1_length_568_190	55.31	gi|354395658|gb|AGKD01063378.1|	ENSGACT00000001169 || ENSGACT00000012667	thyroglobulin [Source:HGNC Symbol;Acc:11764] || transmembrane protein 65 [Source:HGNC Symbol;Acc:25203]	scaffold_157 || groupX
consensus65498_70	69.23	gi|354397334|gb|AGKD01061702.1|	ENSGACT00000022892 || ENSGACT00000022897		groupIX
consensus97564_72	69.23
LG30
SNP	Position	Salmon_Genome_Contig	Stickleback_transcripts_associated_with_SNP	Stickleback_Gene_names_associated_with_SNP	Stickleback_Linkage_Group
consensus100861_3135_pair_1_length_532_351	0
consensus2678_36	0
consensus38470_24	0
consensus106322_81	3.17
consensus271364_19	3.17
consensus81580_81	6.08	gi|354254286|gb|AGKD01204241.1|	ENSGACT00000026092	sperm associated antigen 17 [Source:HGNC Symbol;Acc:26620]	groupVII
consensus17531_15	16.5	gi|354236715|gb|AGKD01221812.1|	ENSGACT00000018170 || ENSGACT00000018165	transmembrane protein 131 [Source:HGNC Symbol;Acc:30366]	groupVIII
consensus21439_18	27.16
consensus21439_8	27.16
consensus141183_58	38.64
consensus61118_47	38.64
consensus61118_80	38.64
consensus146274_39	42.39
consensus44726_12	42.39	gi|354369078|gb|AGKD01089958.1|	ENSGACT00000007282 || ENSGACT00000022314	early B-cell factor 4 [Source:HGNC Symbol;Acc:29278] || patched domain containing 1 [Source:HGNC Symbol;Acc:26392]	groupXXI || groupIV
consensus115229_55	42.39	gi|354305461|gb|AGKD01153067.1|	ENSGACT00000027660 || ENSGACT00000001686	follistatin-like 4 [Source:HGNC Symbol;Acc:21389] || anaphase promoting complex subunit 1 [Source:HGNC Symbol;Acc:19988]	scaffold_156 || groupVII
consensus153968_77	45.41	gi|354008602|gb|AGKD01449868.1|	ENSGACT00000002661 || ENSGACT00000002812	polycystic kidney disease 1-like 2 [Source:HGNC Symbol;Acc:21715] || collagen, type XI, alpha 1 [Source:HGNC Symbol;Acc:2186]	groupXXI || groupXVI
consensus47738_89	48.22	gi|354393819|gb|AGKD01065217.1|	ENSGACT00000002697 || ENSGACT00000002701		groupXXI
consensus48276_14	48.22
consensus18463_24	48.22
consensus3902_64	48.22
consensus11201_77	48.22
consensus37837_65	48.22		ENSGACT00000018639	mitogen-activated protein kinase 8 interacting protein 1 [Source:HGNC Symbol;Acc:6882]	groupXIX
consensus6012_14	48.22		ENSGACT00000001347 || ENSGACT00000001350	RNA binding motif protein 34 [Source:HGNC Symbol;Acc:28965]	scaffold_171
consensus5952_16	48.22
consensus69727_68	48.22	gi|354284469|gb|AGKD01174059.1|	ENSGACT00000004065	parahox cluster neighbor [Source:HGNC Symbol;Acc:17785]	groupXXI
consensus64238_48	48.22
consensus74883_16	48.22	gi|353915432|gb|AGKD01542779.1|	ENSGACT00000015854 || ENSGACT00000019266	myelin transcription factor 1-like [Source:HGNC Symbol;Acc:7623] || enoyl CoA hydratase domain containing 2 [Source:HGNC Symbol;Acc:23408]	groupVIII || groupXVIII
consensus88765_86	48.22	gi|354420953|gb|AGKD01038083.1| || gi|354445947|gb|AGKD01013095.1| || gi|354390349|gb|AGKD01068687.1|	ENSGACT00000004913 || ENSGACT00000018299 || ENSGACT00000001633 || ENSGACT00000013066	carbohydrate (N-acetylglucosamine 6-O) sulfotransferase 7 [Source:HGNC Symbol;Acc:13817] || carbohydrate (N-acetylglucosamine-6-O) sulfotransferase 2 [Source:HGNC Symbol;Acc:1970] || sema domain, transmembrane domain (TM), and cytoplasmic domain, (semaphorin) 6C [Source:HGNC Symbol;Acc:10740]	groupVIII || groupXXI || scaffold_274 || groupX
consensus81070_39	48.22
consensus274889_7	52.81
consensus170581_2950_pair_1_length_563_157	62.22	gi|354383623|gb|AGKD01075413.1|	ENSGACT00000011216 || ENSGACT00000000856	sodium channel, voltage gated, type VIII, alpha subunit [Source:HGNC Symbol;Acc:10596]	groupXII || scaffold_27
consensus79613_33	65.74
consensus31856_40	65.74	gi|354446383|gb|AGKD01012659.1|	ENSGACT00000019432 || ENSGACT00000019443		groupXIII
consensus63063_11	65.74
consensus82144_30	65.74
consensus30772_54	68.67
consensus30772_55	68.67
consensus10099_94	68.67
consensus22181_37	73.38
consensus12114_95	78.15	gi|354402703|gb|AGKD01056333.1| || gi|354434098|gb|AGKD01024938.1|	ENSGACT00000005998 || ENSGACT00000002842 || ENSGACT00000005996 || ENSGACT00000002893		groupXXI || groupX
consensus63085_73	78.15
consensus24263_59	88.63
consensus1839_50	96.69
LG31
SNP	Position	Salmon_Genome_Contig	Stickleback_transcripts_associated_with_SNP	Stickleback_Gene_names_associated_with_SNP	Stickleback_Linkage_Group
consensus29113_61	0
consensus138320_52	9.92	gi|354452166|gb|AGKD01006879.1|	ENSGACT00000006560 || ENSGACT00000015152	chromosome 16 open reading frame 62 [Source:HGNC Symbol;Acc:24641] || Sad1 and UNC84 domain containing 1 [Source:HGNC Symbol;Acc:18587]	groupV || groupXI
consensus38437_12	9.92
consensus228316_16	13.65
consensus163278_30	13.65	gi|354396206|gb|AGKD01062830.1|	ENSGACT00000014636 || ENSGACT00000013660	ankyrin repeat domain 1 (cardiac muscle) [Source:HGNC Symbol;Acc:15819] || ribonuclease P/MRP 30kDa subunit [Source:HGNC Symbol;Acc:17688]	groupVI || groupV
consensus14255_31	13.65		ENSGACT00000003718 || ENSGACT00000002727		groupXIX
consensus163278_91	13.65	gi|354396206|gb|AGKD01062830.1|	ENSGACT00000014636 || ENSGACT00000013660	ankyrin repeat domain 1 (cardiac muscle) [Source:HGNC Symbol;Acc:15819] || ribonuclease P/MRP 30kDa subunit [Source:HGNC Symbol;Acc:17688]	groupVI || groupV
consensus144409_88	13.65
consensus17801_93	13.65	gi|354396206|gb|AGKD01062830.1|	ENSGACT00000014636 || ENSGACT00000013660	ankyrin repeat domain 1 (cardiac muscle) [Source:HGNC Symbol;Acc:15819] || ribonuclease P/MRP 30kDa subunit [Source:HGNC Symbol;Acc:17688]	groupVI || groupV
consensus36625_65	17.12	gi|354426181|gb|AGKD01032855.1|	ENSGACT00000004394	calcium channel, voltage-dependent, N type, alpha 1B subunit [Source:HGNC Symbol;Acc:1389]	groupXIII
consensus149499_78	17.12	gi|354452785|gb|AGKD01006260.1| || gi|354332802|gb|AGKD01125726.1|	ENSGACT00000012084 || ENSGACT00000009059	protocadherin-related 15 [Source:HGNC Symbol;Acc:14674]	groupVI || groupV
consensus92784_31	28		ENSGACT00000009165 || ENSGACT00000009159	phosphatidylinositol-specific phospholipase C, X domain containing 3 [Source:HGNC Symbol;Acc:31822]	groupXIII
consensus45805_58	36.61
consensus47340_10	36.61	gi|354444362|gb|AGKD01014680.1|	ENSGACT00000003877 || ENSGACT00000003880	eukaryotic elongation factor-2 kinase [Source:HGNC Symbol;Acc:24615]	groupV
consensus97966_52	36.61
consensus44184_53	36.61	gi|354444362|gb|AGKD01014680.1| || gi|354358110|gb|AGKD01100926.1|	ENSGACT00000003891 || ENSGACT00000003880 || ENSGACT00000003877	eukaryotic elongation factor-2 kinase [Source:HGNC Symbol;Acc:24615]	groupV
consensus97966_28	36.61
consensus147065_76	45.17	gi|354429624|gb|AGKD01029412.1| || gi|354296702|gb|AGKD01161826.1|	ENSGACT00000019285 || ENSGACT00000012290 || ENSGACT00000019290 || ENSGACT00000012294	target of myb1-like 2 (chicken) [Source:HGNC Symbol;Acc:11984]	scaffold_76 || groupV
consensus96938_27	45.17	gi|354422515|gb|AGKD01036521.1|	ENSGACT00000004242 || ENSGACT00000022906	transmembrane protein 145 [Source:HGNC Symbol;Acc:26912] || multiple EGF-like-domains 11 [Source:HGNC Symbol;Acc:29635]	groupII || groupXX
consensus78078_54	50.88
consensus137066_25	50.88	gi|354436992|gb|AGKD01022044.1|	ENSGACT00000010507 || ENSGACT00000005449	patatin-like phospholipase domain containing 8 [Source:HGNC Symbol;Acc:28900] || diacylglycerol kinase, zeta [Source:HGNC Symbol;Acc:2857]	groupXIX
consensus78078_43	50.88
consensus4237_53	50.88	gi|354449127|gb|AGKD01009916.1|	ENSGACT00000002472 || ENSGACT00000015265	GDNF family receptor alpha 2 [Source:HGNC Symbol;Acc:4244] || KIAA1244 [Source:HGNC Symbol;Acc:21213]	scaffold_176 || groupVI
consensus161818_74	56.66	gi|354123352|gb|AGKD01335134.1| || gi|354336261|gb|AGKD01122480.1|	ENSGACT00000023833 || ENSGACT00000023832 || ENSGACT00000003670 || ENSGACT00000003668	protein phosphatase, Mg2+/Mn2+ dependent, 1B [Source:HGNC Symbol;Acc:9276]	groupIX || groupV
consensus146933_85	63.94
consensus16103_62	71.12	gi|354433221|gb|AGKD01025815.1|	ENSGACT00000025070 || ENSGACT00000024345	phosphatidylinositol 4-kinase type 2 alpha [Source:HGNC Symbol;Acc:30031] || phosphatidylinositol 4-kinase type 2 beta [Source:HGNC Symbol;Acc:18215]	groupIX
consensus50469_47	71.12
consensus35848_55	71.12	gi|354359626|gb|AGKD01099410.1| || gi|354447155|gb|AGKD01011887.1|	ENSGACT00000010226 || ENSGACT00000025083 || ENSGACT00000005572 || ENSGACT00000025077	2,3-bisphosphoglycerate mutase [Source:HGNC Symbol;Acc:1093]	groupXIX || groupIX || groupVI
consensus108770_14	76.87
consensus64969_77	76.87
consensus70849_39	76.87
consensus74083_11	76.87
consensus89522_19	76.87
consensus15043_29	84.94	gi|354252269|gb|AGKD01206258.1|	ENSGACT00000023309 || ENSGACT00000006403	Rho GTPase activating protein 12 [Source:HGNC Symbol;Acc:16348] || regulating synaptic membrane exocytosis 2 [Source:HGNC Symbol;Acc:17283]	groupIII || groupXX
LG32
SNP	Position	Salmon_Genome_Contig	Stickleback_transcripts_associated_with_SNP	Stickleback_Gene_names_associated_with_SNP	Stickleback_Linkage_Group
consensus93701_27	0	gi|354226524|gb|AGKD01232003.1|	ENSGACT00000026306 || ENSGACT00000020829	lysophosphatidic acid receptor 2 [Source:HGNC Symbol;Acc:3168] || synaptic vesicle glycoprotein 2C [Source:HGNC Symbol;Acc:30670]	groupIX || groupXIV
consensus123299_62	12.88	gi|354415359|gb|AGKD01043677.1|	ENSGACT00000015821 || ENSGACT00000002873	inositol 1,4,5-trisphosphate receptor, type 1 [Source:HGNC Symbol;Acc:6180]	groupXVI || groupXVII
consensus27726_2927_pair_1_length_366_73	12.88	gi|354415359|gb|AGKD01043677.1|	ENSGACT00000015821 || ENSGACT00000002873	inositol 1,4,5-trisphosphate receptor, type 1 [Source:HGNC Symbol;Acc:6180]	groupXVI || groupXVII
consensus131128_75	22.37
consensus32362_91	26.77
consensus11454_84	26.77
consensus27266_37	26.77
consensus48130_90	26.77	gi|354452528|gb|AGKD01006517.1| || gi|354433530|gb|AGKD01025506.1|	ENSGACT00000012400 || ENSGACT00000012406 || ENSGACT00000006052 || ENSGACT00000012416	homeobox C11 [Source:HGNC Symbol;Acc:5123] || homeobox C12 [Source:HGNC Symbol;Acc:5124] || homeobox C9 [Source:HGNC Symbol;Acc:5130] || homeobox D12 [Source:HGNC Symbol;Acc:5135]	groupXII || groupXVI
consensus27726_33	26.77	gi|354415359|gb|AGKD01043677.1|	ENSGACT00000015821 || ENSGACT00000002873	inositol 1,4,5-trisphosphate receptor, type 1 [Source:HGNC Symbol;Acc:6180]	groupXVI || groupXVII
consensus53096_52	26.77
consensus27726_16	26.77	gi|354415359|gb|AGKD01043677.1|	ENSGACT00000015821 || ENSGACT00000002873	inositol 1,4,5-trisphosphate receptor, type 1 [Source:HGNC Symbol;Acc:6180]	groupXVI || groupXVII
consensus116534_71	32.36	gi|354390026|gb|AGKD01069010.1| || gi|354414075|gb|AGKD01044961.1|	ENSGACT00000004104 || ENSGACT00000008691 || ENSGACT00000001081	collagen, type I, alpha 2 [Source:HGNC Symbol;Acc:2198] || collagen, type VII, alpha 1 [Source:HGNC Symbol;Acc:2214] || collagen, type II, alpha 1 [Source:HGNC Symbol;Acc:2200]	groupXII || groupX || scaffold_27
consensus96289_70	32.36
consensus127194_63	32.36
consensus77945_75	32.36
consensus136325_16	32.36
consensus80288_71	32.36		ENSGACT00000005804 || ENSGACT00000024903	RRN3 RNA polymerase I transcription factor homolog (S. cerevisiae) [Source:HGNC Symbol;Acc:30346] || plastin 3 [Source:HGNC Symbol;Acc:9091]	groupXI || groupIV
consensus96289_20	32.36
consensus63461_12	32.36
consensus8438_60	32.36
consensus36702_2608_pair_1_length_549_191	32.36
consensus80288_45	32.36		ENSGACT00000005804 || ENSGACT00000024903	RRN3 RNA polymerase I transcription factor homolog (S. cerevisiae) [Source:HGNC Symbol;Acc:30346] || plastin 3 [Source:HGNC Symbol;Acc:9091]	groupXI || groupIV
consensus40869_7	32.36	gi|354437889|gb|AGKD01021147.1| || gi|354323172|gb|AGKD01135356.1|	ENSGACT00000001279 || ENSGACT00000000883 || ENSGACT00000001277	WD repeat domain 77 [Source:HGNC Symbol;Acc:29652] || prefoldin subunit 5 [Source:HGNC Symbol;Acc:8869]	scaffold_27
consensus51557_49	32.36	gi|354434437|gb|AGKD01024599.1|	ENSGACT00000025840 || ENSGACT00000010445	neurexophilin and PC-esterase domain family, member 3 [Source:HGNC Symbol;Acc:28238]	groupXVII || groupIV
consensus99246_16	32.36	gi|354434165|gb|AGKD01024871.1|	ENSGACT00000001487 || ENSGACT00000001491	ciliary rootlet coiled-coil, rootletin [Source:HGNC Symbol;Acc:21299]	scaffold_27
consensus47544_12	40.77
consensus124263_70	40.77	gi|354381782|gb|AGKD01077254.1|	ENSGACT00000004254 || ENSGACT00000006212	6-phosphofructo-2-kinase/fructose-2,6-biphosphatase 2 [Source:HGNC Symbol;Acc:8873]	groupXII || groupXVII
consensus177506_81	40.77
consensus52356_49	40.77
consensus181621_94	40.77	gi|354454179|gb|AGKD01004867.1|	ENSGACT00000012415 || ENSGACT00000004565	family with sequence similarity 19 (chemokine (C-C motif)-like), member A1 [Source:HGNC Symbol;Acc:21587]	groupXII || groupXVII
consensus121820_74	46.37
consensus116010_91	46.37	gi|354432227|gb|AGKD01026809.1|	ENSGACT00000015596 || ENSGACT00000015599	PDZ domain containing ring finger 3 [Source:HGNC Symbol;Acc:17704]	groupXVII
consensus20858_70	46.37
consensus54910_9	46.37
consensus89396_72	54.85	gi|354288333|gb|AGKD01170195.1|	ENSGACT00000023031 || ENSGACT00000023030		groupIII
consensus141688_23	57.7	gi|354018627|gb|AGKD01439843.1| || gi|354005154|gb|AGKD01453316.1| || gi|354454424|gb|AGKD01004622.1|	ENSGACT00000016388 || ENSGACT00000016290 || ENSGACT00000016419 || ENSGACT00000000653 || ENSGACT00000023162	ER degradation enhancer, mannosidase alpha-like 3 [Source:HGNC Symbol;Acc:16787] || ER degradation enhancer, mannosidase alpha-like 1 [Source:HGNC Symbol;Acc:18967] || ER degradation enhancer, mannosidase alpha-like 2 [Source:HGNC Symbol;Acc:15877] || guanine nucleotide binding protein (G protein), alpha transducing activity polypeptide 1 [Source:HGNC Symbol;Acc:4393]	groupVIII || scaffold_139 || groupXVII || groupXIV
consensus180488_2632_pair_1_length_573_168	57.7
consensus33192_62	57.7		ENSGACT00000016115 || ENSGACT00000016116	guanine nucleotide binding protein (G protein), beta polypeptide 1 [Source:HGNC Symbol;Acc:4396]	groupXVII
consensus168996_95	57.7
consensus33192_34	60.79		ENSGACT00000016115 || ENSGACT00000016116	guanine nucleotide binding protein (G protein), beta polypeptide 1 [Source:HGNC Symbol;Acc:4396]	groupXVII
consensus10874_11	67.34		ENSGACT00000020252 || ENSGACT00000020253	ryanodine receptor 2 (cardiac) [Source:HGNC Symbol;Acc:10484]	scaffold_48

## Sheet: Br5_Male
LG01
SNP	Position	Salmon_Genome_Contig	Stickleback_transcripts_associated_with_SNP	Stickleback_Gene_names_associated_with_SNP	Stickleback_Linkage_Group
consensus104200_31	0	gi|354455002|gb|AGKD01004044.1|	ENSGACT00000012761 || ENSGACT00000001307		scaffold_1289 || groupX
consensus51582_3590_pair_1_length_462_161	3.74
consensus197625_6637_pair_1_length_352_209	8.24		ENSGACT00000000949		scaffold_212
consensus197625_6637_pair_1_length_352_200	8.24		ENSGACT00000000949		scaffold_212
consensus197625_6637_pair_1_length_352_201	8.24		ENSGACT00000000949		scaffold_212
consensus76473_32	8.24
consensus117205_35	8.24
consensus179493_3927_pair_1_length_506_146	14.34		ENSGACT00000010890	JAZF zinc finger 1 [Source:HGNC Symbol;Acc:28917]	groupXX
consensus104049_17	17.93
consensus101099_50	21.47		ENSGACT00000018621 || ENSGACT00000018617	transforming growth factor, beta 2 [Source:HGNC Symbol;Acc:11768]	groupXX
consensus143182_18	21.47
consensus159148_27	21.47
consensus81197_57	21.47	gi|354452901|gb|AGKD01006144.1| || gi|354351282|gb|AGKD01107754.1|	ENSGACT00000025452 || ENSGACT00000005511	Sec23 homolog B (S. cerevisiae) [Source:HGNC Symbol;Acc:10702] || Sec23 homolog A (S. cerevisiae) [Source:HGNC Symbol;Acc:10701]	groupXV || groupIX
consensus75927_5211_pair_1_length_397_45	21.47	gi|354420642|gb|AGKD01038394.1| || gi|354048426|gb|AGKD01410044.1|	ENSGACT00000025157 || ENSGACT00000007633 || ENSGACT00000021317	regulator of G-protein signaling 16 [Source:HGNC Symbol;Acc:9997]	groupIX || groupIII || groupVIII
consensus68857_27	21.47	gi|354317917|gb|AGKD01140611.1|	ENSGACT00000013819 || ENSGACT00000002592	polyhomeotic homolog 1 (Drosophila) [Source:HGNC Symbol;Acc:3182]	scaffold_149 || groupXX
consensus157101_26	21.47	gi|354403837|gb|AGKD01055199.1|	ENSGACT00000001316 || ENSGACT00000023438		groupIII || scaffold_108
consensus50931_32	21.47	gi|354294735|gb|AGKD01163793.1| || gi|354432522|gb|AGKD01026514.1|	ENSGACT00000011942 || ENSGACT00000025705	rhomboid, veinlet-like 3 (Drosophila) [Source:HGNC Symbol;Acc:16502] || rhomboid, veinlet-like 1 (Drosophila) [Source:HGNC Symbol;Acc:10007]	groupIX || groupV
consensus89622_94	21.47	gi|354453089|gb|AGKD01005956.1|	ENSGACT00000021206 || ENSGACT00000008885	SWI/SNF related, matrix associated, actin dependent regulator of chromatin, subfamily a, member 4 [Source:HGNC Symbol;Acc:11100]	groupIX || groupXI
consensus3478_92	21.47
consensus26273_9	21.47
consensus185534_89	21.47	gi|354362375|gb|AGKD01096661.1|	ENSGACT00000005361	scratch homolog 1, zinc finger protein (Drosophila) [Source:HGNC Symbol;Acc:15950]	groupX
consensus153086_78	21.47
consensus46857_72	21.47	gi|354396089|gb|AGKD01062947.1| || gi|354284072|gb|AGKD01174456.1|	ENSGACT00000024819 || ENSGACT00000013617 || ENSGACT00000013612	glyceraldehyde-3-phosphate dehydrogenase [Source:HGNC Symbol;Acc:4141]	scaffold_208 || groupXX
consensus17373_24	21.47	gi|354322926|gb|AGKD01135602.1| || gi|354415791|gb|AGKD01043245.1|	ENSGACT00000024550 || ENSGACT00000024549	helicase with zinc finger [Source:HGNC Symbol;Acc:16878]	groupIX
consensus107630_5548_pair_1_length_484_337	21.47	gi|354324922|gb|AGKD01133606.1| || gi|354301181|gb|AGKD01157347.1|	ENSGACT00000024367 || ENSGACT00000009390 || ENSGACT00000009385 || ENSGACT00000020598	collagen, type XIV, alpha 1 [Source:HGNC Symbol;Acc:2191] || SWI/SNF related, matrix associated, actin dependent regulator of chromatin, subfamily b, member 1 [Source:HGNC Symbol;Acc:11103]	groupIII || groupXX || groupXIV
consensus107630_5548_pair_1_length_484_335	21.47	gi|354324922|gb|AGKD01133606.1| || gi|354301181|gb|AGKD01157347.1|	ENSGACT00000024367 || ENSGACT00000009390 || ENSGACT00000009385 || ENSGACT00000020598	collagen, type XIV, alpha 1 [Source:HGNC Symbol;Acc:2191] || SWI/SNF related, matrix associated, actin dependent regulator of chromatin, subfamily b, member 1 [Source:HGNC Symbol;Acc:11103]	groupIII || groupXX || groupXIV
consensus78914_11	24.26
consensus46857_74	24.26	gi|354396089|gb|AGKD01062947.1| || gi|354284072|gb|AGKD01174456.1|	ENSGACT00000024819 || ENSGACT00000013617 || ENSGACT00000013612	glyceraldehyde-3-phosphate dehydrogenase [Source:HGNC Symbol;Acc:4141]	scaffold_208 || groupXX
consensus48447_2535_pair_1_length_527_190	24.26	gi|354452658|gb|AGKD01006387.1|	ENSGACT00000024159 || ENSGACT00000002930		groupXVI || groupXIV
consensus48447_2535_pair_1_length_527_191	24.26	gi|354452658|gb|AGKD01006387.1|	ENSGACT00000024159 || ENSGACT00000002930		groupXVI || groupXIV
consensus41703_39	24.26	gi|354450880|gb|AGKD01008165.1| || gi|354216808|gb|AGKD01241678.1|	ENSGACT00000002605 || ENSGACT00000026394 || ENSGACT00000008267 || ENSGACT00000026397	dystonin [Source:HGNC Symbol;Acc:1090] || microtubule-actin crosslinking factor 1 [Source:HGNC Symbol;Acc:13664] || tripartite motif containing 35 [Source:HGNC Symbol;Acc:16285]	groupVI || groupX || groupIV
consensus130237_84	24.26
consensus34255_38	24.26
consensus155107_19	24.26	gi|354375866|gb|AGKD01083170.1|	ENSGACT00000016761 || ENSGACT00000016768	SWI/SNF related, matrix associated, actin dependent regulator of chromatin, subfamily c, member 1 [Source:HGNC Symbol;Acc:11104]	groupXX
consensus133999_3297_pair_1_length_507_182	24.26	gi|354445545|gb|AGKD01013497.1| || gi|354262005|gb|AGKD01196522.1|	ENSGACT00000002244 || ENSGACT00000002231	calpain 7 [Source:HGNC Symbol;Acc:1484] || SH3-domain binding protein 5 (BTK-associated) [Source:HGNC Symbol;Acc:10827]	scaffold_122
consensus28345_53	24.26
consensus155107_74	24.26	gi|354375866|gb|AGKD01083170.1|	ENSGACT00000016761 || ENSGACT00000016768	SWI/SNF related, matrix associated, actin dependent regulator of chromatin, subfamily c, member 1 [Source:HGNC Symbol;Acc:11104]	groupXX
consensus143102_95	24.26	gi|354356139|gb|AGKD01102897.1|	ENSGACT00000018189 || ENSGACT00000001489	cyclic nucleotide gated channel alpha 3 [Source:HGNC Symbol;Acc:2150]	groupVIII || scaffold_237
consensus130934_49	24.26
consensus139364_27	24.26	gi|354198759|gb|AGKD01259727.1| || gi|354247097|gb|AGKD01211430.1|	ENSGACT00000023833 || ENSGACT00000023832		groupIX
consensus91945_25	24.26	gi|354431023|gb|AGKD01028013.1|	ENSGACT00000012721 || ENSGACT00000023653	tripartite motif containing 69 [Source:HGNC Symbol;Acc:17857]	groupXX || groupIV
consensus4052_40	24.26		ENSGACT00000001875 || ENSGACT00000000868		scaffold_613 || scaffold_147
consensus12990_81	24.26
consensus49236_40	24.26
consensus28714_44	24.26	gi|354247023|gb|AGKD01211504.1| || gi|354254832|gb|AGKD01203695.1| || gi|354010913|gb|AGKD01447557.1|	ENSGACT00000020391 || ENSGACT00000018788	cyclin-dependent kinase 15 [Source:HGNC Symbol;Acc:14434] || cyclin-dependent kinase 14 [Source:HGNC Symbol;Acc:8883]	groupI || groupXX
consensus156718_91	24.27	gi|354427359|gb|AGKD01031677.1| || gi|354449187|gb|AGKD01009856.1| || gi|354453410|gb|AGKD01005635.1|	ENSGACT00000016775 || ENSGACT00000016780 || ENSGACT00000016790		groupXX
consensus116221_14	24.27	gi|354441994|gb|AGKD01017048.1|	ENSGACT00000025837 || ENSGACT00000025839	THUMP domain containing 1 [Source:HGNC Symbol;Acc:23807]	groupIX
consensus107630_5548_pair_1_length_484_383	24.28	gi|354324922|gb|AGKD01133606.1| || gi|354301181|gb|AGKD01157347.1|	ENSGACT00000024367 || ENSGACT00000009390 || ENSGACT00000009385 || ENSGACT00000020598	collagen, type XIV, alpha 1 [Source:HGNC Symbol;Acc:2191] || SWI/SNF related, matrix associated, actin dependent regulator of chromatin, subfamily b, member 1 [Source:HGNC Symbol;Acc:11103]	groupIII || groupXX || groupXIV
consensus116881_37	27.05
consensus116881_55	27.06
consensus178895_91	32.65	gi|354434395|gb|AGKD01024641.1| || gi|354205038|gb|AGKD01253448.1|	ENSGACT00000019232 || ENSGACT00000025534 || ENSGACT00000025536	sphingosine kinase 1 [Source:HGNC Symbol;Acc:11240] || disrupted in renal carcinoma 2 [Source:HGNC Symbol;Acc:16628] || ubiquitin-conjugating enzyme E2O [Source:HGNC Symbol;Acc:29554]	groupIX || scaffold_240
consensus136274_41	32.65
consensus80386_62	32.65	gi|354424286|gb|AGKD01034750.1|	ENSGACT00000015104 || ENSGACT00000018906	attractin-like 1 [Source:HGNC Symbol;Acc:29063]	groupVI || groupXIII
consensus136079_95	32.65	gi|354195589|gb|AGKD01262897.1|	ENSGACT00000001526 || ENSGACT00000021853 || ENSGACT00000016358	IQ motif containing E [Source:HGNC Symbol;Acc:29171] || RAP1 GTPase activating protein [Source:HGNC Symbol;Acc:9858] || ATPase, Na+/K+ transporting, beta 2 polypeptide [Source:HGNC Symbol;Acc:805]	scaffold_129 || groupXII || groupIX
consensus10043_45	32.65
consensus76348_46	32.65
consensus14732_49	32.65	gi|354428529|gb|AGKD01030507.1|	ENSGACT00000018794 || ENSGACT00000018797		groupXX
consensus89650_28	32.65	gi|354424917|gb|AGKD01034119.1|	ENSGACT00000026620 || ENSGACT00000026618	discs, large homolog 2 (Drosophila) [Source:HGNC Symbol;Acc:2901]	groupVII
consensus137172_54	38.25	gi|354404933|gb|AGKD01054103.1| || gi|354382049|gb|AGKD01076987.1|	ENSGACT00000026123 || ENSGACT00000002647	ubiquitin specific peptidase 9, X-linked [Source:HGNC Symbol;Acc:12632] || ubiquitin specific peptidase 34 [Source:HGNC Symbol;Acc:20066]	groupIX || groupXVI
consensus56306_5153_pair_1_length_457_243	38.25	gi|354454407|gb|AGKD01004639.1|	ENSGACT00000021522 || ENSGACT00000021519	ring finger protein 130 [Source:HGNC Symbol;Acc:18280]	groupIV
consensus146633_30	38.25	gi|354445399|gb|AGKD01013643.1| || gi|354382347|gb|AGKD01076689.1|	ENSGACT00000023833 || ENSGACT00000023832 || ENSGACT00000005181	mitogen-activated protein kinase binding protein 1 [Source:HGNC Symbol;Acc:29536]	groupXV || groupIX
consensus41058_5044_pair_1_length_504_125	44	gi|354418574|gb|AGKD01040462.1|	ENSGACT00000000554 || ENSGACT00000005800	SRC kinase signaling inhibitor 1 [Source:HGNC Symbol;Acc:29506]	groupV || scaffold_163
consensus38167_44	49.78
consensus72557_5434_pair_3_length_257_148	49.78	gi|354440353|gb|AGKD01018689.1| || gi|354373778|gb|AGKD01085258.1|	ENSGACT00000023833 || ENSGACT00000023832 || ENSGACT00000015434 || ENSGACT00000027659	Rap guanine nucleotide exchange factor (GEF) 6 [Source:HGNC Symbol;Acc:20655] || calcium channel, voltage-dependent, gamma subunit 5 [Source:HGNC Symbol;Acc:1409]	groupIX || groupVII || groupXI
consensus51421_4099_pair_1_length_501_206	58.33
consensus78948_3323_pair_1_length_517_186	58.33		ENSGACT00000008662 || ENSGACT00000001137	EPH receptor B1 [Source:HGNC Symbol;Acc:3392]	groupVIII || scaffold_37
consensus98521_94	58.33	gi|354346267|gb|AGKD01112474.1|	ENSGACT00000025754 || ENSGACT00000008487		groupIX || groupXI
consensus329071_7250_pair_1_length_574_407	58.33
consensus30130_15	58.33
consensus162788_38	65.76	gi|354447132|gb|AGKD01011910.1| || gi|354416189|gb|AGKD01042847.1|	ENSGACT00000026337 || ENSGACT00000005882 || ENSGACT00000026333	spastin [Source:HGNC Symbol;Acc:11233] || presenilin 2 (Alzheimer disease 4) [Source:HGNC Symbol;Acc:9509]	groupVI || groupIX
consensus51582_3590_pair_1_length_462_172	76.1
consensus51582_3590_pair_1_length_462_171	76.1
consensus12757_10868_pair_1_length_350_176	85.12	gi|354399372|gb|AGKD01059664.1|	ENSGACT00000005455 || ENSGACT00000005462		groupV
LG02
SNP	Position	Salmon_Genome_Contig	Stickleback_transcripts_associated_with_SNP	Stickleback_Gene_names_associated_with_SNP	Stickleback_Linkage_Group
consensus12234_28	0
consensus166436_2875_pair_1_length_544_165	7.87	gi|354453949|gb|AGKD01005097.1|	ENSGACT00000023231 || ENSGACT00000009377	potassium voltage-gated channel, shaker-related subfamily, beta member 1 [Source:HGNC Symbol;Acc:6228] || WD repeat domain 59 [Source:HGNC Symbol;Acc:25706]	groupII || groupI
consensus2481_5157_pair_1_length_590_143	7.87
consensus2481_5157_pair_1_length_590_145	7.87
consensus44899_55	7.87
consensus115453_5842_pair_1_length_543_135	7.87
consensus17992_2063_pair_1_length_397_151	7.87	gi|354436869|gb|AGKD01022167.1|	ENSGACT00000011239 || ENSGACT00000011215	calcium channel, voltage-dependent, alpha 2/delta subunit 4 [Source:HGNC Symbol;Acc:20202]	groupXIX
consensus91205_51	15.32
consensus186042_7	19.08	gi|354266515|gb|AGKD01192012.1|	ENSGACT00000004533	microtubule associated monoxygenase, calponin and LIM domain containing 2 [Source:HGNC Symbol;Acc:24693]	groupXIX
consensus1099_75	19.08	gi|354414300|gb|AGKD01044736.1|	ENSGACT00000023309 || ENSGACT00000006403	Rho GTPase activating protein 12 [Source:HGNC Symbol;Acc:16348] || regulating synaptic membrane exocytosis 2 [Source:HGNC Symbol;Acc:17283]	groupIII || groupXX
consensus5314_54	19.08
consensus91610_25	19.08	gi|354414136|gb|AGKD01044900.1|	ENSGACT00000015437 || ENSGACT00000015444	BTG3 associated nuclear protein [Source:HGNC Symbol;Acc:13450]	groupXIX
consensus14101_41	19.08	gi|354023360|gb|AGKD01435110.1| || gi|354443616|gb|AGKD01015426.1|	ENSGACT00000026435 || ENSGACT00000002677 || ENSGACT00000003249 || ENSGACT00000000949	fatty acyl CoA reductase 1 [Source:HGNC Symbol;Acc:26222] || fatty acyl CoA reductase 2 [Source:HGNC Symbol;Acc:25531]	scaffold_212 || groupXIX || scaffold_250 || groupIV
consensus126086_95	19.08
consensus114984_3102_pair_1_length_517_176	19.08
consensus25134_19	21.87	gi|354371755|gb|AGKD01087281.1|	ENSGACT00000012273	optic atrophy 1 (autosomal dominant) [Source:HGNC Symbol;Acc:8140]	groupVIII
consensus128683_23	21.87	gi|354341488|gb|AGKD01117253.1| || gi|354418918|gb|AGKD01040118.1|	ENSGACT00000018282 || ENSGACT00000005304 || ENSGACT00000011827	solute carrier family 45, member 4 [Source:HGNC Symbol;Acc:29196] || solute carrier family 45, member 3 [Source:HGNC Symbol;Acc:8642]	groupXIX || groupX || groupXX
consensus59726_91	21.87
consensus140854_15	21.87
consensus70117_95	21.87
consensus87080_53	21.87
consensus148766_85	21.87	gi|354411154|gb|AGKD01047882.1| || gi|354397023|gb|AGKD01062013.1|	ENSGACT00000018261 || ENSGACT00000026353	cyclin D2 [Source:HGNC Symbol;Acc:1583]	groupXIX || groupIV
consensus15196_56	21.87	gi|354438306|gb|AGKD01020732.1| || gi|354402972|gb|AGKD01056064.1|	ENSGACT00000004579 || ENSGACT00000017246 || ENSGACT00000021616	D4, zinc and double PHD fingers, family 3 [Source:HGNC Symbol;Acc:17427] || synaptotagmin XII [Source:HGNC Symbol;Acc:18381]	groupXIX || groupIX || groupXVIII
consensus140854_28	21.87
consensus181078_13	21.87	gi|354458023|gb|AGKD01001026.1| || gi|354458813|gb|AGKD01000236.1|	ENSGACT00000024159 || ENSGACT00000018936 || ENSGACT00000002930 || ENSGACT00000018931	exocyst complex component 1 [Source:HGNC Symbol;Acc:30380]	groupVIII || groupXVI || groupXIV
consensus37839_77	21.87
consensus93750_43	21.87
consensus24821_24	21.87	gi|354290631|gb|AGKD01167897.1|	ENSGACT00000005918 || ENSGACT00000005926	somatostatin [Source:HGNC Symbol;Acc:11329]	groupI
consensus1149_27	21.87
consensus27822_17	21.87	gi|354457762|gb|AGKD01001287.1|	ENSGACT00000012686	tubulin tyrosine ligase-like family, member 7 [Source:HGNC Symbol;Acc:26242]	groupVIII
consensus17766_73	21.87
consensus178119_13	21.87	gi|354402632|gb|AGKD01056404.1|	ENSGACT00000010411	NADPH oxidase, EF-hand calcium binding domain 5 [Source:HGNC Symbol;Acc:14874]	groupXIX
consensus39731_89	21.87	gi|354438715|gb|AGKD01020323.1|	ENSGACT00000005737 || ENSGACT00000020744	zinc finger protein 644 [Source:HGNC Symbol;Acc:29222]	groupVIII || groupIII
consensus150855_66	21.87	gi|354442684|gb|AGKD01016358.1|	ENSGACT00000026209 || ENSGACT00000026208	staphylococcal nuclease and tudor domain containing 1 [Source:HGNC Symbol;Acc:30646] || leucine rich repeat containing 4 [Source:HGNC Symbol;Acc:15586]	groupIV
consensus118654_81	21.87
consensus66713_29	21.87
consensus14631_85	21.87	gi|354458208|gb|AGKD01000841.1|	ENSGACT00000009194 || ENSGACT00000013910		scaffold_185 || groupXVIII
consensus78829_59	21.87	gi|354451389|gb|AGKD01007656.1|	ENSGACT00000018639	mitogen-activated protein kinase 8 interacting protein 1 [Source:HGNC Symbol;Acc:6882]	groupXIX
consensus110866_43	21.87		ENSGACT00000004394	calcium channel, voltage-dependent, N type, alpha 1B subunit [Source:HGNC Symbol;Acc:1389]	groupXIII
consensus164589_25	21.87	gi|354377594|gb|AGKD01081442.1| || gi|354321862|gb|AGKD01136666.1|	ENSGACT00000003805 || ENSGACT00000012052	NLR family, CARD domain containing 3 [Source:HGNC Symbol;Acc:29889] || NLR family, CARD domain containing 5 [Source:HGNC Symbol;Acc:29933]	groupXIX || groupV
consensus177942_90	21.87
consensus24821_66	21.87	gi|354290631|gb|AGKD01167897.1|	ENSGACT00000005918 || ENSGACT00000005926	somatostatin [Source:HGNC Symbol;Acc:11329]	groupI
consensus73097_33	21.87	gi|354445228|gb|AGKD01013814.1|	ENSGACT00000011557 || ENSGACT00000013982	nicalin [Source:HGNC Symbol;Acc:26923]	groupVIII || groupXVII
consensus15838_65	21.87
consensus84066_52	21.87	gi|354402632|gb|AGKD01056404.1|	ENSGACT00000010411	NADPH oxidase, EF-hand calcium binding domain 5 [Source:HGNC Symbol;Acc:14874]	groupXIX
consensus27822_54	21.87	gi|354457762|gb|AGKD01001287.1|	ENSGACT00000012686	tubulin tyrosine ligase-like family, member 7 [Source:HGNC Symbol;Acc:26242]	groupVIII
consensus112171_25	21.87
consensus53370_40	21.87
consensus112171_28	21.87
consensus93583_14	21.87
consensus167073_62	21.87	gi|354404211|gb|AGKD01054825.1|	ENSGACT00000009102 || ENSGACT00000022820	ubiquitin specific peptidase 38 [Source:HGNC Symbol;Acc:20067] || ubiquitin specific peptidase 1 [Source:HGNC Symbol;Acc:12607]	groupVIII || groupIX
consensus95432_46	21.87	gi|354421115|gb|AGKD01037921.1|	ENSGACT00000008735 || ENSGACT00000008741	neurensin 1 [Source:HGNC Symbol;Acc:17881]	groupXX
consensus66713_75	21.87
consensus17766_29	21.87
consensus128237_85	21.88		ENSGACT00000007699 || ENSGACT00000007708	family with sequence similarity 5, member C [Source:HGNC Symbol;Acc:22393]	groupVIII
consensus246112_20	21.88
consensus46048_17	21.88	gi|354044937|gb|AGKD01413533.1| || gi|354451857|gb|AGKD01007188.1|	ENSGACT00000010245 || ENSGACT00000010237 || ENSGACT00000010248	TBC1 domain family, member 15 [Source:HGNC Symbol;Acc:25694]	groupXIX
consensus6746_58	21.88	gi|354442098|gb|AGKD01016944.1|	ENSGACT00000026981 || ENSGACT00000026982		groupVII
consensus43825_31	21.88		ENSGACT00000009165 || ENSGACT00000011969	phosphatidylinositol-specific phospholipase C, X domain containing 3 [Source:HGNC Symbol;Acc:31822] || endoplasmic reticulum protein 44 [Source:HGNC Symbol;Acc:18311]	groupXIII || groupXX
consensus8328_18	21.88
consensus9977_58	21.88
consensus86633_22	21.88	gi|354417379|gb|AGKD01041657.1| || gi|354315437|gb|AGKD01143091.1|	ENSGACT00000009864 || ENSGACT00000004071 || ENSGACT00000006066	trinucleotide repeat containing 6B [Source:HGNC Symbol;Acc:29190]	groupV || groupXI
consensus78352_61	21.88	gi|354441830|gb|AGKD01017212.1|	ENSGACT00000005825 || ENSGACT00000010258	E1A binding protein p300 [Source:HGNC Symbol;Acc:3373]	groupI || groupXI
consensus78977_32	21.88	gi|354444895|gb|AGKD01014147.1|	ENSGACT00000019115 || ENSGACT00000021324	discoidin domain receptor tyrosine kinase 2 [Source:HGNC Symbol;Acc:2731]	groupVIII || groupIII
consensus40371_7	21.88	gi|354435435|gb|AGKD01023601.1|	ENSGACT00000005188 || ENSGACT00000005175	aldehyde dehydrogenase 9 family, member A1 [Source:HGNC Symbol;Acc:412]	groupVIII
consensus178119_12	21.88	gi|354402632|gb|AGKD01056404.1|	ENSGACT00000010411	NADPH oxidase, EF-hand calcium binding domain 5 [Source:HGNC Symbol;Acc:14874]	groupXIX
consensus78977_14	21.88	gi|354444895|gb|AGKD01014147.1|	ENSGACT00000019115 || ENSGACT00000021324	discoidin domain receptor tyrosine kinase 2 [Source:HGNC Symbol;Acc:2731]	groupVIII || groupIII
consensus97096_3211_pair_1_length_334_155	21.88	gi|354396709|gb|AGKD01062327.1|	ENSGACT00000005028 || ENSGACT00000012279	DENN/MADD domain containing 6A [Source:HGNC Symbol;Acc:26635] || carnitine O-octanoyltransferase [Source:HGNC Symbol;Acc:2366]	groupXVII || groupXX
consensus74675_51	21.88
consensus44935_21	21.88
consensus183866_27	21.88
consensus97096_3211_pair_1_length_334_146	21.88	gi|354396709|gb|AGKD01062327.1|	ENSGACT00000005028 || ENSGACT00000012279	DENN/MADD domain containing 6A [Source:HGNC Symbol;Acc:26635] || carnitine O-octanoyltransferase [Source:HGNC Symbol;Acc:2366]	groupXVII || groupXX
consensus69356_38	21.88
consensus10606_85	21.88
consensus38682_93	21.88
consensus86073_87	21.88
consensus142153_27	21.88
consensus133231_30	21.88	gi|354176365|gb|AGKD01282121.1| || gi|354282995|gb|AGKD01175533.1| || gi|354437411|gb|AGKD01021625.1|	ENSGACT00000021533 || ENSGACT00000021528 || ENSGACT00000021032 || ENSGACT00000025818	latrophilin 3 [Source:HGNC Symbol;Acc:20974] || myocilin, trabecular meshwork inducible glucocorticoid response [Source:HGNC Symbol;Acc:7610] || peroxiredoxin 6 [Source:HGNC Symbol;Acc:16753]	groupIX || groupVII || groupIII
consensus66439_80	21.88
consensus81783_3202_pair_1_length_262_84	21.88
consensus37431_14	21.88	gi|354358480|gb|AGKD01100556.1| || gi|354448703|gb|AGKD01010340.1|	ENSGACT00000023216 || ENSGACT00000011169 || ENSGACT00000018639	mitogen-activated protein kinase 8 interacting protein 1 [Source:HGNC Symbol;Acc:6882] || DIP2 disco-interacting protein 2 homolog B (Drosophila) [Source:HGNC Symbol;Acc:29284]	groupXIX || groupXII || groupIII
consensus77872_44	21.88	gi|354002462|gb|AGKD01456008.1| || gi|354324896|gb|AGKD01133632.1|	ENSGACT00000003941 || ENSGACT00000019100	collagen, type VI, alpha 6 [Source:HGNC Symbol;Acc:27023]	groupIII || groupXX
consensus106751_43	21.89
consensus106751_41	21.89
consensus51644_40	24.69
consensus172522_34	29.59
consensus54701_58	39.8	gi|354374157|gb|AGKD01084879.1| || gi|354342038|gb|AGKD01116703.1|	ENSGACT00000013421 || ENSGACT00000013437 || ENSGACT00000004976	filamin C, gamma [Source:HGNC Symbol;Acc:3756] || filamin B, beta [Source:HGNC Symbol;Acc:3755]	groupXIX || groupXVII
consensus48620_33	43.77	gi|354420491|gb|AGKD01038545.1|	ENSGACT00000007063 || ENSGACT00000007066	NMDA receptor synaptonuclear signaling and neuronal migration factor [Source:HGNC Symbol;Acc:29843]	groupXIII
LG03
SNP	Position	Salmon_Genome_Contig	Stickleback_transcripts_associated_with_SNP	Stickleback_Gene_names_associated_with_SNP	Stickleback_Linkage_Group
consensus81163_9	0	gi|354082654|gb|AGKD01375816.1|	ENSGACT00000007351 || ENSGACT00000007356	upstream binding protein 1 (LBP-1a) [Source:HGNC Symbol;Acc:12507]	groupX
consensus8246_9	0
consensus136772_95	12.31
consensus80183_79	17.69		ENSGACT00000004199 || ENSGACT00000018812	brain-specific angiogenesis inhibitor 1 [Source:HGNC Symbol;Acc:943]	groupX || groupXX
consensus66687_70	20.92
consensus53303_64	24.12	gi|354391218|gb|AGKD01067818.1|	ENSGACT00000001828		scaffold_219
consensus164838_95	24.12		ENSGACT00000012972 || ENSGACT00000012960	vacuolar protein sorting 52 homolog (S. cerevisiae) [Source:HGNC Symbol;Acc:10518]	groupX
consensus96310_66	24.12
consensus123894_76	24.12
consensus283908_11	24.12
consensus87790_84	24.12		ENSGACT00000020425 || ENSGACT00000007450	coatomer protein complex, subunit beta 2 (beta prime) [Source:HGNC Symbol;Acc:2232]	groupIII || groupI
consensus122080_59	24.12	gi|354401298|gb|AGKD01057738.1| || gi|354444390|gb|AGKD01014652.1|	ENSGACT00000012840 || ENSGACT00000009390	collagen, type XIV, alpha 1 [Source:HGNC Symbol;Acc:2191]	groupX || groupXX
consensus176101_46	24.12
consensus142808_86	24.12	gi|354063563|gb|AGKD01394907.1| || gi|354039795|gb|AGKD01418675.1| || gi|354405685|gb|AGKD01053351.1|	ENSGACT00000015583 || ENSGACT00000023765 || ENSGACT00000000769	ArfGAP with GTPase domain, ankyrin repeat and PH domain 3 [Source:HGNC Symbol;Acc:16923] || ArfGAP with GTPase domain, ankyrin repeat and PH domain 2 [Source:HGNC Symbol;Acc:16921]	groupXII || groupIII || scaffold_27
consensus1012_55	24.12	gi|354419907|gb|AGKD01039129.1|	ENSGACT00000018928 || ENSGACT00000018924	astrotactin 1 [Source:HGNC Symbol;Acc:773]	groupIII
consensus92072_93	24.12
consensus75458_92	24.12	gi|354194568|gb|AGKD01263918.1| || gi|354437958|gb|AGKD01021078.1|	ENSGACT00000011533 || ENSGACT00000004502 || ENSGACT00000011527	hairy/enhancer-of-split related with YRPW motif 1 [Source:HGNC Symbol;Acc:4880]	groupX || groupXX
consensus86880_50	24.12	gi|354423603|gb|AGKD01035433.1|	ENSGACT00000010896 || ENSGACT00000016573	nyctalopin [Source:HGNC Symbol;Acc:8082]	groupXVI || groupI
consensus126142_22	24.12	gi|354435925|gb|AGKD01023111.1|	ENSGACT00000002029 || ENSGACT00000002055	alcohol dehydrogenase, iron containing, 1 [Source:HGNC Symbol;Acc:16354]	scaffold_120
consensus21312_3541_pair_1_length_558_131	24.12
consensus166391_58	24.12
consensus96784_89	24.12	gi|354370019|gb|AGKD01089017.1| || gi|354266349|gb|AGKD01192178.1|	ENSGACT00000020621 || ENSGACT00000020619	ST3 beta-galactoside alpha-2,3-sialyltransferase 3 [Source:HGNC Symbol;Acc:10866]	groupIII
consensus176378_17	24.12	gi|354402057|gb|AGKD01056979.1|	ENSGACT00000006613 || ENSGACT00000001454	smg-1 homolog, phosphatidylinositol 3-kinase-related kinase (C. elegans) [Source:HGNC Symbol;Acc:30045] || Rap guanine nucleotide exchange factor (GEF)-like 1 [Source:HGNC Symbol;Acc:17428]	scaffold_622 || groupXI
consensus176101_57	24.12
consensus113425_64	24.12
consensus161032_39	31.63	gi|354454579|gb|AGKD01004467.1|	ENSGACT00000018928 || ENSGACT00000018924	astrotactin 1 [Source:HGNC Symbol;Acc:773]	groupIII
consensus182157_3324_pair_1_length_518_347	31.63	gi|354307209|gb|AGKD01151319.1| || gi|354430277|gb|AGKD01028759.1|	ENSGACT00000023128 || ENSGACT00000023124	obscurin, cytoskeletal calmodulin and titin-interacting RhoGEF [Source:HGNC Symbol;Acc:15719]	groupIII
consensus87790_75	31.63		ENSGACT00000020425 || ENSGACT00000007450	coatomer protein complex, subunit beta 2 (beta prime) [Source:HGNC Symbol;Acc:2232]	groupIII || groupI
consensus90528_43	31.63
consensus23134_46	31.63
consensus2063_63	31.63
consensus151082_22	31.63	gi|354434070|gb|AGKD01024966.1|	ENSGACT00000009720 || ENSGACT00000009711	histamine N-methyltransferase [Source:HGNC Symbol;Acc:5028]	groupXVI
consensus100051_16	31.63
consensus18454_17	31.63	gi|354437068|gb|AGKD01021968.1|	ENSGACT00000002574 || ENSGACT00000017906 || ENSGACT00000017910	family with sequence similarity 131, member A [Source:HGNC Symbol;Acc:28308] || family with sequence similarity 131, member B [Source:HGNC Symbol;Acc:22202] || chloride channel, voltage-sensitive 2 [Source:HGNC Symbol;Acc:2020]	scaffold_149 || groupIII
consensus39502_8	31.63
consensus8360_5185_pair_1_length_532_225	31.63
consensus161032_62	31.63	gi|354454579|gb|AGKD01004467.1|	ENSGACT00000018928 || ENSGACT00000018924	astrotactin 1 [Source:HGNC Symbol;Acc:773]	groupIII
consensus292872_43	31.63
consensus100051_18	31.63
consensus170027_49	35.31
consensus89939_57	35.31
consensus132812_55	35.31
consensus84754_51	35.31	gi|354408130|gb|AGKD01050906.1| || gi|354027220|gb|AGKD01431250.1| || gi|354350325|gb|AGKD01108711.1|	ENSGACT00000012680 || ENSGACT00000007081 || ENSGACT00000021054 || ENSGACT00000017084 || ENSGACT00000021051	ceramide synthase 6 [Source:HGNC Symbol;Acc:23826] || laminin, gamma 3 [Source:HGNC Symbol;Acc:6494] || metastasis suppressor 1 [Source:HGNC Symbol;Acc:20443]	groupXV || groupXVI || groupX || groupXIV
consensus95799_49	35.31
consensus131767_33	35.31
consensus109664_42	35.31
consensus71748_3747_pair_1_length_544_197	35.31	gi|354208712|gb|AGKD01249774.1| || gi|354341791|gb|AGKD01116950.1|	ENSGACT00000005361 || ENSGACT00000011884	scratch homolog 1, zinc finger protein (Drosophila) [Source:HGNC Symbol;Acc:15950]	groupX || groupXX
consensus110568_80	35.31
consensus153765_53	35.31	gi|354425313|gb|AGKD01033723.1|	ENSGACT00000018478 || ENSGACT00000000111	collagen, type XXVIII, alpha 1 [Source:HGNC Symbol;Acc:22442]	scaffold_58 || groupI
consensus180522_73	35.31
consensus89532_74	35.32	gi|354389508|gb|AGKD01069528.1|	ENSGACT00000022786 || ENSGACT00000022787	KISS1 receptor [Source:HGNC Symbol;Acc:4510]	groupIII
consensus48196_30	35.32
consensus183509_60	35.32
consensus183821_77	35.32	gi|354407710|gb|AGKD01051326.1|	ENSGACT00000026372 || ENSGACT00000026371	echinoderm microtubule associated protein like 6 [Source:HGNC Symbol;Acc:35412]	groupIX
consensus128780_90	35.32	gi|354252673|gb|AGKD01205854.1|	ENSGACT00000002406 || ENSGACT00000002414	death-domain associated protein [Source:HGNC Symbol;Acc:2681]	groupX
consensus58587_26	35.32	gi|354220974|gb|AGKD01237512.1|	ENSGACT00000018571		groupXX
consensus96395_44	35.32	gi|354416309|gb|AGKD01042727.1| || gi|354453276|gb|AGKD01005769.1| || gi|354296132|gb|AGKD01162396.1|	ENSGACT00000015235 || ENSGACT00000019171 || ENSGACT00000012427 || ENSGACT00000014089	U2 small nuclear RNA auxiliary factor 2 [Source:HGNC Symbol;Acc:23156] || CCR4-NOT transcription complex, subunit 3 [Source:HGNC Symbol;Acc:7879]	groupX || groupXX || groupXI
consensus47941_7	35.32	gi|354438246|gb|AGKD01020792.1|	ENSGACT00000021293	cell division cycle 73 [Source:HGNC Symbol;Acc:16783]	groupIII
consensus24626_85	35.32
consensus142302_14	35.32
consensus67445_34	38.11
consensus186209_75	41.39
consensus3988_48	47.37
consensus123626_3080_pair_1_length_629_118	56.86	gi|354351537|gb|AGKD01107499.1| || gi|354410460|gb|AGKD01048576.1| || gi|354403205|gb|AGKD01055831.1|	ENSGACT00000023833 || ENSGACT00000023832 || ENSGACT00000017114 || ENSGACT00000019254 || ENSGACT00000014647 || ENSGACT00000014653	synapse differentiation inducing 1-like [Source:HGNC Symbol;Acc:32388] || importin 13 [Source:HGNC Symbol;Acc:16853] || calreticulin [Source:HGNC Symbol;Acc:1455]	groupVIII || groupXVIII || groupIX
consensus78395_22	56.86
consensus109144_51	56.86	gi|354426155|gb|AGKD01032881.1|	ENSGACT00000019045 || ENSGACT00000015215	tocopherol (alpha) transfer protein [Source:HGNC Symbol;Acc:12404] || tocopherol (alpha) transfer protein-like [Source:HGNC Symbol;Acc:16114]	groupXII || groupIII
consensus21312_3541_pair_1_length_558_141	60.87
consensus27562_75	65.19
LG04
SNP	Position	Salmon_Genome_Contig	Stickleback_transcripts_associated_with_SNP	Stickleback_Gene_names_associated_with_SNP	Stickleback_Linkage_Group
consensus10922_5311_pair_1_length_502_240	0
consensus10922_5311_pair_1_length_502_228	0
consensus84338_7279_pair_1_length_552_366	30.13
consensus80508_59	34.32
consensus102629_12	38.38	gi|354422037|gb|AGKD01036999.1| || gi|354278669|gb|AGKD01179859.1|	ENSGACT00000018912 || ENSGACT00000020859 || ENSGACT00000016383 || ENSGACT00000003654	collagen, type VIII, alpha 1 [Source:HGNC Symbol;Acc:2215] || arylsulfatase B [Source:HGNC Symbol;Acc:714]	groupXIX || groupXIII || groupXVI || groupXIV
consensus59744_86	38.38	gi|354186582|gb|AGKD01271904.1|	ENSGACT00000010978		groupXVI
consensus127495_74	46.34	gi|354329198|gb|AGKD01129330.1| || gi|354396033|gb|AGKD01063003.1|	ENSGACT00000008326	phenylalanyl-tRNA synthetase, alpha subunit [Source:HGNC Symbol;Acc:3592]	groupXI
consensus80243_95	54.38	gi|354356390|gb|AGKD01102646.1|	ENSGACT00000010678	laminin, alpha 2 [Source:HGNC Symbol;Acc:6482]	groupXVIII
consensus19033_56	54.38
consensus61927_57	54.38
consensus66177_81	54.38
consensus90434_46	54.38
consensus5718_83	57.64	gi|354457861|gb|AGKD01001188.1|	ENSGACT00000015030 || ENSGACT00000014988	acyl-CoA binding domain containing 3 [Source:HGNC Symbol;Acc:15453] || poly (ADP-ribose) polymerase 1 [Source:HGNC Symbol;Acc:270]	groupXVIII
consensus40629_61	57.64
consensus255572_77	57.64
consensus5904_33	60.43	gi|354364222|gb|AGKD01094814.1|	ENSGACT00000001839 || ENSGACT00000006787	methylmalonic aciduria (cobalamin deficiency) cblD type, with homocystinuria [Source:HGNC Symbol;Acc:25221] || N-acetylglutamate synthase [Source:HGNC Symbol;Acc:17996]	groupXVI || groupXI
consensus109911_65	60.44	gi|354317900|gb|AGKD01140628.1|	ENSGACT00000015308 || ENSGACT00000011617	spectrin repeat containing, nuclear envelope 1 [Source:HGNC Symbol;Acc:17089]	groupXV || groupXVIII
consensus67723_49	60.44
consensus78139_34	60.44
consensus124761_53	60.44	gi|354439297|gb|AGKD01019743.1| || gi|354393505|gb|AGKD01065531.1|	ENSGACT00000001921 || ENSGACT00000009521 || ENSGACT00000021658 || ENSGACT00000009523	SH3-binding domain protein 5-like [Source:HGNC Symbol;Acc:29360] || chromosome 20 open reading frame 27 [Source:HGNC Symbol;Acc:15873]	scaffold_111 || groupIX || groupXI
consensus48653_65	60.44	gi|354368982|gb|AGKD01090054.1| || gi|354362644|gb|AGKD01096392.1|	ENSGACT00000015505 || ENSGACT00000022131 || ENSGACT00000016353 || ENSGACT00000016350	endoplasmic reticulum to nucleus signaling 1 [Source:HGNC Symbol;Acc:3449] || endoplasmic reticulum to nucleus signaling 2 [Source:HGNC Symbol;Acc:16942]	groupIX || groupXX || groupXI
consensus75506_21	60.44	gi|354454609|gb|AGKD01004437.1|	ENSGACT00000015902 || ENSGACT00000009133	tripartite motif containing 9 [Source:HGNC Symbol;Acc:16288] || exocyst complex component 8 [Source:HGNC Symbol;Acc:24659]	groupXV || groupXVIII
consensus106644_16	60.44
consensus172220_79	60.44	gi|354416800|gb|AGKD01042236.1|	ENSGACT00000018233 || ENSGACT00000011486	zinc finger and BTB domain containing 2 [Source:HGNC Symbol;Acc:20868] || zinc finger and BTB domain containing 25 [Source:HGNC Symbol;Acc:13112]	groupXVIII
consensus112685_51	60.44	gi|354451285|gb|AGKD01007760.1| || gi|354441956|gb|AGKD01017086.1|	ENSGACT00000024356 || ENSGACT00000016423 || ENSGACT00000006793 || ENSGACT00000022206	synaptosomal-associated protein, 91kDa [Source:HGNC Symbol;Acc:14986] || tetraspanin 17 [Source:HGNC Symbol;Acc:13594] || tetraspanin 14 [Source:HGNC Symbol;Acc:23303]	groupIX || groupVI || groupXX || groupIV
consensus42372_50	60.44
consensus67451_18	60.44
consensus80577_15	60.44
consensus31844_33	60.44	gi|354458277|gb|AGKD01000772.1| || gi|354294708|gb|AGKD01163820.1| || gi|354200187|gb|AGKD01258299.1|	ENSGACT00000012490 || ENSGACT00000016152 || ENSGACT00000016131		groupV || groupXI
consensus114121_62	60.44	gi|354445289|gb|AGKD01013753.1| || gi|354403751|gb|AGKD01055285.1|	ENSGACT00000006309 || ENSGACT00000013605	oxidation resistance 1 [Source:HGNC Symbol;Acc:15822] || nuclear receptor coactivator 7 [Source:HGNC Symbol;Acc:21081]	groupXVIII || groupXX
consensus112685_26	60.44	gi|354451285|gb|AGKD01007760.1| || gi|354441956|gb|AGKD01017086.1|	ENSGACT00000024356 || ENSGACT00000016423 || ENSGACT00000006793 || ENSGACT00000022206	synaptosomal-associated protein, 91kDa [Source:HGNC Symbol;Acc:14986] || tetraspanin 17 [Source:HGNC Symbol;Acc:13594] || tetraspanin 14 [Source:HGNC Symbol;Acc:23303]	groupIX || groupVI || groupXX || groupIV
consensus41654_34	60.44	gi|354356580|gb|AGKD01102456.1| || gi|354001108|gb|AGKD01457362.1|	ENSGACT00000004148 || ENSGACT00000004141 || ENSGACT00000024699 || ENSGACT00000024697	POU class 2 homeobox 1 [Source:HGNC Symbol;Acc:9212]	groupVII || groupXVI
consensus40884_50	60.44	gi|354455774|gb|AGKD01003272.1|	ENSGACT00000018145 || ENSGACT00000006226	CDC42 binding protein kinase beta (DMPK-like) [Source:HGNC Symbol;Acc:1738] || CDC42 binding protein kinase alpha (DMPK-like) [Source:HGNC Symbol;Acc:1737]	groupXVIII
consensus18861_65	60.44
consensus19993_93	60.44
consensus34546_46	60.44	gi|354439297|gb|AGKD01019743.1| || gi|354393505|gb|AGKD01065531.1|	ENSGACT00000001921 || ENSGACT00000009521 || ENSGACT00000021658 || ENSGACT00000009523	SH3-binding domain protein 5-like [Source:HGNC Symbol;Acc:29360] || chromosome 20 open reading frame 27 [Source:HGNC Symbol;Acc:15873]	scaffold_111 || groupIX || groupXI
consensus26168_72	60.44	gi|354376475|gb|AGKD01082561.1| || gi|354440504|gb|AGKD01018538.1| || gi|354264794|gb|AGKD01193733.1|	ENSGACT00000008259 || ENSGACT00000027660	MDN1, midasin homolog (yeast) [Source:HGNC Symbol;Acc:18302] || follistatin-like 4 [Source:HGNC Symbol;Acc:21389]	groupVII || groupXVIII
consensus20978_46	60.44	gi|354430192|gb|AGKD01028844.1|	ENSGACT00000015540 || ENSGACT00000015544	TBC1 domain family, member 16 [Source:HGNC Symbol;Acc:28356]	groupXI
consensus78139_81	60.44
consensus22671_36	60.44	gi|354225818|gb|AGKD01232709.1| || gi|354448956|gb|AGKD01010087.1|	ENSGACT00000018125 || ENSGACT00000022498	SET domain containing 1B [Source:HGNC Symbol;Acc:29187] || SET domain containing 1A [Source:HGNC Symbol;Acc:29010]	groupXIV || groupXI
consensus51852_85	60.44		ENSGACT00000000163 || ENSGACT00000000160		scaffold_58
consensus120382_78	60.44	gi|354458277|gb|AGKD01000772.1|	ENSGACT00000012490 || ENSGACT00000016152		groupV || groupXI
consensus130326_83	60.44
consensus180516_50	60.44
consensus54018_5610_pair_1_length_582_359	60.44	gi|354454939|gb|AGKD01004107.1| || gi|354371785|gb|AGKD01087251.1|	ENSGACT00000016024 || ENSGACT00000016027	neuronal pentraxin II [Source:HGNC Symbol;Acc:7953]	groupXI
consensus48150_8	60.44
consensus41884_61	60.44	gi|354342247|gb|AGKD01116494.1| || gi|354446818|gb|AGKD01012224.1|	ENSGACT00000007035 || ENSGACT00000007024	neurexin 3 [Source:HGNC Symbol;Acc:8010]	groupXVIII
consensus58026_89	60.44
consensus52911_8	60.44	gi|354404012|gb|AGKD01055024.1|	ENSGACT00000022966 || ENSGACT00000018831	troponin T type 3 (skeletal, fast) [Source:HGNC Symbol;Acc:11950]	groupII || groupVIII
consensus142080_8	60.44		ENSGACT00000014988	poly (ADP-ribose) polymerase 1 [Source:HGNC Symbol;Acc:270]	groupXVIII
consensus30921_27	60.44	gi|354452394|gb|AGKD01006651.1|	ENSGACT00000008937 || ENSGACT00000008922 || ENSGACT00000008929	KRI1 homolog (S. cerevisiae) [Source:HGNC Symbol;Acc:25769]	groupXI
consensus162362_74	60.44	gi|354450563|gb|AGKD01008482.1| || gi|354055492|gb|AGKD01402978.1| || gi|354285322|gb|AGKD01173206.1|	ENSGACT00000008974 || ENSGACT00000008967	family with sequence similarity 184, member A [Source:HGNC Symbol;Acc:20991]	groupXVIII
consensus92847_4959_pair_1_length_511_197	60.44	gi|354312897|gb|AGKD01145631.1| || gi|354437899|gb|AGKD01021137.1| || gi|354445718|gb|AGKD01013324.1|	ENSGACT00000001308 || ENSGACT00000017588 || ENSGACT00000017594	RecQ protein-like 5 [Source:HGNC Symbol;Acc:9950] || RecQ protein-like (DNA helicase Q1-like) [Source:HGNC Symbol;Acc:9948]	scaffold_108 || groupXI
consensus147484_8	60.44
consensus47382_2751_pair_1_length_528_144	60.44
consensus31788_37	60.44	gi|354443302|gb|AGKD01015740.1|	ENSGACT00000009081 || ENSGACT00000015399	Ca++-dependent secretion activator [Source:HGNC Symbol;Acc:1426]	groupVIII || groupXVII
consensus127206_12	60.44
consensus70088_57	60.44	gi|354452457|gb|AGKD01006588.1| || gi|354435638|gb|AGKD01023398.1|	ENSGACT00000009151 || ENSGACT00000009160 || ENSGACT00000018341	dedicator of cytokinesis 7 [Source:HGNC Symbol;Acc:19190] || dedicator of cytokinesis 6 [Source:HGNC Symbol;Acc:19189]	groupVIII || groupXI
consensus139690_29	60.44
consensus120418_2085_pair_1_length_257_98	64.66	gi|354372388|gb|AGKD01086648.1| || gi|354438595|gb|AGKD01020443.1|	ENSGACT00000023833 || ENSGACT00000011981	mannose receptor, C type 2 [Source:HGNC Symbol;Acc:16875]	groupIX || groupXI
consensus120418_2085_pair_1_length_257_94	64.66	gi|354372388|gb|AGKD01086648.1| || gi|354438595|gb|AGKD01020443.1|	ENSGACT00000023833 || ENSGACT00000011981	mannose receptor, C type 2 [Source:HGNC Symbol;Acc:16875]	groupIX || groupXI
consensus42207_6398_pair_1_length_543_162	68.88	gi|354368999|gb|AGKD01090037.1| || gi|354351311|gb|AGKD01107725.1|	ENSGACT00000014001 || ENSGACT00000024396	hepatocyte growth factor-regulated tyrosine kinase substrate [Source:HGNC Symbol;Acc:4897] || protein (peptidylprolyl cis/trans isomerase) NIMA-interacting, 4 (parvulin) [Source:HGNC Symbol;Acc:8992]	groupXI || groupIV
consensus122360_88	68.88	gi|354214972|gb|AGKD01243514.1|	ENSGACT00000009501	centrosomal protein 85kDa [Source:HGNC Symbol;Acc:25309]	groupXX
consensus143464_25	68.88
consensus55534_54	68.88	gi|354436484|gb|AGKD01022552.1|	ENSGACT00000009002 || ENSGACT00000009005	mannosidase, alpha, class 1A, member 1 [Source:HGNC Symbol;Acc:6821]	groupXVIII
consensus87680_74	68.88	gi|354372642|gb|AGKD01086394.1|	ENSGACT00000009022 || ENSGACT00000015343	CD109 molecule [Source:HGNC Symbol;Acc:21685] || C3 and PZP-like, alpha-2-macroglobulin domain containing 8 [Source:HGNC Symbol;Acc:23228]	groupXV || groupVIII
consensus118055_92	71.85
consensus88840_25	71.85	gi|354452570|gb|AGKD01006475.1|	ENSGACT00000015548 || ENSGACT00000009172	T-cell lymphoma invasion and metastasis 1 [Source:HGNC Symbol;Acc:11805] || T-cell lymphoma invasion and metastasis 2 [Source:HGNC Symbol;Acc:11806]	groupXV || groupI
consensus158434_78	71.85
consensus77288_94	71.85
consensus23074_86	71.85
consensus105501_54	71.85	gi|354397070|gb|AGKD01061966.1| || gi|354396649|gb|AGKD01062387.1|	ENSGACT00000010724 || ENSGACT00000014806 || ENSGACT00000021978 || ENSGACT00000010822	Smith-Magenis syndrome chromosome region, candidate 7 [Source:HGNC Symbol;Acc:17920] || napsin A aspartic peptidase [Source:HGNC Symbol;Acc:13395] || Smith-Magenis syndrome chromosome region, candidate 7-like [Source:HGNC Symbol;Acc:25979] || transmembrane protein 17 [Source:HGNC Symbol;Acc:26623]	groupXIX || groupIX || groupXI
consensus62761_89	74.85
consensus66808_3565_pair_1_length_553_179	80.93
consensus148642_64	80.93	gi|354179900|gb|AGKD01278586.1| || gi|354375636|gb|AGKD01083400.1|	ENSGACT00000017773 || ENSGACT00000009480	fasciculation and elongation protein zeta 2 (zygin II) [Source:HGNC Symbol;Acc:3660]	groupXVIII || groupXX
consensus35655_40	80.93
consensus72261_27	80.93
consensus51664_15307_pair_2_length_626_368	84.44		ENSGACT00000017287 || ENSGACT00000017285		groupXI
consensus22571_92	106.42	gi|354214875|gb|AGKD01243611.1|	ENSGACT00000024241 || ENSGACT00000013148 || ENSGACT00000026699 || ENSGACT00000018493	notch 3 [Source:HGNC Symbol;Acc:7883] || delta-like 3 (Drosophila) [Source:HGNC Symbol;Acc:2909] || notch 1 [Source:HGNC Symbol;Acc:7881]	groupXIII || groupXIV || groupVII || groupXI
consensus66808_29	109.74
consensus96260_71	109.74	gi|354383552|gb|AGKD01075484.1| || gi|354397209|gb|AGKD01061827.1|	ENSGACT00000012240 || ENSGACT00000012230 || ENSGACT00000012258 || ENSGACT00000012252 || ENSGACT00000012245	alpha 2,8-sialyltransferase ST8Sia VI [Source:RefSeq peptide;Acc:NP_001254562]	groupXI
consensus100925_3480_pair_1_length_570_124	109.74	gi|354392960|gb|AGKD01066076.1|	ENSGACT00000025734 || ENSGACT00000025733		groupVII
consensus89559_3791_pair_2_length_544_183	114.51
consensus89559_3791_pair_2_length_544_172	114.51
LG05
SNP	Position	Salmon_Genome_Contig	Stickleback_transcripts_associated_with_SNP	Stickleback_Gene_names_associated_with_SNP	Stickleback_Linkage_Group
consensus70466_14	0	gi|354370587|gb|AGKD01088449.1|	ENSGACT00000021677 || ENSGACT00000021681	protein tyrosine phosphatase, non-receptor type 13 (APO-1/CD95 (Fas)-associated phosphatase) [Source:HGNC Symbol;Acc:9646]	groupXIV
consensus105815_53	9.73	gi|354373862|gb|AGKD01085174.1|	ENSGACT00000024334	WD repeat domain 91 [Source:HGNC Symbol;Acc:24997]	groupXIV
consensus19163_56	13.52
consensus134578_13	20.54
consensus120224_23	29.35
consensus106101_62	29.35	gi|354372253|gb|AGKD01086783.1|	ENSGACT00000010909 || ENSGACT00000012840	collagen, type XIV, alpha 1 [Source:HGNC Symbol;Acc:2191] || calcium/calmodulin-dependent serine protein kinase (MAGUK family) [Source:HGNC Symbol;Acc:1497]	groupXVI || groupX
consensus32132_34	29.35
consensus111373_65	35.93	gi|354403168|gb|AGKD01055868.1|	ENSGACT00000021769 || ENSGACT00000021773	zinc finger protein 532 [Source:HGNC Symbol;Acc:30940]	groupXIV
consensus98061_53	47.61
consensus184193_66	52.23
consensus170731_50	55.54
consensus52418_13	55.54
consensus79642_7	55.54
consensus91647_16	61.14
consensus20867_53	61.14
consensus38353_63	61.14
consensus101557_34	61.14		ENSGACT00000021970	astrotactin 2 [Source:HGNC Symbol;Acc:17021]	groupXIV
consensus50832_30	61.14
consensus75709_87	61.14	gi|354404682|gb|AGKD01054354.1| || gi|354364962|gb|AGKD01094074.1|	ENSGACT00000003521 || ENSGACT00000000020 || ENSGACT00000000019	dedicator of cytokinesis 3 [Source:HGNC Symbol;Acc:2989]	groupXII || scaffold_89
consensus168185_58	61.14	gi|354415507|gb|AGKD01043529.1| || gi|354403135|gb|AGKD01055901.1|	ENSGACT00000006892 || ENSGACT00000023834 || ENSGACT00000021504 || ENSGACT00000023829	vacuolar protein sorting 37 homolog B (S. cerevisiae) [Source:HGNC Symbol;Acc:25754] || vacuolar protein sorting 37 homolog C (S. cerevisiae) [Source:HGNC Symbol;Acc:26097]	groupIX || groupXIII
consensus112710_89	61.14	gi|354375838|gb|AGKD01083198.1|	ENSGACT00000003488 || ENSGACT00000016021	glutamate receptor, metabotropic 7 [Source:HGNC Symbol;Acc:4599] || glutamate receptor, metabotropic 6 [Source:HGNC Symbol;Acc:4598]	groupXII || groupXVII
consensus144603_68	61.14
consensus144603_69	61.14
consensus165664_32	61.14	gi|354434528|gb|AGKD01024508.1|	ENSGACT00000011792 || ENSGACT00000012188	forkhead box N4 [Source:HGNC Symbol;Acc:21399] || SV2 related protein homolog (rat) [Source:HGNC Symbol;Acc:25417]	groupXIII
consensus121198_95	61.14	gi|354375838|gb|AGKD01083198.1|	ENSGACT00000003488 || ENSGACT00000016021	glutamate receptor, metabotropic 7 [Source:HGNC Symbol;Acc:4599] || glutamate receptor, metabotropic 6 [Source:HGNC Symbol;Acc:4598]	groupXII || groupXVII
consensus7303_22	61.14
consensus54834_69	61.14	gi|354365872|gb|AGKD01093164.1|	ENSGACT00000026809 || ENSGACT00000026808	flotillin 2 [Source:HGNC Symbol;Acc:3758]	groupVII
consensus51075_14	61.15
consensus115336_34	61.15	gi|354456572|gb|AGKD01002474.1| || gi|354331778|gb|AGKD01126750.1|	ENSGACT00000026812 || ENSGACT00000017688	family with sequence similarity 222, member B [Source:HGNC Symbol;Acc:25563]	groupVII || groupI
consensus58750_93	61.15	gi|354451583|gb|AGKD01007462.1| || gi|354233858|gb|AGKD01224669.1| || gi|354410564|gb|AGKD01048472.1|	ENSGACT00000023833 || ENSGACT00000017948 || ENSGACT00000017939	amyloid beta precursor protein (cytoplasmic tail) binding protein 2 [Source:HGNC Symbol;Acc:622] || ubiquitin specific peptidase 32 [Source:HGNC Symbol;Acc:19143]	groupIX || groupI
consensus99913_24	61.15	gi|354349189|gb|AGKD01109552.1|	ENSGACT00000009194 || ENSGACT00000013979	G protein-coupled receptor 98 [Source:HGNC Symbol;Acc:17416]	groupXIII || groupXVIII
consensus58750_94	61.16	gi|354451583|gb|AGKD01007462.1| || gi|354233858|gb|AGKD01224669.1| || gi|354410564|gb|AGKD01048472.1|	ENSGACT00000023833 || ENSGACT00000017948 || ENSGACT00000017939	amyloid beta precursor protein (cytoplasmic tail) binding protein 2 [Source:HGNC Symbol;Acc:622] || ubiquitin specific peptidase 32 [Source:HGNC Symbol;Acc:19143]	groupIX || groupI
consensus46395_91	61.16	gi|354452858|gb|AGKD01006187.1|	ENSGACT00000009165 || ENSGACT00000008755	phosphatidylinositol-specific phospholipase C, X domain containing 3 [Source:HGNC Symbol;Acc:31822] || PR domain containing 16 [Source:HGNC Symbol;Acc:14000]	groupXII || groupXIII
consensus84091_3495_pair_1_length_627_440	61.17
consensus24577_52	61.17	gi|354046041|gb|AGKD01412429.1| || gi|354444884|gb|AGKD01014158.1| || gi|354452540|gb|AGKD01006505.1|	ENSGACT00000007687 || ENSGACT00000007703 || ENSGACT00000007672 || ENSGACT00000007711	aminomethyltransferase [Source:HGNC Symbol;Acc:473] || interferon-related developmental regulator 2 [Source:HGNC Symbol;Acc:5457] || hyaluronoglucosaminidase 3 [Source:HGNC Symbol;Acc:5322]	groupXII
consensus3519_32	61.17
consensus103309_62	61.18	gi|354452205|gb|AGKD01006840.1| || gi|354325507|gb|AGKD01133021.1|	ENSGACT00000006099 || ENSGACT00000006056 || ENSGACT00000024218	follistatin [Source:HGNC Symbol;Acc:3971] || integrin, alpha 2 (CD49B, alpha 2 subunit of VLA-2 receptor) [Source:HGNC Symbol;Acc:6137] || deleted in colorectal carcinoma [Source:HGNC Symbol;Acc:2701]	groupXIII || groupXIV
consensus87219_63	61.18
consensus24577_10	61.19	gi|354046041|gb|AGKD01412429.1| || gi|354444884|gb|AGKD01014158.1| || gi|354452540|gb|AGKD01006505.1|	ENSGACT00000007687 || ENSGACT00000007703 || ENSGACT00000007672 || ENSGACT00000007711	aminomethyltransferase [Source:HGNC Symbol;Acc:473] || interferon-related developmental regulator 2 [Source:HGNC Symbol;Acc:5457] || hyaluronoglucosaminidase 3 [Source:HGNC Symbol;Acc:5322]	groupXII
consensus36031_26	61.19	gi|354431047|gb|AGKD01027989.1| || gi|354354064|gb|AGKD01104972.1|	ENSGACT00000025364 || ENSGACT00000001052 || ENSGACT00000002873 || ENSGACT00000014540	ELK4, ETS-domain protein (SRF accessory protein 1) [Source:HGNC Symbol;Acc:3326] || ELK3, ETS-domain protein (SRF accessory protein 2) [Source:HGNC Symbol;Acc:3325] || ELK1, member of ETS oncogene family [Source:HGNC Symbol;Acc:3321]	groupXVII || scaffold_141 || groupXVI || groupIV
consensus66693_59	61.24
consensus139087_26	61.3	gi|354410734|gb|AGKD01048302.1| || gi|354256853|gb|AGKD01201674.1|	ENSGACT00000023309 || ENSGACT00000000367	Rho GTPase activating protein 12 [Source:HGNC Symbol;Acc:16348] || OTU domain containing 5 [Source:HGNC Symbol;Acc:25402]	groupIII || scaffold_114
consensus145219_34	61.35
consensus181738_75	61.41
consensus13923_91	61.46
consensus49939_48	61.51	gi|354418187|gb|AGKD01040849.1|	ENSGACT00000018804 || ENSGACT00000016499	chromosome 16 open reading frame 87 [Source:HGNC Symbol;Acc:33754] || interleukin 16 [Source:HGNC Symbol;Acc:5980]	groupII || scaffold_98
consensus77354_12	61.58
consensus62517_72	61.67
consensus142890_54	61.92
consensus18128_62	62.55
consensus86732_90	63.31		ENSGACT00000027588 || ENSGACT00000027587	neutrophil cytosolic factor 1 [Source:HGNC Symbol;Acc:7660]	groupVII
consensus111672_14	63.94
consensus121319_27	63.94	gi|354435849|gb|AGKD01023187.1|	ENSGACT00000026742	chromosome 21 open reading frame 91 [Source:HGNC Symbol;Acc:16459]	groupVII
consensus25405_17	67.67
consensus25053_34	67.67
consensus25768_9	75.2	gi|354353585|gb|AGKD01105451.1|	ENSGACT00000002873		groupXVI
consensus28037_20	75.2	gi|354405065|gb|AGKD01053971.1| || gi|354329593|gb|AGKD01128935.1|	ENSGACT00000023833 || ENSGACT00000015066 || ENSGACT00000015813	low density lipoprotein receptor class A domain containing 3 [Source:HGNC Symbol;Acc:27046] || brain expressed, associated with NEDD4, 1 [Source:HGNC Symbol;Acc:24160]	groupXIX || groupVI || groupIX
consensus24668_81	75.2
consensus133036_29	75.2	gi|354429012|gb|AGKD01030024.1|	ENSGACT00000018008 || ENSGACT00000018222	gamma-aminobutyric acid (GABA) A receptor, alpha 5 [Source:HGNC Symbol;Acc:4079] || breast carcinoma amplified sequence 3 [Source:HGNC Symbol;Acc:14347]	groupVIII || groupI
consensus147914_87	75.2
consensus48990_42	75.2	gi|354415681|gb|AGKD01043355.1| || gi|354094934|gb|AGKD01363536.1|	ENSGACT00000022377 || ENSGACT00000012093	family with sequence similarity 222, member A [Source:HGNC Symbol;Acc:25915]	groupXIII || groupXIV
consensus56212_25	75.2	gi|354457805|gb|AGKD01001244.1| || gi|354452295|gb|AGKD01006750.1|	ENSGACT00000027545 || ENSGACT00000027643	tripartite motif containing 37 [Source:HGNC Symbol;Acc:7523]	groupVII
consensus121198_88	75.2	gi|354375838|gb|AGKD01083198.1|	ENSGACT00000003488 || ENSGACT00000016021	glutamate receptor, metabotropic 7 [Source:HGNC Symbol;Acc:4599] || glutamate receptor, metabotropic 6 [Source:HGNC Symbol;Acc:4598]	groupXII || groupXVII
consensus13677_22	75.2
consensus27070_64	75.2
consensus1535_64	75.2
consensus24668_48	75.2
consensus7203_23	75.2	gi|354444916|gb|AGKD01014126.1|	ENSGACT00000006296 || ENSGACT00000023829		groupIX || groupX
consensus66035_78	75.2
consensus139805_95	75.2	gi|354362321|gb|AGKD01096715.1|	ENSGACT00000020412 || ENSGACT00000001526	polypyrimidine tract binding protein 2 [Source:HGNC Symbol;Acc:17662] || ATPase, Na+/K+ transporting, beta 2 polypeptide [Source:HGNC Symbol;Acc:805]	scaffold_129 || groupXIV
consensus94256_68	75.2	gi|354379860|gb|AGKD01079176.1|	ENSGACT00000007804 || ENSGACT00000007811	sema domain, immunoglobulin domain (Ig), short basic domain, secreted, (semaphorin) 3G [Source:HGNC Symbol;Acc:30400]	groupXII
consensus55578_45	75.2	gi|354431296|gb|AGKD01027740.1|	ENSGACT00000017507 || ENSGACT00000013066	TBC1 domain family, member 22B [Source:HGNC Symbol;Acc:21602] || sema domain, transmembrane domain (TM), and cytoplasmic domain, (semaphorin) 6C [Source:HGNC Symbol;Acc:10740]	groupXII || groupX
consensus5845_53	79.31
consensus89656_76	79.31	gi|354408055|gb|AGKD01050981.1|	ENSGACT00000017181 || ENSGACT00000004764		groupXII
consensus54019_39	79.31
consensus13750_63	79.31
consensus50966_39	79.31	gi|354444169|gb|AGKD01014873.1|	ENSGACT00000012220 || ENSGACT00000009760	transmembrane protein 54 [Source:HGNC Symbol;Acc:24143]	groupXII || groupX
consensus74262_92	84.02	gi|354281428|gb|AGKD01177100.1|	ENSGACT00000010507 || ENSGACT00000005091	ATP-binding cassette, sub-family A (ABC1), member 2 [Source:HGNC Symbol;Acc:32] || diacylglycerol kinase, zeta [Source:HGNC Symbol;Acc:2857]	groupXIX || groupXIII
consensus77141_31	84.02
consensus140760_85	88.39
consensus124714_31	101.9
consensus143145_45	101.9	gi|354296527|gb|AGKD01162001.1| || gi|354272341|gb|AGKD01186186.1|	ENSGACT00000013913 || ENSGACT00000000834 || ENSGACT00000000021 || ENSGACT00000001926	kalirin, RhoGEF kinase [Source:HGNC Symbol;Acc:4814] || filamin C, gamma [Source:HGNC Symbol;Acc:3756] || TATA box binding protein (TBP)-associated factor, RNA polymerase I, B, 63kDa [Source:HGNC Symbol;Acc:11533] || cullin-associated and neddylation-dissociated 2 (putative) [Source:HGNC Symbol;Acc:30689]	scaffold_210 || scaffold_89 || scaffold_90 || scaffold_269
consensus173556_75	109.17	gi|354399763|gb|AGKD01059273.1|	ENSGACT00000002831 || ENSGACT00000000323	PDZ domain containing 8 [Source:HGNC Symbol;Acc:26974] || WD repeat and FYVE domain containing 2 [Source:HGNC Symbol;Acc:20482]	groupVI || scaffold_69
consensus27372_61	113.58
LG06
SNP	Position	Salmon_Genome_Contig	Stickleback_transcripts_associated_with_SNP	Stickleback_Gene_names_associated_with_SNP	Stickleback_Linkage_Group
consensus159296_72	0	gi|354433808|gb|AGKD01025228.1|	ENSGACT00000017324 || ENSGACT00000026189	adenylate kinase 7 [Source:HGNC Symbol;Acc:20091]	groupXV || groupIX
consensus41760_15	6.73
consensus77450_37	6.73
consensus58456_41	11.09
consensus121825_33	11.09		ENSGACT00000003874 || ENSGACT00000003870	myosin, heavy chain 13, skeletal muscle [Source:HGNC Symbol;Acc:7571]	groupXIX
consensus82916_11	11.09	gi|354425817|gb|AGKD01033219.1| || gi|354417169|gb|AGKD01041867.1|	ENSGACT00000014312 || ENSGACT00000014268 || ENSGACT00000014320 || ENSGACT00000008031	intraflagellar transport 52 homolog (Chlamydomonas) [Source:HGNC Symbol;Acc:15901] || v-myb myeloblastosis viral oncogene homolog (avian)-like 2 [Source:HGNC Symbol;Acc:7548]	groupXII || groupXVII
consensus25290_21	11.09	gi|354207283|gb|AGKD01251203.1|	ENSGACT00000000300 || ENSGACT00000000314	myosin, heavy chain 7B, cardiac muscle, beta [Source:HGNC Symbol;Acc:15906] || sulfatase 2 [Source:HGNC Symbol;Acc:20392]	scaffold_114
consensus88479_46	15.24	gi|354451162|gb|AGKD01007883.1| || gi|354414935|gb|AGKD01044101.1|	ENSGACT00000024780 || ENSGACT00000024782	structural maintenance of chromosomes 3 [Source:HGNC Symbol;Acc:2468]	groupIX
consensus122598_9	15.24
consensus9995_51	15.24	gi|354400800|gb|AGKD01058236.1| || gi|354446632|gb|AGKD01012410.1|	ENSGACT00000026032 || ENSGACT00000000663	adiponectin receptor 1 [Source:HGNC Symbol;Acc:24040] || adiponectin receptor 2 [Source:HGNC Symbol;Acc:24041]	groupIV || scaffold_27
consensus98179_52	15.24
consensus122151_5576_pair_1_length_446_156	15.24
consensus2108_74	15.24	gi|354452901|gb|AGKD01006144.1| || gi|354182266|gb|AGKD01276220.1|	ENSGACT00000005511 || ENSGACT00000025452	Sec23 homolog B (S. cerevisiae) [Source:HGNC Symbol;Acc:10702] || Sec23 homolog A (S. cerevisiae) [Source:HGNC Symbol;Acc:10701]	groupXV || groupIX
consensus96880_29	15.24
consensus152893_24	15.24
consensus149073_35	15.24	gi|354395291|gb|AGKD01063745.1| || gi|354304988|gb|AGKD01153540.1|	ENSGACT00000023421 || ENSGACT00000013199 || ENSGACT00000009913 || ENSGACT00000013275	delta/notch-like EGF repeat containing [Source:HGNC Symbol;Acc:24456] || vacuolar protein sorting 45 homolog (S. cerevisiae) [Source:HGNC Symbol;Acc:14579] || ankyrin repeat domain 22 [Source:HGNC Symbol;Acc:28321]	groupI || groupV || groupIII || groupX
consensus150701_60	15.24	gi|354394342|gb|AGKD01064694.1|	ENSGACT00000024728 || ENSGACT00000018536		groupIX || groupIII
consensus120132_69	15.24	gi|354434231|gb|AGKD01024805.1|	ENSGACT00000025972 || ENSGACT00000022906	multiple EGF-like-domains 11 [Source:HGNC Symbol;Acc:29635]	groupII || groupIV
consensus12706_56	15.24
consensus79562_60	15.24
consensus150451_14	15.24	gi|354004805|gb|AGKD01453665.1| || gi|353987900|gb|AGKD01470570.1| || gi|354322331|gb|AGKD01136197.1|	ENSGACT00000021915 || ENSGACT00000013057	thyroid hormone receptor interactor 10 [Source:HGNC Symbol;Acc:12304]	groupIX || groupXI
consensus3407_49	15.24
consensus9970_9	15.24
consensus49585_86	15.24
consensus126905_29	15.24
consensus2108_75	15.24	gi|354452901|gb|AGKD01006144.1| || gi|354182266|gb|AGKD01276220.1|	ENSGACT00000005511 || ENSGACT00000025452	Sec23 homolog B (S. cerevisiae) [Source:HGNC Symbol;Acc:10702] || Sec23 homolog A (S. cerevisiae) [Source:HGNC Symbol;Acc:10701]	groupXV || groupIX
consensus128234_85	15.24	gi|354276805|gb|AGKD01181723.1|	ENSGACT00000013395 || ENSGACT00000013383		groupXVII
consensus2628_95	15.25
consensus55316_48	15.25	gi|354336253|gb|AGKD01122488.1|	ENSGACT00000001485 || ENSGACT00000001477 || ENSGACT00000024954 || ENSGACT00000013837	sterile alpha motif domain containing 1 [Source:HGNC Symbol;Acc:17958] || l(3)mbt-like 4 (Drosophila) [Source:HGNC Symbol;Acc:26677]	groupIX || scaffold_146 || groupXI
consensus26512_76	15.25	gi|354425682|gb|AGKD01033354.1|	ENSGACT00000025908	chromosome 4 open reading frame 29 [Source:HGNC Symbol;Acc:26111]	groupIV
consensus34963_93	15.25
consensus55316_22	15.25	gi|354336253|gb|AGKD01122488.1|	ENSGACT00000001485 || ENSGACT00000001477 || ENSGACT00000024954 || ENSGACT00000013837	sterile alpha motif domain containing 1 [Source:HGNC Symbol;Acc:17958] || l(3)mbt-like 4 (Drosophila) [Source:HGNC Symbol;Acc:26677]	groupIX || scaffold_146 || groupXI
consensus109130_60	15.25
consensus2628_48	15.25
consensus3407_7	15.25
consensus119915_47	18.55
consensus15715_60	18.55
consensus112481_53	18.55	gi|354406243|gb|AGKD01052793.1|	ENSGACT00000008959	phosphatidylinositol-4-phosphate 3-kinase, catalytic subunit type 2 alpha [Source:HGNC Symbol;Acc:8971]	groupXIX
consensus68997_7823_pair_2_length_568_128	26.84
consensus183549_55	43.14
consensus28844_84	47.28	gi|354369909|gb|AGKD01089127.1|	ENSGACT00000000093 || ENSGACT00000000652		scaffold_95 || scaffold_366
consensus167490_93	47.28	gi|354447791|gb|AGKD01011252.1|	ENSGACT00000024841 || ENSGACT00000020135	RAB37, member RAS oncogene family [Source:HGNC Symbol;Acc:30268]	scaffold_48 || groupIV
consensus151557_31	47.28
consensus167490_51	47.28	gi|354447791|gb|AGKD01011252.1|	ENSGACT00000024841 || ENSGACT00000020135	RAB37, member RAS oncogene family [Source:HGNC Symbol;Acc:30268]	scaffold_48 || groupIV
consensus105641_70	53.42	gi|354388498|gb|AGKD01070538.1|	ENSGACT00000001916	haloacid dehalogenase-like hydrolase domain containing 3 [Source:HGNC Symbol;Acc:28171]	scaffold_27
consensus124837_88	53.42		ENSGACT00000006256		groupXVII
consensus161894_92	53.42	gi|354434997|gb|AGKD01024039.1|	ENSGACT00000020322 || ENSGACT00000008895	exocyst complex component 6 [Source:HGNC Symbol;Acc:23196]	scaffold_48 || groupXI
consensus91147_65	53.42	gi|354457025|gb|AGKD01002024.1|	ENSGACT00000026219 || ENSGACT00000011574	family with sequence similarity 3, member A [Source:HGNC Symbol;Acc:13749] || family with sequence similarity 3, member C [Source:HGNC Symbol;Acc:18664]	groupXII || groupIV
consensus53243_22	53.42
consensus179513_73	53.42	gi|354392572|gb|AGKD01066464.1| || gi|354060408|gb|AGKD01398062.1|	ENSGACT00000001932 || ENSGACT00000001928	POZ (BTB) and AT hook containing zinc finger 1 [Source:HGNC Symbol;Acc:13071] || eukaryotic translation initiation factor 4E nuclear import factor 1 [Source:HGNC Symbol;Acc:16687]	scaffold_27
consensus4791_3107_pair_1_length_532_165	53.42	gi|354456644|gb|AGKD01002402.1|	ENSGACT00000016623 || ENSGACT00000016620		groupXI
consensus185959_71	53.42		ENSGACT00000026123	ubiquitin specific peptidase 34 [Source:HGNC Symbol;Acc:20066]	groupIX
consensus14219_12	53.42
consensus61567_37	53.42	gi|354056622|gb|AGKD01401848.1| || gi|354415398|gb|AGKD01043638.1|	ENSGACT00000012104 || ENSGACT00000012114 || ENSGACT00000012102	transmembrane protein 128 [Source:HGNC Symbol;Acc:28201] || otopetrin 1 [Source:HGNC Symbol;Acc:19656]	groupXVII
consensus140539_82	53.42
consensus128721_10	53.42
consensus2076_3347_pair_2_length_287_105	53.42	gi|354341724|gb|AGKD01117017.1|	ENSGACT00000001038 || ENSGACT00000005825 || ENSGACT00000002703	CWC22 spliceosome-associated protein homolog (S. cerevisiae) [Source:HGNC Symbol;Acc:29322] || ECSIT homolog (Drosophila) [Source:HGNC Symbol;Acc:29548]	groupXVI || groupI || scaffold_47
consensus17753_8	53.42	gi|354334092|gb|AGKD01124436.1|	ENSGACT00000002146 || ENSGACT00000002144	calcium channel, voltage-dependent, alpha 2/delta subunit 3 [Source:HGNC Symbol;Acc:15460]	scaffold_27
consensus94393_80	53.42	gi|354382176|gb|AGKD01076860.1|	ENSGACT00000001307 || ENSGACT00000012761		scaffold_1289 || groupX
consensus11792_82	53.42
consensus136766_91	53.42	gi|354290608|gb|AGKD01167920.1|	ENSGACT00000015457 || ENSGACT00000011803	calcium channel, voltage-dependent, L type, alpha 1S subunit [Source:HGNC Symbol;Acc:1397]	groupXII || groupXVII
consensus165380_15	53.42	gi|354447695|gb|AGKD01011347.1|	ENSGACT00000008423 || ENSGACT00000005698	hairy and enhancer of split 5 (Drosophila) [Source:HGNC Symbol;Acc:19764]	groupXII || groupXVII
consensus190696_43	53.42	gi|354453073|gb|AGKD01005972.1|	ENSGACT00000022346 || ENSGACT00000025820	adaptor-related protein complex 1, mu 1 subunit [Source:HGNC Symbol;Acc:13667] || adaptor-related protein complex 1, mu 2 subunit [Source:HGNC Symbol;Acc:558]	groupIX || groupIII
consensus29717_20	53.42	gi|354452133|gb|AGKD01006912.1| || gi|354433050|gb|AGKD01025986.1|	ENSGACT00000026123 || ENSGACT00000003642 || ENSGACT00000026124	exportin 1 (CRM1 homolog, yeast) [Source:HGNC Symbol;Acc:12825] || ubiquitin specific peptidase 34 [Source:HGNC Symbol;Acc:20066]	groupIX || groupVI
consensus59557_42	53.42	gi|354455422|gb|AGKD01003624.1| || gi|354374918|gb|AGKD01084118.1|	ENSGACT00000025093 || ENSGACT00000010487 || ENSGACT00000001346	adenosylhomocysteinase-like 1 [Source:HGNC Symbol;Acc:344] || adenosylhomocysteinase-like 2 [Source:HGNC Symbol;Acc:22204]	groupXII || scaffold_27 || groupIV
consensus21592_76	53.42	gi|354452171|gb|AGKD01006874.1|	ENSGACT00000025642 || ENSGACT00000025647	phosphoribosyl pyrophosphate synthetase-associated protein 1 [Source:HGNC Symbol;Acc:9466]	groupIX
consensus4791_70	53.42	gi|354456644|gb|AGKD01002402.1|	ENSGACT00000016623 || ENSGACT00000016620		groupXI
consensus60039_58	53.42	gi|354455935|gb|AGKD01003111.1|	ENSGACT00000010687 || ENSGACT00000023424		groupIII || groupXI
consensus87057_84	56.22	gi|354294637|gb|AGKD01163891.1| || gi|354452809|gb|AGKD01006236.1|	ENSGACT00000012377 || ENSGACT00000012372	leucine-rich repeats and immunoglobulin-like domains 1 [Source:HGNC Symbol;Acc:17360]	groupXVII
consensus43323_23	61.83	gi|354338132|gb|AGKD01120609.1|	ENSGACT00000016995 || ENSGACT00000013705	integrator complex subunit 3 [Source:HGNC Symbol;Acc:26153] || vasoactive intestinal peptide receptor 1 [Source:HGNC Symbol;Acc:12694]	groupIII || groupX
consensus51702_82	64.64		ENSGACT00000001163		scaffold_47
consensus143645_94	64.64	gi|354423135|gb|AGKD01035901.1|	ENSGACT00000023327 || ENSGACT00000026098	microtubule-associated protein 1 light chain 3 gamma [Source:HGNC Symbol;Acc:13353]	groupIX || groupIV
consensus154558_83	64.64
consensus7174_10402_pair_1_length_592_260	64.64		ENSGACT00000006766 || ENSGACT00000006749		groupI
consensus79651_63	64.64	gi|354407018|gb|AGKD01052018.1|	ENSGACT00000015543 || ENSGACT00000000754	membrane-associated ring finger (C3HC4) 9 [Source:HGNC Symbol;Acc:25139]	groupXII || scaffold_27
consensus25621_32	75.98	gi|354458801|gb|AGKD01000248.1|	ENSGACT00000002146 || ENSGACT00000002148	calcium channel, voltage-dependent, alpha 2/delta subunit 3 [Source:HGNC Symbol;Acc:15460]	scaffold_27
consensus174815_60	79.73
consensus126759_44	87.5
consensus114960_67	87.5	gi|354334669|gb|AGKD01123864.1|	ENSGACT00000000581 || ENSGACT00000002480	VPS9 domain containing 1 [Source:HGNC Symbol;Acc:13526]	groupX || scaffold_163
consensus126759_94	87.5
consensus112198_44	91.36
LG07
SNP	Position	Salmon_Genome_Contig	Stickleback_transcripts_associated_with_SNP	Stickleback_Gene_names_associated_with_SNP	Stickleback_Linkage_Group
consensus157642_64	0	gi|354411542|gb|AGKD01047494.1|	ENSGACT00000000433 || ENSGACT00000007133	lectin, mannose-binding 2-like [Source:HGNC Symbol;Acc:19263]	scaffold_131 || groupXIII
consensus157642_63	0	gi|354411542|gb|AGKD01047494.1|	ENSGACT00000000433 || ENSGACT00000007133	lectin, mannose-binding 2-like [Source:HGNC Symbol;Acc:19263]	scaffold_131 || groupXIII
consensus29429_10	0
consensus60600_43	10.11
consensus179938_88	16.62
consensus27607_5221_pair_2_length_591_408	16.62
consensus102850_79	16.62
consensus6786_13	16.62
consensus56069_42	16.62	gi|354397159|gb|AGKD01061877.1|	ENSGACT00000002876 || ENSGACT00000011420	protein tyrosine phosphatase, receptor-type, Z polypeptide 1 [Source:HGNC Symbol;Acc:9685] || baculoviral IAP repeat containing 6 [Source:HGNC Symbol;Acc:13516]	groupXIX || groupVI
consensus28359_79	25.13		ENSGACT00000000632 || ENSGACT00000000630	BCL2-associated athanogene 6 [Source:HGNC Symbol;Acc:13919]	scaffold_101
consensus117360_77	29.31	gi|354402651|gb|AGKD01056385.1| || gi|354440840|gb|AGKD01018202.1| || gi|354446557|gb|AGKD01012485.1|	ENSGACT00000014661 || ENSGACT00000014657 || ENSGACT00000018928 || ENSGACT00000014649 || ENSGACT00000018924	astrotactin 1 [Source:HGNC Symbol;Acc:773] || PDZ and LIM domain 2 (mystique) [Source:HGNC Symbol;Acc:13992]	groupXIII || groupIII
consensus118182_84	29.31
consensus184025_43	29.31
consensus158636_86	29.31
consensus48736_10	29.31
consensus45324_86	32.09	gi|354159684|gb|AGKD01298802.1| || gi|354418607|gb|AGKD01040429.1| || gi|354405565|gb|AGKD01053471.1|	ENSGACT00000021205 || ENSGACT00000018592 || ENSGACT00000020751	leucine rich repeat containing 8 family, member D [Source:HGNC Symbol;Acc:16992] || leucine rich repeat containing 8 family, member A [Source:HGNC Symbol;Acc:19027]	groupXIII || groupIII || groupXIV
consensus141904_34	32.09	gi|354386704|gb|AGKD01072332.1|	ENSGACT00000005290	solute carrier family 35, member F1 [Source:HGNC Symbol;Acc:21483]	groupXVIII
consensus161609_42	32.09
consensus116678_3127_pair_1_length_562_151	32.09
consensus124719_86	32.09
consensus124719_87	32.09
consensus49509_77	32.09
consensus151726_19	32.09
consensus23013_21	32.09	gi|354423085|gb|AGKD01035951.1| || gi|354454259|gb|AGKD01004787.1|	ENSGACT00000012662 || ENSGACT00000012645 || ENSGACT00000018622 || ENSGACT00000027167	neurofibromin 2 (merlin) [Source:HGNC Symbol;Acc:7773] || latrophilin 2 [Source:HGNC Symbol;Acc:18582]	groupVIII || groupXIII || groupVII
consensus8680_31	32.09	gi|354402218|gb|AGKD01056818.1|	ENSGACT00000010009 || ENSGACT00000005659	BCL2-like 1 [Source:HGNC Symbol;Acc:992]	groupXII || groupX
consensus136140_19	32.09
consensus112708_78	32.09	gi|354402582|gb|AGKD01056454.1|	ENSGACT00000005965 || ENSGACT00000005975	ADAM metallopeptidase with thrombospondin type 1 motif, 12 [Source:HGNC Symbol;Acc:14605]	groupXIII
consensus33968_66	32.09	gi|354361744|gb|AGKD01097292.1| || gi|354202463|gb|AGKD01256023.1| || gi|354160507|gb|AGKD01297979.1|	ENSGACT00000013563 || ENSGACT00000013551	cyclin H [Source:HGNC Symbol;Acc:1594] || RAS p21 protein activator (GTPase activating protein) 1 [Source:HGNC Symbol;Acc:9871]	groupXIII
consensus102217_68	32.09	gi|354459030|gb|AGKD01000020.1|	ENSGACT00000011184 || ENSGACT00000007217	lysyl oxidase-like 2 [Source:HGNC Symbol;Acc:6666]	groupXIII || groupXVII
consensus58141_75	32.09
consensus81730_26	32.09	gi|354366123|gb|AGKD01092913.1| || gi|354376828|gb|AGKD01082208.1|	ENSGACT00000011433 || ENSGACT00000014644 || ENSGACT00000010678 || ENSGACT00000011944	laminin, alpha 2 [Source:HGNC Symbol;Acc:6482]	groupXVI || groupXI || groupXVIII || groupXII
consensus53450_81	32.09
consensus83356_50	32.09	gi|354304715|gb|AGKD01153813.1| || gi|354351316|gb|AGKD01107720.1|	ENSGACT00000005983 || ENSGACT00000022877	fibroblast growth factor 10 [Source:HGNC Symbol;Acc:3666]	groupXIII || groupXIV
consensus36525_28	32.09
consensus13268_81	32.09	gi|354397489|gb|AGKD01061547.1|	ENSGACT00000025517 || ENSGACT00000018499	UBA domain containing 1 [Source:HGNC Symbol;Acc:30221] || LIM domain only 3 (rhombotin-like 2) [Source:HGNC Symbol;Acc:6643]	groupXIII || groupIV
consensus36525_21	32.09
consensus102884_60	38.2
consensus37453_23	38.2	gi|354342914|gb|AGKD01115827.1| || gi|354448064|gb|AGKD01010979.1| || gi|354234835|gb|AGKD01223692.1|	ENSGACT00000016715 || ENSGACT00000016827 || ENSGACT00000016736	Hermansky-Pudlak syndrome 4 [Source:HGNC Symbol;Acc:15844] || processing of precursor 5, ribonuclease P/MRP subunit (S. cerevisiae) [Source:HGNC Symbol;Acc:17689] || cytochrome c oxidase subunit VIa polypeptide 2 [Source:HGNC Symbol;Acc:2279]	groupXIII
consensus102884_54	38.2
consensus85408_65	50.59	gi|354345888|gb|AGKD01112853.1|	ENSGACT00000009181 || ENSGACT00000023721	complement component 7 [Source:HGNC Symbol;Acc:1346]	groupXIII || groupXIV
consensus181594_49	50.59
consensus2123_91	55.1
consensus112704_86	64.18	gi|354366095|gb|AGKD01092941.1|	ENSGACT00000014042 || ENSGACT00000014047	GDNF family receptor alpha 2 [Source:HGNC Symbol;Acc:4244]	groupXIII
consensus158118_53	64.18		ENSGACT00000023833 || ENSGACT00000026607	activated leukocyte cell adhesion molecule [Source:HGNC Symbol;Acc:400]	groupIX || groupVII
consensus114534_92	64.18
consensus96536_88	71.71
consensus110600_29	83.09
consensus116389_79	83.09	gi|354433947|gb|AGKD01025089.1|	ENSGACT00000020973 || ENSGACT00000013844	SWI/SNF related, matrix associated, actin dependent regulator of chromatin, subfamily a, member 2 [Source:HGNC Symbol;Acc:11098] || tetratricopeptide repeat domain 37 [Source:HGNC Symbol;Acc:23639]	groupXIII || groupXIV
consensus90381_10	92.81
consensus59586_5069_pair_1_length_610_226	99.81
consensus105523_3124_pair_1_length_559_157	99.81
LG08
SNP	Position	Salmon_Genome_Contig	Stickleback_transcripts_associated_with_SNP	Stickleback_Gene_names_associated_with_SNP	Stickleback_Linkage_Group
consensus39767_52	0
consensus75172_49	8.21
consensus75172_38	8.21
consensus8646_32	12.17
consensus93033_74	15.05
consensus150897_80	15.05	gi|354366771|gb|AGKD01092265.1|	ENSGACT00000002842 || ENSGACT00000007891		groupV || groupX
consensus10537_45	15.05
consensus11109_49	15.05	gi|354405496|gb|AGKD01053540.1|	ENSGACT00000026226 || ENSGACT00000024396	ATP-binding cassette, sub-family C (CFTR/MRP), member 10 [Source:HGNC Symbol;Acc:52] || protein (peptidylprolyl cis/trans isomerase) NIMA-interacting, 4 (parvulin) [Source:HGNC Symbol;Acc:8992]	groupIX || groupIV
consensus69161_80	15.05
consensus77297_27	15.05	gi|354454389|gb|AGKD01004657.1|	ENSGACT00000008879 || ENSGACT00000008930	chymotrypsin C (caldecrin) [Source:HGNC Symbol;Acc:2523]	groupXII
consensus99415_40	15.05
consensus33581_53	18.16
consensus126202_43	18.16
consensus75892_75	18.16
consensus3548_33	18.16
consensus3548_38	18.16
consensus181153_14	22.46
consensus181153_50	22.46
consensus112183_19	45.27
consensus48236_23	45.27	gi|354341311|gb|AGKD01117430.1|	ENSGACT00000016965 || ENSGACT00000012652	Rho-associated, coiled-coil containing protein kinase 2 [Source:HGNC Symbol;Acc:10252]	groupXV || groupXVIII
consensus112183_42	45.27
consensus23301_14	45.28	gi|354449157|gb|AGKD01009886.1| || gi|354369994|gb|AGKD01089042.1| || gi|354448500|gb|AGKD01010543.1|	ENSGACT00000016100 || ENSGACT00000001772 || ENSGACT00000012691 || ENSGACT00000016085	zinc finger protein 512B [Source:HGNC Symbol;Acc:29212] || general transcription factor IIIC, polypeptide 2, beta 110kDa [Source:HGNC Symbol;Acc:4665]	groupXVIII || scaffold_239 || groupX
consensus127748_65	50.9
consensus60911_71	50.9
consensus38790_93	50.9
consensus131396_62	50.9		ENSGACT00000023833 || ENSGACT00000023832		groupIX
consensus161216_48	50.9	gi|354425043|gb|AGKD01033993.1|	ENSGACT00000010156 || ENSGACT00000010167	kinesin family member 21B [Source:HGNC Symbol;Acc:29442]	groupXVII
consensus114344_34	50.9	gi|354399345|gb|AGKD01059691.1|	ENSGACT00000004337 || ENSGACT00000004340	ubiquitin-conjugating enzyme E2C [Source:HGNC Symbol;Acc:15937]	groupXVII
consensus10660_12	50.9	gi|354387416|gb|AGKD01071620.1|	ENSGACT00000026372 || ENSGACT00000003421	echinoderm microtubule associated protein like 6 [Source:HGNC Symbol;Acc:35412] || SET domain containing 6 [Source:HGNC Symbol;Acc:26116]	groupXIX || groupIX
consensus29135_46	50.9
consensus115572_45	50.9	gi|354447491|gb|AGKD01011551.1|	ENSGACT00000003403 || ENSGACT00000003406	family with sequence similarity 53, member B [Source:HGNC Symbol;Acc:28968]	groupV
consensus43637_40	50.9
consensus72730_51	50.9	gi|354397333|gb|AGKD01061703.1|	ENSGACT00000018712 || ENSGACT00000015104	activating signal cointegrator 1 complex subunit 3 [Source:HGNC Symbol;Acc:18697] || attractin-like 1 [Source:HGNC Symbol;Acc:29063]	groupVI || groupXX
consensus151665_55	50.9		ENSGACT00000000163 || ENSGACT00000000160		scaffold_58
consensus45653_57	50.9
consensus41613_41	50.9	gi|354444114|gb|AGKD01014928.1|	ENSGACT00000017463 || ENSGACT00000023319	EH-domain containing 3 [Source:HGNC Symbol;Acc:3244] || EH-domain containing 1 [Source:HGNC Symbol;Acc:3242]	groupXVIII || groupIV
consensus74070_83	50.9	gi|354432125|gb|AGKD01026911.1|	ENSGACT00000015533 || ENSGACT00000006426	agrin [Source:HGNC Symbol;Acc:329] || early endosome antigen 1 [Source:HGNC Symbol;Acc:3185]	groupXIX || groupXII
consensus3748_40	50.9	gi|354313465|gb|AGKD01145063.1|	ENSGACT00000017084 || ENSGACT00000017314	deoxyribonuclease I-like 1 [Source:HGNC Symbol;Acc:2957]	groupXV || groupXII
consensus72797_39	50.9
consensus97949_63	50.9
consensus148696_95	50.9		ENSGACT00000009165 || ENSGACT00000011969	phosphatidylinositol-specific phospholipase C, X domain containing 3 [Source:HGNC Symbol;Acc:31822] || endoplasmic reticulum protein 44 [Source:HGNC Symbol;Acc:18311]	groupXIII || groupXX
consensus39879_61	50.9	gi|354397333|gb|AGKD01061703.1|	ENSGACT00000018712 || ENSGACT00000015104	activating signal cointegrator 1 complex subunit 3 [Source:HGNC Symbol;Acc:18697] || attractin-like 1 [Source:HGNC Symbol;Acc:29063]	groupVI || groupXX
consensus31708_43	50.9
consensus136130_79	50.9	gi|354452834|gb|AGKD01006211.1| || gi|354112806|gb|AGKD01345664.1|	ENSGACT00000004028 || ENSGACT00000004022 || ENSGACT00000001603	glucose-6-phosphate dehydrogenase [Source:HGNC Symbol;Acc:4057] || adenylate cyclase 5 [Source:HGNC Symbol;Acc:236]	groupXII || scaffold_181
consensus109530_35	53.7
consensus32999_34	56.5	gi|354440934|gb|AGKD01018108.1|	ENSGACT00000012606 || ENSGACT00000017601	reticulon 4 interacting protein 1 [Source:HGNC Symbol;Acc:18647]	groupXV || groupXVIII
consensus111107_85	56.5
consensus33023_63	56.5	gi|354404645|gb|AGKD01054391.1|	ENSGACT00000009272 || ENSGACT00000009276		groupXII
consensus29191_33	56.5	gi|354390943|gb|AGKD01068093.1| || gi|354126992|gb|AGKD01331494.1|	ENSGACT00000021004 || ENSGACT00000013850	ectodermal-neural cortex 1 (with BTB domain) [Source:HGNC Symbol;Acc:3345]	groupVIII || groupXIV
consensus137515_49	56.5
consensus61058_19	56.5
consensus32141_55	56.5
consensus158576_74	56.5
consensus57163_92	56.5
consensus163049_18	56.5	gi|354452655|gb|AGKD01006390.1|	ENSGACT00000021207 || ENSGACT00000000132		groupIX || scaffold_343
consensus21007_42	59.28
consensus131261_71	59.28
consensus10966_39	59.28
consensus6848_77	59.28
consensus34360_20	59.28	gi|354452961|gb|AGKD01006084.1|	ENSGACT00000009557 || ENSGACT00000020973	SWI/SNF related, matrix associated, actin dependent regulator of chromatin, subfamily a, member 2 [Source:HGNC Symbol;Acc:11098] || myosin IXA [Source:HGNC Symbol;Acc:7608]	groupXIX || groupXIV
consensus159592_39	59.28	gi|354427525|gb|AGKD01031511.1|	ENSGACT00000023227 || ENSGACT00000019491	seizure related 6 homolog (mouse)-like [Source:HGNC Symbol;Acc:10763] || WD repeat domain 59 [Source:HGNC Symbol;Acc:25706]	scaffold_762 || groupII
consensus6141_84	59.28	gi|354387707|gb|AGKD01071329.1|	ENSGACT00000005659 || ENSGACT00000013513	BCL2-like 1 [Source:HGNC Symbol;Acc:992]	groupXII || groupXVII
consensus27257_22	62.1
consensus143705_36	70.81	gi|354455752|gb|AGKD01003294.1|	ENSGACT00000010497 || ENSGACT00000010511	katanin p80 subunit B-like 1 [Source:HGNC Symbol;Acc:26199] || ER membrane protein complex subunit 7 [Source:HGNC Symbol;Acc:24301]	groupXVIII
consensus151821_68	70.81	gi|354404420|gb|AGKD01054616.1|	ENSGACT00000015449 || ENSGACT00000015452	cytochrome P450, family 11, subfamily B, polypeptide 2 [Source:HGNC Symbol;Acc:2592]	groupXX
consensus44471_84	70.81	gi|354422209|gb|AGKD01036827.1| || gi|354236588|gb|AGKD01221939.1| || gi|354456953|gb|AGKD01002096.1|	ENSGACT00000021905 || ENSGACT00000020087 || ENSGACT00000011749 || ENSGACT00000007874	collagen, type V, alpha 3 [Source:HGNC Symbol;Acc:14864] || collagen, type IX, alpha 3 [Source:HGNC Symbol;Acc:2219] || collagen, type IX, alpha 1 [Source:HGNC Symbol;Acc:2217]	groupIX || scaffold_68 || groupX || groupVI
consensus144232_7	70.81	gi|354422209|gb|AGKD01036827.1|	ENSGACT00000021905 || ENSGACT00000020087	collagen, type V, alpha 3 [Source:HGNC Symbol;Acc:14864] || collagen, type IX, alpha 3 [Source:HGNC Symbol;Acc:2219]	groupIX || scaffold_68
consensus66043_82	70.81	gi|354425635|gb|AGKD01033401.1|	ENSGACT00000008448 || ENSGACT00000018253	serine peptidase inhibitor, Kunitz type 1 [Source:HGNC Symbol;Acc:11246]	groupXV || groupXVIII
consensus1794_33	79.26	gi|354406244|gb|AGKD01052792.1|	ENSGACT00000021893 || ENSGACT00000027675	zinc finger, ZZ-type containing 3 [Source:HGNC Symbol;Acc:24523] || lymphocyte cytosolic protein 2 (SH2 domain containing leukocyte protein of 76kDa) [Source:HGNC Symbol;Acc:6529]	groupVII || groupIII
LG09
SNP	Position	Salmon_Genome_Contig	Stickleback_transcripts_associated_with_SNP	Stickleback_Gene_names_associated_with_SNP	Stickleback_Linkage_Group
consensus183147_22	0	gi|354297306|gb|AGKD01161222.1|	ENSGACT00000013694 || ENSGACT00000022195	fibrillin 1 [Source:HGNC Symbol;Acc:3603] || fibrillin 3 [Source:HGNC Symbol;Acc:18794]	groupII || groupVIII
consensus61165_70	8.1	gi|354407986|gb|AGKD01051050.1| || gi|354450139|gb|AGKD01008906.1|	ENSGACT00000011906 || ENSGACT00000004394 || ENSGACT00000006268	calcium channel, voltage-dependent, N type, alpha 1B subunit [Source:HGNC Symbol;Acc:1389] || Rho guanine nucleotide exchange factor (GEF) 25 [Source:HGNC Symbol;Acc:30275]	groupXII || groupXIII || groupI
consensus118740_52	16.45	gi|354355382|gb|AGKD01103654.1| || gi|354416958|gb|AGKD01042078.1|	ENSGACT00000023591 || ENSGACT00000004034 || ENSGACT00000004009 || ENSGACT00000022341	ATP-binding cassette, sub-family C (CFTR/MRP), member 6 [Source:HGNC Symbol;Acc:57] || SMAD family member 3 [Source:HGNC Symbol;Acc:6769]	groupII || groupXX || groupXIV
consensus68049_3153_pair_1_length_618_482	20.27	gi|354443745|gb|AGKD01015297.1| || gi|354390539|gb|AGKD01068497.1|	ENSGACT00000027697 || ENSGACT00000014324 || ENSGACT00000023857 || ENSGACT00000027698	CD74 molecule, major histocompatibility complex, class II invariant chain [Source:HGNC Symbol;Acc:1697] || CD74 molecule, major histocompatibility complex, class II invariant chain [Source:HGNC Symbol;Acc:1697] || ribosomal protein S14 [Source:HGNC Symbol;Acc:10387]	groupVI || groupVII || groupIV
consensus58717_76	20.27	gi|354377048|gb|AGKD01081988.1|	ENSGACT00000027369 || ENSGACT00000024741	neuregulin 2 [Source:HGNC Symbol;Acc:7998]	groupVII || groupIV
consensus36865_15	20.27	gi|354437082|gb|AGKD01021954.1| || gi|354350273|gb|AGKD01108763.1|	ENSGACT00000019332 || ENSGACT00000016499 || ENSGACT00000019329	leucine rich repeat containing 49 [Source:HGNC Symbol;Acc:25965] || thrombospondin, type I, domain containing 4 [Source:HGNC Symbol;Acc:25835] || interleukin 16 [Source:HGNC Symbol;Acc:5980]	groupII || scaffold_98
consensus172415_51	20.27
consensus127282_14	20.27	gi|354308649|gb|AGKD01149879.1| || gi|354408310|gb|AGKD01050726.1|	ENSGACT00000021943 || ENSGACT00000016888	NACC family member 2, BEN and BTB (POZ) domain containing [Source:HGNC Symbol;Acc:23846] || "nucleus accumbens associated 1, BEN and BTB (POZ) domain containing [Source:HGNC Symbol;Acc:20967]" || nucleus accumbens associated 1, BEN and BTB (POZ) domain containing [Source:HGNC Symbol;Acc:20967] || NACC family member 2, BEN and BTB (POZ) domain containing [Source:HGNC Symbol;Acc:23846]	groupXIV || groupXI
consensus149598_67	20.27	gi|354391953|gb|AGKD01067083.1|	ENSGACT00000001432 || ENSGACT00000001431	zinc finger, MIZ-type containing 2 [Source:HGNC Symbol;Acc:22229]	scaffold_150
consensus123816_49	20.27	gi|354436446|gb|AGKD01022590.1|	ENSGACT00000027244 || ENSGACT00000027245	periostin, osteoblast specific factor [Source:HGNC Symbol;Acc:16953]	groupVII
consensus64239_48	20.27	gi|354436480|gb|AGKD01022556.1| || gi|354383352|gb|AGKD01075684.1|	ENSGACT00000022717 || ENSGACT00000022716	CD151 molecule (Raph blood group) [Source:HGNC Symbol;Acc:1630]	groupII
consensus22360_49	20.27
consensus40963_21	20.27	gi|354395389|gb|AGKD01063647.1| || gi|354444475|gb|AGKD01014567.1|	ENSGACT00000009019 || ENSGACT00000020650	nucleobindin 2 [Source:HGNC Symbol;Acc:8044]	groupII || groupXIX
consensus84819_16	20.27	gi|354409584|gb|AGKD01049452.1|	ENSGACT00000020657 || ENSGACT00000003919	phosphoinositide-3-kinase, regulatory subunit 4 [Source:HGNC Symbol;Acc:8982] || SRY (sex determining region Y)-box 6 [Source:HGNC Symbol;Acc:16421]	groupII || groupXX
consensus93683_13	20.27
consensus64239_77	20.27	gi|354436480|gb|AGKD01022556.1| || gi|354383352|gb|AGKD01075684.1|	ENSGACT00000022717 || ENSGACT00000022716	CD151 molecule (Raph blood group) [Source:HGNC Symbol;Acc:1630]	groupII
consensus116988_21	20.27	gi|354361688|gb|AGKD01097348.1|	ENSGACT00000008225 || ENSGACT00000021003	leucine rich repeat containing 7 [Source:HGNC Symbol;Acc:18531] || erbb2 interacting protein [Source:HGNC Symbol;Acc:15842]	groupVIII || groupXIV
consensus151152_58	23.05
consensus61165_36	23.05	gi|354407986|gb|AGKD01051050.1| || gi|354450139|gb|AGKD01008906.1|	ENSGACT00000011906 || ENSGACT00000004394 || ENSGACT00000006268	calcium channel, voltage-dependent, N type, alpha 1B subunit [Source:HGNC Symbol;Acc:1389] || Rho guanine nucleotide exchange factor (GEF) 25 [Source:HGNC Symbol;Acc:30275]	groupXII || groupXIII || groupI
consensus142512_95	23.05	gi|354300904|gb|AGKD01157624.1| || gi|354438758|gb|AGKD01020280.1|	ENSGACT00000020888 || ENSGACT00000004558 || ENSGACT00000017457 || ENSGACT00000011572	myotubularin related protein 10 [Source:HGNC Symbol;Acc:25999] || ataxin 1 [Source:HGNC Symbol;Acc:10548] || myotubularin related protein 11 [Source:HGNC Symbol;Acc:24307]	groupII || groupX || groupXX
consensus23129_15	23.05	gi|354454134|gb|AGKD01004912.1|	ENSGACT00000023921 || ENSGACT00000014553	glutamine--fructose-6-phosphate transaminase 1 [Source:HGNC Symbol;Acc:4241] || glutamine-fructose-6-phosphate transaminase 2 [Source:HGNC Symbol;Acc:4242]	groupXIII || groupIV
consensus90599_92	23.05	gi|354316078|gb|AGKD01142450.1| || gi|354402471|gb|AGKD01056565.1|	ENSGACT00000027027 || ENSGACT00000000132	signal-induced proliferation-associated 1 [Source:HGNC Symbol;Acc:10885]	scaffold_343 || groupVII
consensus168509_51	23.05		ENSGACT00000002543 || ENSGACT00000012458	phospholipase C, delta 3 [Source:HGNC Symbol;Acc:9061]	scaffold_128 || groupXI
consensus6075_95	23.05	gi|354413013|gb|AGKD01046023.1| || gi|354421736|gb|AGKD01037300.1|	ENSGACT00000011887 || ENSGACT00000023833 || ENSGACT00000017183 || ENSGACT00000017190	family with sequence similarity 98, member C [Source:HGNC Symbol;Acc:27119] || heterogeneous nuclear ribonucleoprotein U-like 1 [Source:HGNC Symbol;Acc:17011]	groupIX || groupI
consensus96133_8	23.05	gi|354446390|gb|AGKD01012652.1|	ENSGACT00000016649 || ENSGACT00000020142		groupXII || scaffold_48
consensus37913_34	23.05	gi|354421778|gb|AGKD01037258.1| || gi|354255783|gb|AGKD01202744.1|	ENSGACT00000019025 || ENSGACT00000003130		groupII || groupXIX
consensus153536_46	23.06
consensus75449_39	23.06
consensus94090_53	23.06
consensus305218_20	23.06
consensus11391_48	23.06		ENSGACT00000000209 || ENSGACT00000000207		scaffold_155
consensus71321_56	23.06		ENSGACT00000025071 || ENSGACT00000025074	apolipoprotein L domain containing 1 [Source:HGNC Symbol;Acc:25268]	groupVII
consensus89630_85	23.06
consensus116142_43	23.06	gi|354381039|gb|AGKD01077997.1|	ENSGACT00000015368 || ENSGACT00000015372 || ENSGACT00000027233	spastic paraplegia 20 (Troyer syndrome) [Source:HGNC Symbol;Acc:18514]	groupVII || groupI
consensus29727_58	23.06
consensus56243_80	23.06
consensus104899_95	23.06
consensus110113_19	23.06
consensus75449_61	23.06
consensus99023_92	23.06	gi|354410883|gb|AGKD01048153.1| || gi|354421778|gb|AGKD01037258.1|	ENSGACT00000019025 || ENSGACT00000003130		groupII || groupXIX
consensus127540_75	23.06	gi|354343772|gb|AGKD01114969.1| || gi|354308220|gb|AGKD01150308.1|	ENSGACT00000022612 || ENSGACT00000022613	neuron navigator 2 [Source:HGNC Symbol;Acc:15997]	groupII
consensus101669_63	25.86	gi|354297352|gb|AGKD01161176.1| || gi|354343041|gb|AGKD01115700.1|	ENSGACT00000013337 || ENSGACT00000027483 || ENSGACT00000024056 || ENSGACT00000015069 || ENSGACT00000027482	dihydropyrimidinase-like 4 [Source:HGNC Symbol;Acc:3016] || dihydropyrimidinase-like 2 [Source:HGNC Symbol;Acc:3014] || dihydropyrimidinase-like 3 [Source:HGNC Symbol;Acc:3015]	groupXIII || groupXIV || groupVII || groupV
consensus113511_81	25.86		ENSGACT00000013905 || ENSGACT00000013910		scaffold_185
consensus107193_38	25.86
consensus18642_26	25.86
consensus173183_88	25.86
consensus1668_84	25.86
consensus109274_77	25.86	gi|354399564|gb|AGKD01059472.1|	ENSGACT00000008069 || ENSGACT00000020545	immunoglobulin superfamily, DCC subclass, member 3 [Source:HGNC Symbol;Acc:9700] || protogenin [Source:HGNC Symbol;Acc:26373]	groupII || groupXIX
consensus25048_58	25.86	gi|354346422|gb|AGKD01112319.1|	ENSGACT00000023326 || ENSGACT00000011507	SH3 and multiple ankyrin repeat domains 1 [Source:HGNC Symbol;Acc:15474] || SH3 and multiple ankyrin repeat domains 2 [Source:HGNC Symbol;Acc:14295]	groupII || groupV
consensus79594_54	25.86
consensus170036_70	25.86	gi|354397317|gb|AGKD01061719.1| || gi|354415767|gb|AGKD01043269.1|	ENSGACT00000022635 || ENSGACT00000000777	low density lipoprotein receptor-related protein 4 [Source:HGNC Symbol;Acc:6696] || low density lipoprotein receptor-related protein 6 [Source:HGNC Symbol;Acc:6698]	groupII || scaffold_90
consensus89875_78	25.86
consensus17886_4974_pair_1_length_557_142	30.17	gi|354458905|gb|AGKD01000144.1|	ENSGACT00000000770 || ENSGACT00000018702	SRSF protein kinase 3 [Source:HGNC Symbol;Acc:11402]	scaffold_365 || groupXX
consensus8073_40	30.17
consensus61435_48	34.54
consensus82838_93	44.84
consensus82838_22	44.84
consensus3791_82	54.31
consensus26395_93	54.31
consensus156242_83	54.31	gi|354298461|gb|AGKD01160067.1| || gi|354174469|gb|AGKD01284017.1|	ENSGACT00000010180 || ENSGACT00000007983 || ENSGACT00000000254	lipoma HMGIC fusion partner-like 2 [Source:HGNC Symbol;Acc:6588] || lipoma HMGIC fusion partner-like 5 [Source:HGNC Symbol;Acc:21253] || potassium voltage-gated channel, Shal-related subfamily, member 3 [Source:HGNC Symbol;Acc:6239]	groupXVII || groupXIII || scaffold_195
consensus56056_55	54.31
consensus96133_82	54.31	gi|354446390|gb|AGKD01012652.1|	ENSGACT00000016649 || ENSGACT00000020142		groupXII || scaffold_48
consensus130913_41	57.88	gi|354408296|gb|AGKD01050740.1|	ENSGACT00000006348 || ENSGACT00000006342		groupXII
consensus88991_87	67.57	gi|354370312|gb|AGKD01088724.1|	ENSGACT00000003531	F-box protein 15 [Source:HGNC Symbol;Acc:13617]	groupXXI
consensus70799_10	67.57	gi|354449345|gb|AGKD01009698.1| || gi|354444445|gb|AGKD01014597.1|	ENSGACT00000027424 || ENSGACT00000027419 || ENSGACT00000027420 || ENSGACT00000027422 || ENSGACT00000027423	chordin-like 1 [Source:HGNC Symbol;Acc:29861] || potassium voltage-gated channel, shaker-related subfamily, beta member 3 [Source:HGNC Symbol;Acc:6230] || sperm associated antigen 7 [Source:HGNC Symbol;Acc:11216]	groupVII || groupVII
consensus95933_24	77.56
consensus142512_92	84.94	gi|354300904|gb|AGKD01157624.1| || gi|354438758|gb|AGKD01020280.1|	ENSGACT00000020888 || ENSGACT00000004558 || ENSGACT00000017457 || ENSGACT00000011572	myotubularin related protein 10 [Source:HGNC Symbol;Acc:25999] || ataxin 1 [Source:HGNC Symbol;Acc:10548] || myotubularin related protein 11 [Source:HGNC Symbol;Acc:24307]	groupII || groupX || groupXX
LG10
SNP	Position	Salmon_Genome_Contig	Stickleback_transcripts_associated_with_SNP	Stickleback_Gene_names_associated_with_SNP	Stickleback_Linkage_Group
consensus84857_42	0
consensus185005_7	5.03	gi|354397451|gb|AGKD01061585.1|	ENSGACT00000018639 || ENSGACT00000003506	mitogen-activated protein kinase 8 interacting protein 1 [Source:HGNC Symbol;Acc:6882] || sema domain, seven thrombospondin repeats (type 1 and type 1-like), transmembrane domain (TM) and short cytoplasmic domain, (semaphorin) 5A [Source:HGNC Symbol;Acc:10736]	groupXIX || groupXXI
consensus64154_52	8.89
consensus79789_30	8.89
consensus158515_94	8.89
consensus166548_8	8.89	gi|354081527|gb|AGKD01376943.1|	ENSGACT00000010605 || ENSGACT00000021466	kinesin family member 26B [Source:HGNC Symbol;Acc:25484] || kinesin family member 26A [Source:HGNC Symbol;Acc:20226]	groupII || groupXV
consensus130_10771_pair_1_length_558_108	20.25		ENSGACT00000006965 || ENSGACT00000006960		groupI
consensus44154_73	23.7	gi|354409213|gb|AGKD01049823.1|	ENSGACT00000015244 || ENSGACT00000011704	tubby like protein 4 [Source:HGNC Symbol;Acc:15530]	groupXV || groupXVIII
consensus106399_14	23.7	gi|354261063|gb|AGKD01197464.1| || gi|354129844|gb|AGKD01328642.1| || gi|354415390|gb|AGKD01043646.1|	ENSGACT00000022067 || ENSGACT00000021527	solute carrier family 24 (sodium/potassium/calcium exchanger), member 3 [Source:HGNC Symbol;Acc:10977] || transmembrane protein 33 [Source:HGNC Symbol;Acc:25541]	groupIX || groupIV
consensus146695_82	23.7	gi|354423227|gb|AGKD01035809.1|	ENSGACT00000022144 || ENSGACT00000022345	FAT tumor suppressor homolog 1 (Drosophila) [Source:HGNC Symbol;Acc:3595] || FAT tumor suppressor homolog 4 (Drosophila) [Source:HGNC Symbol;Acc:23109]	groupIX || groupIV
consensus110740_65	26.49		ENSGACT00000018639	mitogen-activated protein kinase 8 interacting protein 1 [Source:HGNC Symbol;Acc:6882]	groupXIX
consensus58845_25	26.49
consensus22094_92	26.49
consensus157107_32	26.49	gi|354317701|gb|AGKD01140827.1|	ENSGACT00000008967 || ENSGACT00000008974	family with sequence similarity 184, member A [Source:HGNC Symbol;Acc:20991]	groupXVIII
consensus152513_19	26.49
consensus100404_54	26.49
consensus162469_75	26.49
consensus185005_32	26.49	gi|354397451|gb|AGKD01061585.1|	ENSGACT00000018639 || ENSGACT00000003506	mitogen-activated protein kinase 8 interacting protein 1 [Source:HGNC Symbol;Acc:6882] || sema domain, seven thrombospondin repeats (type 1 and type 1-like), transmembrane domain (TM) and short cytoplasmic domain, (semaphorin) 5A [Source:HGNC Symbol;Acc:10736]	groupXIX || groupXXI
consensus17416_14	26.49
consensus44727_17	26.49	gi|354393614|gb|AGKD01065422.1| || gi|354454965|gb|AGKD01004081.1| || gi|354024217|gb|AGKD01434253.1|	ENSGACT00000024313 || ENSGACT00000019114 || ENSGACT00000024316 || ENSGACT00000021315	RUN and FYVE domain containing 1 [Source:HGNC Symbol;Acc:19760] || heterogeneous nuclear ribonucleoprotein H1 (H) [Source:HGNC Symbol;Acc:5041] || RUN and FYVE domain containing 2 [Source:HGNC Symbol;Acc:19761] || RUN and FYVE domain containing 3 [Source:HGNC Symbol;Acc:30285]	groupII || groupXIII || groupIV
consensus119380_80	26.49	gi|354430562|gb|AGKD01028474.1|	ENSGACT00000022656 || ENSGACT00000024270	fms-related tyrosine kinase 4 [Source:HGNC Symbol;Acc:3767]	groupIV
consensus56326_82	26.49	gi|354431413|gb|AGKD01027623.1| || gi|354428624|gb|AGKD01030412.1|	ENSGACT00000013352 || ENSGACT00000013346	NMD3 homolog (S. cerevisiae) [Source:HGNC Symbol;Acc:24250] || protein phosphatase, Mg2+/Mn2+ dependent, 1L [Source:HGNC Symbol;Acc:16381]	groupI
consensus78836_94	26.49
consensus153047_41	26.49	gi|354426987|gb|AGKD01032049.1|	ENSGACT00000012475 || ENSGACT00000012495	fukutin related protein [Source:HGNC Symbol;Acc:17997] || solute carrier family 1 (neutral amino acid transporter), member 5 [Source:HGNC Symbol;Acc:10943]	groupI
consensus114321_87	26.49
consensus54704_3285_pair_1_length_526_147	26.49	gi|354188767|gb|AGKD01269719.1|	ENSGACT00000010605 || ENSGACT00000021466	kinesin family member 26B [Source:HGNC Symbol;Acc:25484] || kinesin family member 26A [Source:HGNC Symbol;Acc:20226]	groupII || groupXV
consensus123121_55	26.49
consensus95516_26	26.49	gi|354447113|gb|AGKD01011929.1| || gi|354447373|gb|AGKD01011669.1|	ENSGACT00000022533 || ENSGACT00000020000 || ENSGACT00000022555	atlastin GTPase 3 [Source:HGNC Symbol;Acc:24526] || protease, serine, 23 [Source:HGNC Symbol;Acc:14370]	groupII || groupIV
consensus95516_25	26.49	gi|354447113|gb|AGKD01011929.1| || gi|354447373|gb|AGKD01011669.1|	ENSGACT00000022533 || ENSGACT00000020000 || ENSGACT00000022555	atlastin GTPase 3 [Source:HGNC Symbol;Acc:24526] || protease, serine, 23 [Source:HGNC Symbol;Acc:14370]	groupII || groupIV
consensus10864_7445_pair_1_length_425_83	32.2
consensus7712_40	37.92	gi|354454342|gb|AGKD01004704.1|	ENSGACT00000013680 || ENSGACT00000024066	vav 2 guanine nucleotide exchange factor [Source:HGNC Symbol;Acc:12658]	groupX || groupXIV
consensus111621_40	37.92
consensus94673_78	37.92
consensus162405_39	40.71
consensus174519_58	40.71
consensus174519_56	40.71
consensus88481_88	40.71	gi|354358874|gb|AGKD01100162.1|	ENSGACT00000003127 || ENSGACT00000013954 || ENSGACT00000013979	catenin (cadherin-associated protein), delta 2 [Source:HGNC Symbol;Acc:2516] || G protein-coupled receptor 98 [Source:HGNC Symbol;Acc:17416]	groupXXI || groupXIII
consensus25329_63	40.71	gi|354360877|gb|AGKD01098159.1|	ENSGACT00000019489 || ENSGACT00000024094		groupIII || groupXIV
consensus121659_56	40.71	gi|354452886|gb|AGKD01006159.1| || gi|354393375|gb|AGKD01065661.1|	ENSGACT00000023388 || ENSGACT00000009075 || ENSGACT00000015399 || ENSGACT00000023387	Ca++-dependent secretion activator [Source:HGNC Symbol;Acc:1426]	groupVIII || groupXVII || groupIV
consensus3946_8	40.71	gi|354414129|gb|AGKD01044907.1|	ENSGACT00000010687 || ENSGACT00000023424 || ENSGACT00000013308		groupV || groupIII || groupXI
consensus6677_31	40.71		ENSGACT00000009075 || ENSGACT00000015399	Ca++-dependent secretion activator [Source:HGNC Symbol;Acc:1426]	groupVIII || groupXVII
consensus3084_23	40.71	gi|354408546|gb|AGKD01050490.1|	ENSGACT00000016288 || ENSGACT00000018460	forkhead box O6 [Source:HGNC Symbol;Acc:24814]	groupI || groupXX
consensus50526_79	40.71	gi|354456348|gb|AGKD01002698.1| || gi|354455455|gb|AGKD01003591.1|	ENSGACT00000012205 || ENSGACT00000013304 || ENSGACT00000012217 || ENSGACT00000012201	protein phosphatase 2, regulatory subunit A, beta [Source:HGNC Symbol;Acc:9303] || myeloid leukemia factor 1 [Source:HGNC Symbol;Acc:7125] || myeloid leukemia factor 2 [Source:HGNC Symbol;Acc:7126] || mediator complex subunit 29 [Source:HGNC Symbol;Acc:23074]	groupI || groupXX
consensus138087_47	40.71	gi|354234278|gb|AGKD01224249.1|	ENSGACT00000021189 || ENSGACT00000001489	microtubule associated serine/threonine kinase 1 [Source:HGNC Symbol;Acc:19034]	groupIX || scaffold_237
consensus95214_72	40.71	gi|354446272|gb|AGKD01012770.1|	ENSGACT00000003246 || ENSGACT00000025458	like-glycosyltransferase [Source:HGNC Symbol;Acc:6511] || upstream transcription factor 2, c-fos interacting [Source:HGNC Symbol;Acc:12594]	groupX || groupIV
consensus25329_54	40.71	gi|354360877|gb|AGKD01098159.1|	ENSGACT00000019489 || ENSGACT00000024094		groupIII || groupXIV
consensus32471_36	40.71	gi|354426319|gb|AGKD01032717.1|	ENSGACT00000022771 || ENSGACT00000022768	fibroblast growth factor 13 [Source:HGNC Symbol;Acc:3670]	groupIV
consensus96349_77	40.71
consensus78668_59	40.71
consensus1000_38	40.71	gi|354442551|gb|AGKD01016491.1|	ENSGACT00000004218 || ENSGACT00000012780	QKI, KH domain containing, RNA binding [Source:HGNC Symbol;Acc:21100]	groupXV || groupV
consensus162405_68	40.71
consensus180332_37	40.71
consensus42912_37	40.71
consensus116588_29	40.71
consensus101038_48	40.71
consensus457_52	40.71
consensus92169_85	40.71	gi|354447373|gb|AGKD01011669.1|	ENSGACT00000022533 || ENSGACT00000020000	protease, serine, 23 [Source:HGNC Symbol;Acc:14370]	groupII || groupIV
consensus79521_76	40.71	gi|354448974|gb|AGKD01010069.1|	ENSGACT00000022106 || ENSGACT00000005075	T-cell leukemia homeobox 1 [Source:HGNC Symbol;Acc:5056]	groupVI || groupIV
consensus1145_25	40.71	gi|354433146|gb|AGKD01025890.1|	ENSGACT00000011136 || ENSGACT00000015546	interphotoreceptor matrix proteoglycan 1 [Source:HGNC Symbol;Acc:6055]	groupXVIII || groupXVI
consensus50526_33	40.71	gi|354456348|gb|AGKD01002698.1| || gi|354455455|gb|AGKD01003591.1|	ENSGACT00000012205 || ENSGACT00000013304 || ENSGACT00000012217 || ENSGACT00000012201	protein phosphatase 2, regulatory subunit A, beta [Source:HGNC Symbol;Acc:9303] || myeloid leukemia factor 1 [Source:HGNC Symbol;Acc:7125] || myeloid leukemia factor 2 [Source:HGNC Symbol;Acc:7126] || mediator complex subunit 29 [Source:HGNC Symbol;Acc:23074]	groupI || groupXX
consensus135903_88	40.71	gi|354388527|gb|AGKD01070509.1| || gi|354447322|gb|AGKD01011720.1|	ENSGACT00000012215 || ENSGACT00000006983 || ENSGACT00000012224	SH3 and cysteine rich domain [Source:HGNC Symbol;Acc:11353] || cytochrome b-561 [Source:HGNC Symbol;Acc:2571] || mitochondrial fission regulator 1-like [Source:HGNC Symbol;Acc:28836]	groupXV || groupXI
consensus66502_78	40.71
consensus80569_12	40.71	gi|354287481|gb|AGKD01171047.1| || gi|354415099|gb|AGKD01043937.1|	ENSGACT00000024339 || ENSGACT00000022625 || ENSGACT00000011645 || ENSGACT00000000786	annexin A6 [Source:HGNC Symbol;Acc:544] || TANK-binding kinase 1 [Source:HGNC Symbol;Acc:11584] || annexin A5 [Source:HGNC Symbol;Acc:543] || annexin A11 [Source:HGNC Symbol;Acc:535]	groupIX || groupIV || scaffold_90 || groupVI
consensus62267_79	40.71	gi|354441498|gb|AGKD01017544.1|	ENSGACT00000004394	calcium channel, voltage-dependent, N type, alpha 1B subunit [Source:HGNC Symbol;Acc:1389]	groupXIII
consensus100370_46	40.71	gi|354304473|gb|AGKD01154055.1|	ENSGACT00000004394 || ENSGACT00000016038	calcium channel, voltage-dependent, N type, alpha 1B subunit [Source:HGNC Symbol;Acc:1389] || Rho guanine nucleotide exchange factor (GEF) 33 [Source:HGNC Symbol;Acc:37252]	groupVI || groupXIII
consensus29281_9	40.71	gi|354165019|gb|AGKD01293467.1| || gi|354386327|gb|AGKD01072709.1|	ENSGACT00000001824 || ENSGACT00000001819	autophagy related 16-like 1 (S. cerevisiae) [Source:HGNC Symbol;Acc:21498]	scaffold_186
consensus48534_83	40.71
consensus97180_44	40.71
consensus54704_3285_pair_1_length_526_151	40.71	gi|354188767|gb|AGKD01269719.1|	ENSGACT00000010605 || ENSGACT00000021466	kinesin family member 26B [Source:HGNC Symbol;Acc:25484] || kinesin family member 26A [Source:HGNC Symbol;Acc:20226]	groupII || groupXV
consensus116290_75	40.71	gi|354426171|gb|AGKD01032865.1| || gi|354317951|gb|AGKD01140577.1|	ENSGACT00000002963	latent transforming growth factor beta binding protein 1 [Source:HGNC Symbol;Acc:6714]	groupVI
consensus140469_26	40.71
consensus112781_29	40.71
consensus165509_28	40.72
consensus165509_29	40.72
consensus170920_10	43.99	gi|354431091|gb|AGKD01027945.1| || gi|354433868|gb|AGKD01025168.1|	ENSGACT00000010275 || ENSGACT00000007920		groupXV || groupXVIII
consensus173466_95	43.99	gi|354339777|gb|AGKD01118964.1|	ENSGACT00000015440 || ENSGACT00000015339	F-box protein 30 [Source:HGNC Symbol;Acc:15600]	groupXV || groupXVIII
consensus118645_47	43.99	gi|354431637|gb|AGKD01027399.1|	ENSGACT00000020639	SH3-domain binding protein 4 [Source:HGNC Symbol;Acc:10826]	groupI
consensus17870_67	43.99	gi|354388425|gb|AGKD01070611.1|	ENSGACT00000027230 || ENSGACT00000027229		groupVII
consensus45990_95	43.99	gi|354426881|gb|AGKD01032155.1|	ENSGACT00000014242 || ENSGACT00000000330	dynamin 1 [Source:HGNC Symbol;Acc:2972] || integrin, alpha V [Source:HGNC Symbol;Acc:6150]	scaffold_133 || scaffold_69
consensus103565_90	43.99
consensus18998_13	47.3	gi|354426987|gb|AGKD01032049.1|	ENSGACT00000012475 || ENSGACT00000012495	fukutin related protein [Source:HGNC Symbol;Acc:17997] || solute carrier family 1 (neutral amino acid transporter), member 5 [Source:HGNC Symbol;Acc:10943]	groupI
consensus149859_72	50.61	gi|354442524|gb|AGKD01016518.1| || gi|354411445|gb|AGKD01047591.1|	ENSGACT00000013816 || ENSGACT00000013824 || ENSGACT00000026728 || ENSGACT00000005527	protein-kinase, interferon-inducible double stranded RNA dependent inhibitor, repressor of (P58 repressor) [Source:HGNC Symbol;Acc:9440] || dual-specificity tyrosine-(Y)-phosphorylation regulated kinase 1A [Source:HGNC Symbol;Acc:3091] || dual-specificity tyrosine-(Y)-phosphorylation regulated kinase 1B [Source:HGNC Symbol;Acc:3092]	groupVII || groupI || groupXX
consensus65762_78	50.61	gi|354431091|gb|AGKD01027945.1| || gi|354433868|gb|AGKD01025168.1|	ENSGACT00000010275 || ENSGACT00000007920		groupXV || groupXVIII
consensus65762_81	50.61	gi|354431091|gb|AGKD01027945.1| || gi|354433868|gb|AGKD01025168.1|	ENSGACT00000010275 || ENSGACT00000007920		groupXV || groupXVIII
consensus46802_87	63.38	gi|354450908|gb|AGKD01008137.1|	ENSGACT00000026607	activated leukocyte cell adhesion molecule [Source:HGNC Symbol;Acc:400]	groupVII
consensus86325_26	67.79	gi|354438302|gb|AGKD01020736.1| || gi|354118136|gb|AGKD01340350.1|	ENSGACT00000023309 || ENSGACT00000018462 || ENSGACT00000002361 || ENSGACT00000002375	Rho GTPase activating protein 12 [Source:HGNC Symbol;Acc:16348] || arrestin, beta 2 [Source:HGNC Symbol;Acc:712] || aryl-hydrocarbon receptor nuclear translocator 2 [Source:HGNC Symbol;Acc:16876]	groupII || scaffold_132 || groupIII
consensus173466_88	67.79	gi|354339777|gb|AGKD01118964.1|	ENSGACT00000015440 || ENSGACT00000015339	F-box protein 30 [Source:HGNC Symbol;Acc:15600]	groupXV || groupXVIII
consensus86325_24	67.8	gi|354438302|gb|AGKD01020736.1| || gi|354118136|gb|AGKD01340350.1|	ENSGACT00000023309 || ENSGACT00000018462 || ENSGACT00000002361 || ENSGACT00000002375	Rho GTPase activating protein 12 [Source:HGNC Symbol;Acc:16348] || arrestin, beta 2 [Source:HGNC Symbol;Acc:712] || aryl-hydrocarbon receptor nuclear translocator 2 [Source:HGNC Symbol;Acc:16876]	groupII || scaffold_132 || groupIII
consensus14231_85	67.8	gi|354329067|gb|AGKD01129461.1|	ENSGACT00000008857 || ENSGACT00000008854	major facilitator superfamily domain containing 2A [Source:HGNC Symbol;Acc:25897]	groupXV
consensus65762_47	74.65	gi|354431091|gb|AGKD01027945.1| || gi|354433868|gb|AGKD01025168.1|	ENSGACT00000010275 || ENSGACT00000007920		groupXV || groupXVIII
consensus62635_81	74.65	gi|354240984|gb|AGKD01217543.1|	ENSGACT00000026376 || ENSGACT00000025969	solute carrier family 7 (anionic amino acid transporter light chain, xc- system), member 11 [Source:HGNC Symbol;Acc:11059]	groupIV
consensus67054_7	74.65
consensus100370_56	74.65	gi|354304473|gb|AGKD01154055.1|	ENSGACT00000004394 || ENSGACT00000016038	calcium channel, voltage-dependent, N type, alpha 1B subunit [Source:HGNC Symbol;Acc:1389] || Rho guanine nucleotide exchange factor (GEF) 33 [Source:HGNC Symbol;Acc:37252]	groupVI || groupXIII
consensus37991_7	74.65
consensus151630_45	81.81	gi|354437287|gb|AGKD01021749.1|	ENSGACT00000002614 || ENSGACT00000001408	erythrocyte membrane protein band 4.9 (dematin) [Source:HGNC Symbol;Acc:3382]	groupXVI || scaffold_150
consensus98264_24	81.81
consensus51177_87	81.81	gi|354391868|gb|AGKD01067168.1|	ENSGACT00000021658 || ENSGACT00000002794	chromosome 20 open reading frame 27 [Source:HGNC Symbol;Acc:15873] || RNA binding protein, fox-1 homolog (C. elegans) 3 [Source:HGNC Symbol;Acc:27097]	groupIX || scaffold_54
consensus84931_13	81.81
consensus54704_3285_pair_1_length_526_153	81.81	gi|354188767|gb|AGKD01269719.1|	ENSGACT00000010605 || ENSGACT00000021466	kinesin family member 26B [Source:HGNC Symbol;Acc:25484] || kinesin family member 26A [Source:HGNC Symbol;Acc:20226]	groupII || groupXV
consensus98264_80	81.81
consensus15936_79	87.41	gi|354387565|gb|AGKD01071471.1|	ENSGACT00000013079 || ENSGACT00000018195	WD repeat domain 53 [Source:HGNC Symbol;Acc:28786] || ubiquitin protein ligase E3A [Source:HGNC Symbol;Acc:12496]	groupVIII || groupI
consensus97367_87	99.14
consensus85597_40	99.14
consensus54704_3285_pair_1_length_526_155	99.14	gi|354188767|gb|AGKD01269719.1|	ENSGACT00000010605 || ENSGACT00000021466	kinesin family member 26B [Source:HGNC Symbol;Acc:25484] || kinesin family member 26A [Source:HGNC Symbol;Acc:20226]	groupII || groupXV
consensus174973_64	103.66	gi|354456231|gb|AGKD01002815.1|	ENSGACT00000023833 || ENSGACT00000023832		groupIX
consensus6412_3107_pair_1_length_269_34	108.27		ENSGACT00000010332 || ENSGACT00000010322	StAR-related lipid transfer (START) domain containing 10 [Source:HGNC Symbol;Acc:10666]	groupI
consensus56811_10394_pair_1_length_601_254	108.27
consensus56811_10394_pair_1_length_601_259	108.28
consensus56811_10394_pair_1_length_601_319	112.93
consensus56811_10394_pair_1_length_601_310	112.93
consensus41_651282_pair_10_length_222_176	131.66		ENSGACT00000010100	copine V [Source:HGNC Symbol;Acc:2318]	groupXVII
consensus6412_3107_pair_1_length_269_43	131.67		ENSGACT00000010332 || ENSGACT00000010322	StAR-related lipid transfer (START) domain containing 10 [Source:HGNC Symbol;Acc:10666]	groupI
consensus6412_3107_pair_1_length_269_77	135.6		ENSGACT00000010332 || ENSGACT00000010322	StAR-related lipid transfer (START) domain containing 10 [Source:HGNC Symbol;Acc:10666]	groupI
LG11
SNP	Position	Salmon_Genome_Contig	Stickleback_transcripts_associated_with_SNP	Stickleback_Gene_names_associated_with_SNP	Stickleback_Linkage_Group
consensus36546_23	0
consensus172472_23	0
consensus10541_39	9.58
consensus81601_62	14.24	gi|354431785|gb|AGKD01027251.1|	ENSGACT00000018862 || ENSGACT00000018975	leucine rich repeat containing 16B [Source:HGNC Symbol;Acc:20272]	groupVIII || groupIII
consensus49982_57	14.24	gi|354453688|gb|AGKD01005358.1| || gi|354422670|gb|AGKD01036366.1|	ENSGACT00000019685 || ENSGACT00000019852 || ENSGACT00000019845	jumonji domain containing 6 [Source:HGNC Symbol;Acc:19355] || serine/arginine-rich splicing factor 2 [Source:HGNC Symbol;Acc:10783] || methyltransferase like 23 [Source:HGNC Symbol;Acc:26988]	groupXI
consensus114910_4741_pair_1_length_521_160	14.24
consensus81601_93	14.24	gi|354431785|gb|AGKD01027251.1|	ENSGACT00000018862 || ENSGACT00000018975	leucine rich repeat containing 16B [Source:HGNC Symbol;Acc:20272]	groupVIII || groupIII
consensus36508_90	22.9	gi|354415067|gb|AGKD01043969.1| || gi|354458141|gb|AGKD01000908.1|	ENSGACT00000022054 || ENSGACT00000014947 || ENSGACT00000024728	cyclin A2 [Source:HGNC Symbol;Acc:1578] || cyclin F [Source:HGNC Symbol;Acc:1591]	groupIX || groupXI || groupIV
consensus81254_92	22.9
consensus114910_4741_pair_1_length_521_175	22.9
consensus34698_71	22.9
consensus145628_17	32.66		ENSGACT00000016952 || ENSGACT00000000733		scaffold_1317 || groupXI
consensus145628_7	32.66		ENSGACT00000016952 || ENSGACT00000000733		scaffold_1317 || groupXI
consensus115095_95	36.39
consensus160600_77	36.39	gi|354456894|gb|AGKD01002153.1| || gi|354423924|gb|AGKD01035112.1|	ENSGACT00000011446 || ENSGACT00000008163	potassium voltage-gated channel, subfamily H (eag-related), member 4 [Source:HGNC Symbol;Acc:6253]	groupV || groupXI
consensus15693_93	36.39	gi|354441419|gb|AGKD01017623.1|	ENSGACT00000003458 || ENSGACT00000015923	YTH domain family, member 1 [Source:HGNC Symbol;Acc:15867] || solute carrier family 17, member 9 [Source:HGNC Symbol;Acc:16192]	groupXII
consensus6748_33	36.39
consensus6748_30	36.39
consensus160600_26	36.39	gi|354456894|gb|AGKD01002153.1| || gi|354423924|gb|AGKD01035112.1|	ENSGACT00000011446 || ENSGACT00000008163	potassium voltage-gated channel, subfamily H (eag-related), member 4 [Source:HGNC Symbol;Acc:6253]	groupV || groupXI
consensus58486_40	36.4		ENSGACT00000016947 || ENSGACT00000016952		groupXI
consensus16281_11	36.4
consensus69560_2614_pair_1_length_230_168	36.4
consensus47605_75	36.4	gi|354371790|gb|AGKD01087246.1|	ENSGACT00000019161	RWD domain containing 3 [Source:HGNC Symbol;Acc:21393]	groupII
consensus60622_44	36.4
consensus180665_45	36.4	gi|354427530|gb|AGKD01031506.1| || gi|354397427|gb|AGKD01061609.1|	ENSGACT00000020080 || ENSGACT00000017305	MAU2 chromatid cohesion factor homolog (C. elegans) [Source:HGNC Symbol;Acc:29140] || armadillo repeat containing 6 [Source:HGNC Symbol;Acc:25049]	groupVIII || groupIII
consensus8534_5584_pair_1_length_580_220	36.4	gi|354445189|gb|AGKD01013853.1| || gi|354453161|gb|AGKD01005884.1|	ENSGACT00000009796 || ENSGACT00000018677	transmembrane protein 184A [Source:HGNC Symbol;Acc:28797] || transmembrane protein 184B [Source:HGNC Symbol;Acc:1310]	groupXI
consensus60525_24	36.4	gi|354440244|gb|AGKD01018798.1| || gi|354420881|gb|AGKD01038155.1|	ENSGACT00000020096 || ENSGACT00000015255 || ENSGACT00000015263	KDEL (Lys-Asp-Glu-Leu) endoplasmic reticulum protein retention receptor 2 [Source:HGNC Symbol;Acc:6305]	scaffold_48 || groupXI
consensus9640_68	36.4
consensus143019_73	36.4	gi|354395220|gb|AGKD01063816.1|	ENSGACT00000003840 || ENSGACT00000003937	myosin, heavy chain 13, skeletal muscle [Source:HGNC Symbol;Acc:7571]	groupXIX
consensus51339_41	36.4	gi|354446911|gb|AGKD01012131.1| || gi|354026304|gb|AGKD01432166.1|	ENSGACT00000023512 || ENSGACT00000023509	coatomer protein complex, subunit alpha [Source:HGNC Symbol;Acc:2230]	groupIII
consensus75696_32	36.4		ENSGACT00000010100 || ENSGACT00000009179	copine V [Source:HGNC Symbol;Acc:2318]	groupXVII || groupI
consensus126857_67	36.4
consensus170354_52	36.4	gi|354442262|gb|AGKD01016780.1| || gi|354265616|gb|AGKD01192911.1|	ENSGACT00000018871 || ENSGACT00000018874	RAS (RAD and GEM)-like GTP binding 2 [Source:HGNC Symbol;Acc:20248]	groupIII
consensus34547_15	36.4
consensus34547_13	36.4
consensus165087_3310_pair_2_length_469_325	36.4	gi|354041361|gb|AGKD01417109.1|	ENSGACT00000019770	tetratricopeptide repeat domain 30A [Source:HGNC Symbol;Acc:25853]	groupXI
consensus65455_62	36.4
consensus125270_5700_pair_1_length_594_109	36.4
consensus145879_3854_pair_1_length_616_174	36.4	gi|354444934|gb|AGKD01014108.1|	ENSGACT00000024899 || ENSGACT00000013661	dynamin 2 [Source:HGNC Symbol;Acc:2974]	groupIX || groupXI
consensus123564_27	36.4
consensus1584_20	36.4	gi|354432551|gb|AGKD01026485.1| || gi|354395334|gb|AGKD01063702.1|	ENSGACT00000017361 || ENSGACT00000003374 || ENSGACT00000006541	desmoplakin [Source:HGNC Symbol;Acc:3052]	groupVIII || groupIII || groupX
consensus6214_51	36.4	gi|354457108|gb|AGKD01001941.1|	ENSGACT00000018543 || ENSGACT00000010891	ubiquitin specific peptidase 31 [Source:HGNC Symbol;Acc:20060]	groupV || groupXI
consensus121359_16	36.4	gi|354449520|gb|AGKD01009523.1|	ENSGACT00000002794	RNA binding protein, fox-1 homolog (C. elegans) 3 [Source:HGNC Symbol;Acc:27097]	scaffold_54
consensus34909_32	36.4
consensus159518_19	36.4
consensus159950_19	36.4
consensus184657_12	36.4
consensus3451_5597_pair_1_length_559_118	36.4	gi|354144917|gb|AGKD01313569.1| || gi|354445724|gb|AGKD01013318.1| || gi|354455882|gb|AGKD01003164.1|	ENSGACT00000012841 || ENSGACT00000006779 || ENSGACT00000006782 || ENSGACT00000013307 || ENSGACT00000012834 || ENSGACT00000013303	family with sequence similarity 117, member A [Source:HGNC Symbol;Acc:24179] || solute carrier family 35, member B1 [Source:HGNC Symbol;Acc:20798] || distal-less homeobox 4 [Source:HGNC Symbol;Acc:2917]	groupX || groupXI
consensus34507_48	36.4	gi|354433793|gb|AGKD01025243.1|	ENSGACT00000023128 || ENSGACT00000023124	obscurin, cytoskeletal calmodulin and titin-interacting RhoGEF [Source:HGNC Symbol;Acc:15719]	groupIII
consensus63663_60	36.4	gi|354449586|gb|AGKD01009457.1| || gi|354304726|gb|AGKD01153802.1|	ENSGACT00000015988 || ENSGACT00000012290	target of myb1-like 2 (chicken) [Source:HGNC Symbol;Acc:11984]	groupV || groupXI
consensus63663_62	36.4	gi|354449586|gb|AGKD01009457.1| || gi|354304726|gb|AGKD01153802.1|	ENSGACT00000015988 || ENSGACT00000012290	target of myb1-like 2 (chicken) [Source:HGNC Symbol;Acc:11984]	groupV || groupXI
consensus166765_64	36.4	gi|354457642|gb|AGKD01001407.1|	ENSGACT00000006261 || ENSGACT00000006257	adaptor-related protein complex 2, mu 1 subunit [Source:HGNC Symbol;Acc:564]	groupI
consensus98309_40	36.4	gi|354351369|gb|AGKD01107667.1|	ENSGACT00000021658 || ENSGACT00000014308	chromosome 20 open reading frame 27 [Source:HGNC Symbol;Acc:15873]	groupIX || groupI
consensus9640_21	36.4
consensus6214_38	36.4	gi|354457108|gb|AGKD01001941.1|	ENSGACT00000018543 || ENSGACT00000010891	ubiquitin specific peptidase 31 [Source:HGNC Symbol;Acc:20060]	groupV || groupXI
consensus162613_33	36.4
consensus22256_4384_pair_1_length_522_118	36.4		ENSGACT00000016947 || ENSGACT00000001670		scaffold_595 || groupXI
consensus65048_36	36.4	gi|354415227|gb|AGKD01043809.1| || gi|354385985|gb|AGKD01073051.1|	ENSGACT00000016070 || ENSGACT00000016067	tectonin beta-propeller repeat containing 1 [Source:HGNC Symbol;Acc:22214]	groupXI
consensus10159_52	36.4
consensus136032_50	36.4	gi|354456914|gb|AGKD01002135.1|	ENSGACT00000019118 || ENSGACT00000014551	amnion associated transmembrane protein [Source:HGNC Symbol;Acc:14604]	scaffold_112 || groupXI
consensus49721_53	36.4
consensus70233_8	36.4	gi|354364853|gb|AGKD01094183.1| || gi|354245775|gb|AGKD01212752.1| || gi|354315233|gb|AGKD01143295.1|	ENSGACT00000017584 || ENSGACT00000017591	oxysterol binding protein-like 1A [Source:HGNC Symbol;Acc:16398]	groupIII
consensus31979_33	36.4	gi|354169752|gb|AGKD01288734.1| || gi|354422852|gb|AGKD01036184.1|	ENSGACT00000019088 || ENSGACT00000018986	transglutaminase 1 (K polypeptide epidermal type I, protein-glutamine-gamma-glutamyltransferase) [Source:HGNC Symbol;Acc:11777]	groupVIII || groupIII
consensus119478_21	36.4	gi|354453150|gb|AGKD01005895.1| || gi|354403009|gb|AGKD01056027.1|	ENSGACT00000020925 || ENSGACT00000001372 || ENSGACT00000020512	phosphoinositide-3-kinase, regulatory subunit 1 (alpha) [Source:HGNC Symbol;Acc:8979]	groupIII || scaffold_150 || groupXIV
consensus159518_8	36.4
consensus26270_42	36.4
consensus184657_33	36.4
consensus1584_19	36.4	gi|354432551|gb|AGKD01026485.1| || gi|354395334|gb|AGKD01063702.1|	ENSGACT00000017361 || ENSGACT00000003374 || ENSGACT00000006541	desmoplakin [Source:HGNC Symbol;Acc:3052]	groupVIII || groupIII || groupX
consensus88055_42	36.4	gi|354455067|gb|AGKD01003979.1| || gi|354366612|gb|AGKD01092424.1|	ENSGACT00000012212 || ENSGACT00000012115 || ENSGACT00000020232	elongation factor Tu GTP binding domain containing 2 [Source:HGNC Symbol;Acc:30858] || phosphatase, orphan 1 [Source:HGNC Symbol;Acc:16815]	groupIII || groupXI
consensus127407_90	36.4	gi|354391526|gb|AGKD01067510.1|	ENSGACT00000021569 || ENSGACT00000021568	SUN domain containing ossification factor [Source:HGNC Symbol;Acc:1240]	groupIII
consensus126756_91	36.4	gi|354400161|gb|AGKD01058875.1|	ENSGACT00000023512 || ENSGACT00000023509	coatomer protein complex, subunit alpha [Source:HGNC Symbol;Acc:2230]	groupIII
consensus168877_84	36.4	gi|354306151|gb|AGKD01152377.1| || gi|354329658|gb|AGKD01128870.1|	ENSGACT00000020203 || ENSGACT00000012458	phospholipase C, delta 3 [Source:HGNC Symbol;Acc:9061]	scaffold_48 || groupXI
consensus123564_69	36.4
consensus51172_16	36.4
consensus60622_61	36.4
consensus93041_5732_pair_1_length_586_161	44.32		ENSGACT00000016916 || ENSGACT00000016949		groupXI
consensus49058_10	44.32	gi|354441462|gb|AGKD01017580.1| || gi|354424344|gb|AGKD01034692.1|	ENSGACT00000019019 || ENSGACT00000016084	lemur tyrosine kinase 2 [Source:HGNC Symbol;Acc:17880] || apoptosis-associated tyrosine kinase [Source:HGNC Symbol;Acc:21]	scaffold_112 || groupXI
consensus30089_57	50.84
consensus65715_52	50.84
consensus28517_5989_pair_1_length_521_301	50.84
consensus122183_59	58.41	gi|354320507|gb|AGKD01138021.1|	ENSGACT00000001921 || ENSGACT00000016244	tight junction associated protein 1 (peripheral) [Source:HGNC Symbol;Acc:17949] || SH3-binding domain protein 5-like [Source:HGNC Symbol;Acc:29360]	scaffold_111 || groupVI
consensus115016_28	68.57
consensus131805_81	88.93
consensus98816_8	97.49	gi|354427134|gb|AGKD01031902.1|	ENSGACT00000021776 || ENSGACT00000006584	interferon regulatory factor 4 [Source:HGNC Symbol;Acc:6119]	groupVIII || groupIII
consensus42037_4792_pair_1_length_527_376	97.49
consensus111062_56	97.49	gi|354339838|gb|AGKD01118903.1| || gi|354445479|gb|AGKD01013563.1|	ENSGACT00000024274 || ENSGACT00000019433		groupIX || groupXI
consensus51147_37	103.8	gi|354455788|gb|AGKD01003258.1| || gi|354369052|gb|AGKD01089984.1|	ENSGACT00000013148 || ENSGACT00000021258 || ENSGACT00000013157	notch 3 [Source:HGNC Symbol;Acc:7883] || notch 1 [Source:HGNC Symbol;Acc:7881]	groupXIV || groupXI
consensus215045_7431_pair_1_length_580_396	103.8	gi|354416867|gb|AGKD01042169.1| || gi|354449488|gb|AGKD01009555.1| || gi|354448156|gb|AGKD01010887.1|	ENSGACT00000023833 || ENSGACT00000016863 || ENSGACT00000025840 || ENSGACT00000016858 || ENSGACT00000021207 || ENSGACT00000027163 || ENSGACT00000027157 || ENSGACT00000021209	claudin 3 [Source:HGNC Symbol;Acc:2045] || neurexophilin and PC-esterase domain family, member 3 [Source:HGNC Symbol;Acc:28238]	groupIX || groupVII || groupI || groupIV
consensus165087_3310_pair_2_length_469_313	109.78	gi|354041361|gb|AGKD01417109.1|	ENSGACT00000019770	tetratricopeptide repeat domain 30A [Source:HGNC Symbol;Acc:25853]	groupXI
consensus165087_3310_pair_2_length_469_302	109.78	gi|354041361|gb|AGKD01417109.1|	ENSGACT00000019770	tetratricopeptide repeat domain 30A [Source:HGNC Symbol;Acc:25853]	groupXI
consensus87213_49	112.78	gi|354372388|gb|AGKD01086648.1| || gi|354438595|gb|AGKD01020443.1|	ENSGACT00000023833 || ENSGACT00000011981	mannose receptor, C type 2 [Source:HGNC Symbol;Acc:16875]	groupIX || groupXI
consensus41890_22	115.69	gi|354387227|gb|AGKD01071809.1| || gi|354377089|gb|AGKD01081947.1| || gi|354348571|gb|AGKD01110170.1|	ENSGACT00000016947 || ENSGACT00000016891 || ENSGACT00000016907		groupXI
consensus41890_89	115.7	gi|354387227|gb|AGKD01071809.1| || gi|354377089|gb|AGKD01081947.1| || gi|354348571|gb|AGKD01110170.1|	ENSGACT00000016947 || ENSGACT00000016891 || ENSGACT00000016907		groupXI
consensus116284_39	121.48	gi|354450844|gb|AGKD01008201.1|	ENSGACT00000020839 || ENSGACT00000019756	fat storage-inducing transmembrane protein 1 [Source:HGNC Symbol;Acc:33714] || glycerol kinase 5 (putative) [Source:HGNC Symbol;Acc:28635]	groupIII
consensus96408_46	127.13	gi|354036399|gb|AGKD01422071.1| || gi|354415674|gb|AGKD01043362.1|	ENSGACT00000018387 || ENSGACT00000005861 || ENSGACT00000005181	presenilin associated, rhomboid-like [Source:HGNC Symbol;Acc:18253] || mitogen-activated protein kinase binding protein 1 [Source:HGNC Symbol;Acc:29536]	groupXV || groupIII || groupI
consensus96408_88	127.13	gi|354036399|gb|AGKD01422071.1| || gi|354415674|gb|AGKD01043362.1|	ENSGACT00000018387 || ENSGACT00000005861 || ENSGACT00000005181	presenilin associated, rhomboid-like [Source:HGNC Symbol;Acc:18253] || mitogen-activated protein kinase binding protein 1 [Source:HGNC Symbol;Acc:29536]	groupXV || groupIII || groupI
consensus178610_80	130.2	gi|354426905|gb|AGKD01032131.1|	ENSGACT00000019194 || ENSGACT00000019196 || ENSGACT00000009499	processing of precursor 4, ribonuclease P/MRP subunit (S. cerevisiae) [Source:HGNC Symbol;Acc:30081] || Janus kinase 1 [Source:HGNC Symbol;Acc:6190]	groupII || groupVIII
consensus39709_19	130.2
LG12
SNP	Position	Salmon_Genome_Contig	Stickleback_transcripts_associated_with_SNP	Stickleback_Gene_names_associated_with_SNP	Stickleback_Linkage_Group
consensus29539_5714_pair_1_length_524_114	0
consensus37678_5069_pair_1_length_547_142	3.62
consensus50858_43	3.62	gi|354248490|gb|AGKD01210037.1|	ENSGACT00000023973 || ENSGACT00000023978	guanine nucleotide binding protein (G protein), beta polypeptide 2-like 1 [Source:HGNC Symbol;Acc:4399]	groupIV
consensus113250_4217_pair_1_length_442_48	8.81
consensus32305_82	19.91
consensus134616_32	32.52
consensus60750_42	39.22
consensus154414_9	39.22
consensus85826_84	39.22	gi|354423487|gb|AGKD01035549.1| || gi|354404172|gb|AGKD01054864.1|	ENSGACT00000006098 || ENSGACT00000006093	spire homolog 1 (Drosophila) [Source:HGNC Symbol;Acc:30622]	groupXX
consensus11922_72	39.22
consensus152958_25	39.22
consensus153657_68	39.22
consensus128951_18	42.8
consensus82999_40	52.17
consensus82999_24	52.17
consensus60107_5811_pair_1_length_398_157	60.71	gi|354454407|gb|AGKD01004639.1|	ENSGACT00000021522 || ENSGACT00000021519	ring finger protein 130 [Source:HGNC Symbol;Acc:18280]	groupIV
consensus27824_25	72.29	gi|354404064|gb|AGKD01054972.1| || gi|354444512|gb|AGKD01014530.1| || gi|354455764|gb|AGKD01003282.1|	ENSGACT00000010889 || ENSGACT00000027462 || ENSGACT00000027463 || ENSGACT00000024102	heat shock 70kDa protein 4 [Source:HGNC Symbol;Acc:5237] || heat shock 70kDa protein 4-like [Source:HGNC Symbol;Acc:17041]	groupXV || groupVII || groupIV
consensus18092_20	72.29		ENSGACT00000024414 || ENSGACT00000024408	cytoplasmic polyadenylation element binding protein 4 [Source:HGNC Symbol;Acc:21747]	groupIV
consensus21039_4895_pair_1_length_608_449	80.12	gi|354325422|gb|AGKD01133106.1| || gi|354393565|gb|AGKD01065471.1|	ENSGACT00000013651 || ENSGACT00000013641 || ENSGACT00000013635	non-SMC condensin I complex, subunit D2 [Source:HGNC Symbol;Acc:24305]	groupXX
consensus113794_15	80.12
consensus54066_53	90.77
consensus79559_79	93.68		ENSGACT00000005986 || ENSGACT00000005840	ring finger and FYVE-like domain containing E3 ubiquitin protein ligase [Source:HGNC Symbol;Acc:24821]	groupI
consensus133124_7	93.68
consensus120548_41	93.68	gi|354291570|gb|AGKD01166958.1|	ENSGACT00000009920 || ENSGACT00000009927	slit homolog 1 (Drosophila) [Source:HGNC Symbol;Acc:11085]	groupVI
consensus103660_79	93.68	gi|354434150|gb|AGKD01024886.1| || gi|354443544|gb|AGKD01015498.1| || gi|354361032|gb|AGKD01098004.1|	ENSGACT00000003250 || ENSGACT00000017619 || ENSGACT00000017608	lamin A/C [Source:HGNC Symbol;Acc:6636]	groupX || groupXX
consensus7238_14	93.68	gi|354364437|gb|AGKD01094599.1| || gi|354436588|gb|AGKD01022448.1|	ENSGACT00000022663 || ENSGACT00000022074	LIM and calponin homology domains 1 [Source:HGNC Symbol;Acc:29191]	groupIX || groupIV
consensus157923_79	93.68
consensus25183_34	93.68
consensus10866_5352_pair_1_length_598_172	93.68	gi|354445194|gb|AGKD01013848.1|	ENSGACT00000013173 || ENSGACT00000021389 || ENSGACT00000014213	prune homolog 2 (Drosophila) [Source:HGNC Symbol;Acc:25209] || BCL2/adenovirus E1B 19kDa interacting protein 2 [Source:HGNC Symbol;Acc:1083] || BCL2/adenovirus E1B 19kD interacting protein like [Source:HGNC Symbol;Acc:16976]	groupXIX || groupX || groupXIV
consensus55755_23	93.68
consensus146466_17	93.68	gi|354411340|gb|AGKD01047696.1|	ENSGACT00000024619 || ENSGACT00000024925	dysferlin, limb girdle muscular dystrophy 2B (autosomal recessive) [Source:HGNC Symbol;Acc:3097] || TXK tyrosine kinase [Source:HGNC Symbol;Acc:12434]	groupVII
consensus35607_92	93.68
consensus128867_79	93.68
consensus76623_48	93.68
consensus142310_15	93.68	gi|354195638|gb|AGKD01262848.1|	ENSGACT00000001746		scaffold_156
consensus176264_83	93.68
consensus166992_48	93.68	gi|354355555|gb|AGKD01103481.1| || gi|354425181|gb|AGKD01033855.1|	ENSGACT00000002263 || ENSGACT00000002262	autophagy related 5 [Source:HGNC Symbol;Acc:589]	scaffold_122
consensus170050_77	93.68	gi|354409045|gb|AGKD01049991.1| || gi|354393491|gb|AGKD01065545.1|	ENSGACT00000017245	SATB homeobox 1 [Source:HGNC Symbol;Acc:10541]	groupXX
consensus157727_23	93.68
consensus91945_41	93.68	gi|354431023|gb|AGKD01028013.1|	ENSGACT00000012721 || ENSGACT00000023653	tripartite motif containing 69 [Source:HGNC Symbol;Acc:17857]	groupXX || groupIV
consensus92114_40	93.68
consensus165824_63	93.68
consensus12194_7579_pair_1_length_576_261	93.68
consensus70942_34	93.68	gi|354421360|gb|AGKD01037676.1| || gi|354403699|gb|AGKD01055337.1|	ENSGACT00000022136 || ENSGACT00000002800 || ENSGACT00000001724	ankyrin repeat domain 50 [Source:HGNC Symbol;Acc:29223] || protein phosphatase 1, regulatory subunit 10 [Source:HGNC Symbol;Acc:9284]	scaffold_130 || groupXVI || groupIV
consensus80657_18	93.68	gi|354417843|gb|AGKD01041193.1|	ENSGACT00000019115 || ENSGACT00000012906	discoidin domain receptor tyrosine kinase 2 [Source:HGNC Symbol;Acc:2731] || discoidin domain receptor tyrosine kinase 1 [Source:HGNC Symbol;Acc:2730]	groupVIII || groupXX
consensus49185_34	93.68	gi|354441787|gb|AGKD01017255.1| || gi|354415986|gb|AGKD01043050.1| || gi|354352190|gb|AGKD01106846.1|	ENSGACT00000007394 || ENSGACT00000007384	zinc finger protein 236 [Source:HGNC Symbol;Acc:13028]	groupXX
consensus178414_37	93.68	gi|354434640|gb|AGKD01024396.1|	ENSGACT00000018073 || ENSGACT00000018075		groupXX
consensus148984_14	93.68	gi|354454450|gb|AGKD01004596.1|	ENSGACT00000017201 || ENSGACT00000017195	zinc finger protein 385D [Source:HGNC Symbol;Acc:26191]	groupXX
consensus177612_26	93.68
consensus133642_13	93.68
consensus28036_95	93.68	gi|354420802|gb|AGKD01038234.1|	ENSGACT00000007232 || ENSGACT00000005181	solute carrier family 43, member 2 [Source:HGNC Symbol;Acc:23087] || mitogen-activated protein kinase binding protein 1 [Source:HGNC Symbol;Acc:29536]	groupXV || groupI
consensus25183_35	93.68
consensus39912_21	93.68
consensus176273_65	93.68
consensus91945_71	93.68	gi|354431023|gb|AGKD01028013.1|	ENSGACT00000012721 || ENSGACT00000023653	tripartite motif containing 69 [Source:HGNC Symbol;Acc:17857]	groupXX || groupIV
consensus39790_4862_pair_1_length_601_198	96.46
consensus51736_37	96.46
consensus86236_33	96.46	gi|354422530|gb|AGKD01036506.1|	ENSGACT00000009416 || ENSGACT00000019784	LIM domains containing 1 [Source:HGNC Symbol;Acc:6612] || Wilms tumor 1 interacting protein [Source:HGNC Symbol;Acc:20964]	groupII || groupXX
consensus86236_55	96.46	gi|354422530|gb|AGKD01036506.1|	ENSGACT00000009416 || ENSGACT00000019784	LIM domains containing 1 [Source:HGNC Symbol;Acc:6612] || Wilms tumor 1 interacting protein [Source:HGNC Symbol;Acc:20964]	groupII || groupXX
consensus62231_22	96.46
consensus32175_72	96.46
consensus18751_5738_pair_1_length_225_109	96.46	gi|354457551|gb|AGKD01001498.1|	ENSGACT00000004659 || ENSGACT00000011239	calcium channel, voltage-dependent, alpha 2/delta subunit 4 [Source:HGNC Symbol;Acc:20202] || jumonji, AT rich interactive domain 2 [Source:HGNC Symbol;Acc:6196]	groupXIX || groupX
consensus29640_93	96.46
consensus118939_16	96.46
consensus137213_24	96.46	gi|354408271|gb|AGKD01050765.1| || gi|354377117|gb|AGKD01081919.1|	ENSGACT00000023121 || ENSGACT00000022663 || ENSGACT00000023123 || ENSGACT00000000040	protocadherin 19 [Source:HGNC Symbol;Acc:14270] || zinc finger and BTB domain containing 44 [Source:HGNC Symbol;Acc:25001] || LIM and calponin homology domains 1 [Source:HGNC Symbol;Acc:29191]	scaffold_204 || groupIV || groupIX
consensus137213_27	96.46	gi|354408271|gb|AGKD01050765.1| || gi|354377117|gb|AGKD01081919.1|	ENSGACT00000023121 || ENSGACT00000022663 || ENSGACT00000023123 || ENSGACT00000000040	protocadherin 19 [Source:HGNC Symbol;Acc:14270] || zinc finger and BTB domain containing 44 [Source:HGNC Symbol;Acc:25001] || LIM and calponin homology domains 1 [Source:HGNC Symbol;Acc:29191]	scaffold_204 || groupIV || groupIX
consensus138507_7	96.46
consensus43602_2831_pair_1_length_587_135	96.46	gi|354423549|gb|AGKD01035487.1| || gi|354446395|gb|AGKD01012647.1|	ENSGACT00000006098 || ENSGACT00000006862 || ENSGACT00000006108	ATPase, H+ transporting, lysosomal 42kDa, V1 subunit C1 [Source:HGNC Symbol;Acc:856] || spire homolog 1 (Drosophila) [Source:HGNC Symbol;Acc:30622]	groupX || groupXX
consensus138507_68	96.46
consensus65930_72	102.1	gi|354245789|gb|AGKD01212738.1| || gi|354408237|gb|AGKD01050799.1|	ENSGACT00000000834 || ENSGACT00000000773 || ENSGACT00000000776 || ENSGACT00000020636	filamin C, gamma [Source:HGNC Symbol;Acc:3756] || plexin B3 [Source:HGNC Symbol;Acc:9105]	scaffold_365 || groupI || scaffold_90
consensus50858_75	109.43	gi|354248490|gb|AGKD01210037.1|	ENSGACT00000023973 || ENSGACT00000023978	guanine nucleotide binding protein (G protein), beta polypeptide 2-like 1 [Source:HGNC Symbol;Acc:4399]	groupIV
consensus57209_15	116.75
consensus28347_23	116.75	gi|354438369|gb|AGKD01020669.1|	ENSGACT00000004199 || ENSGACT00000007998	brain-specific angiogenesis inhibitor 3 [Source:HGNC Symbol;Acc:945] || brain-specific angiogenesis inhibitor 1 [Source:HGNC Symbol;Acc:943]	groupVI || groupX
consensus105740_34	120.68
LG13
SNP	Position	Salmon_Genome_Contig	Stickleback_transcripts_associated_with_SNP	Stickleback_Gene_names_associated_with_SNP	Stickleback_Linkage_Group
consensus83276_83	0
consensus158393_57	7.47	gi|354379510|gb|AGKD01079526.1|	ENSGACT00000008901 || ENSGACT00000000605 || ENSGACT00000002137	gamma-aminobutyric acid (GABA) B receptor, 1 [Source:HGNC Symbol;Acc:4070] || myeloid/lymphoid or mixed-lineage leukemia (trithorax homolog, Drosophila); translocated to, 4 [Source:HGNC Symbol;Acc:7137] || ankyrin 2, neuronal [Source:HGNC Symbol;Acc:493]	scaffold_106 || groupXVIII || scaffold_101
consensus123993_13	7.47	gi|354421018|gb|AGKD01038018.1|	ENSGACT00000004275 || ENSGACT00000004477	KIAA1407 [Source:HGNC Symbol;Acc:29272] || phosphatidylinositol-4-phosphate 3-kinase, catalytic subunit type 2 beta [Source:HGNC Symbol;Acc:8972]	groupXXI || groupXVII
consensus120704_11	7.47	gi|354345201|gb|AGKD01113540.1| || gi|354359250|gb|AGKD01099786.1|	ENSGACT00000012084 || ENSGACT00000009059	protocadherin-related 15 [Source:HGNC Symbol;Acc:14674]	groupVI || groupV
consensus61429_12	10.71
consensus24549_49	10.71
consensus9309_74	10.71		ENSGACT00000000207 || ENSGACT00000015399	Ca++-dependent secretion activator [Source:HGNC Symbol;Acc:1426]	scaffold_155 || groupXVII
consensus31257_7	10.71
consensus12278_59	10.71	gi|354438849|gb|AGKD01020189.1| || gi|354384509|gb|AGKD01074527.1|	ENSGACT00000010928 || ENSGACT00000008260 || ENSGACT00000026604	small optic lobes homolog (Drosophila) [Source:HGNC Symbol;Acc:11182] || family with sequence similarity 126, member B [Source:HGNC Symbol;Acc:28593] || Scm-like with four mbt domains 2 [Source:HGNC Symbol;Acc:20256]	groupV || groupXVI || groupIV
consensus173205_9	10.71
consensus486_71	10.71	gi|354443766|gb|AGKD01015276.1|	ENSGACT00000000392 || ENSGACT00000025458	like-glycosyltransferase [Source:HGNC Symbol;Acc:6511] || zinc finger E-box binding homeobox 2 [Source:HGNC Symbol;Acc:14881]	scaffold_69 || groupIV
consensus100554_74	10.71	gi|354437620|gb|AGKD01021416.1|	ENSGACT00000003066 || ENSGACT00000009540 || ENSGACT00000024694	PHD finger protein 6 [Source:HGNC Symbol;Acc:18145] || transcription factor 20 (AR1) [Source:HGNC Symbol;Acc:11631]	groupIV || scaffold_54 || groupXI
consensus773_55	10.71	gi|354241861|gb|AGKD01216666.1| || gi|354381820|gb|AGKD01077216.1|	ENSGACT00000004061 || ENSGACT00000018875 || ENSGACT00000004065 || ENSGACT00000023835 || ENSGACT00000018876	platelet-derived growth factor receptor, alpha polypeptide [Source:HGNC Symbol;Acc:8803] || parahox cluster neighbor [Source:HGNC Symbol;Acc:17785] || platelet-derived growth factor receptor, beta polypeptide [Source:HGNC Symbol;Acc:8804]	groupVIII || groupXXI || groupIV
consensus86273_24	10.71	gi|354431765|gb|AGKD01027271.1|	ENSGACT00000023789 || ENSGACT00000023790		groupIII
consensus36842_9	10.71	gi|354438849|gb|AGKD01020189.1| || gi|354384509|gb|AGKD01074527.1|	ENSGACT00000010928 || ENSGACT00000008260 || ENSGACT00000026604	small optic lobes homolog (Drosophila) [Source:HGNC Symbol;Acc:11182] || family with sequence similarity 126, member B [Source:HGNC Symbol;Acc:28593] || Scm-like with four mbt domains 2 [Source:HGNC Symbol;Acc:20256]	groupV || groupXVI || groupIV
consensus76909_43	10.71
consensus5313_84	10.71
consensus4443_14	10.71	gi|354391767|gb|AGKD01067269.1|	ENSGACT00000011581 || ENSGACT00000008226	zinc finger protein 385C [Source:HGNC Symbol;Acc:33722]	groupV || groupXI
consensus22020_43	10.71		ENSGACT00000011524 || ENSGACT00000011542		groupXVI
consensus155379_27	10.71	gi|354455800|gb|AGKD01003246.1|	ENSGACT00000013525 || ENSGACT00000015152	Sad1 and UNC84 domain containing 1 [Source:HGNC Symbol;Acc:18587] || HEAT repeat containing 1 [Source:HGNC Symbol;Acc:25517]	groupV || groupXI
consensus24549_37	10.71
consensus28792_90	10.71	gi|354423045|gb|AGKD01035991.1| || gi|354446247|gb|AGKD01012795.1|	ENSGACT00000002665	family with sequence similarity 69, member C [Source:HGNC Symbol;Acc:31729]	scaffold_214
consensus92960_68	10.71
consensus155379_28	10.71	gi|354455800|gb|AGKD01003246.1|	ENSGACT00000013525 || ENSGACT00000015152	Sad1 and UNC84 domain containing 1 [Source:HGNC Symbol;Acc:18587] || HEAT repeat containing 1 [Source:HGNC Symbol;Acc:25517]	groupV || groupXI
consensus150357_92	10.71
consensus119774_41	10.71
consensus55044_80	10.71	gi|354434908|gb|AGKD01024128.1|	ENSGACT00000008684		groupV
consensus83276_54	10.71
consensus119639_86	10.71
consensus79755_59	10.71	gi|354441293|gb|AGKD01017749.1|	ENSGACT00000006559 || ENSGACT00000010508		groupV || groupXI
consensus45828_52	10.71	gi|354454400|gb|AGKD01004646.1|	ENSGACT00000003297 || ENSGACT00000003293	protein disulfide isomerase family A, member 4 [Source:HGNC Symbol;Acc:30167]	groupXXI
consensus143551_83	14.38	gi|354444619|gb|AGKD01014423.1|	ENSGACT00000005226 || ENSGACT00000023241	extended synaptotagmin-like protein 2 [Source:HGNC Symbol;Acc:22211]	groupXXI || groupIII
consensus133049_47	14.38	gi|354456015|gb|AGKD01003031.1|	ENSGACT00000020164 || ENSGACT00000020172	KIAA0195 [Source:HGNC Symbol;Acc:28983] || tudor and KH domain containing [Source:HGNC Symbol;Acc:11713]	scaffold_48
consensus116708_43	14.38
consensus58452_66	14.38	gi|354432747|gb|AGKD01026289.1|	ENSGACT00000005006 || ENSGACT00000005013	acyl-CoA dehydrogenase family, member 11 [Source:HGNC Symbol;Acc:30211]	groupXXI
consensus49285_19	14.38
consensus69939_53	14.38
consensus69575_78	14.38	gi|354428139|gb|AGKD01030897.1| || gi|354443844|gb|AGKD01015198.1|	ENSGACT00000009165 || ENSGACT00000002794 || ENSGACT00000011969 || ENSGACT00000021658	phosphatidylinositol-specific phospholipase C, X domain containing 3 [Source:HGNC Symbol;Acc:31822] || endoplasmic reticulum protein 44 [Source:HGNC Symbol;Acc:18311] || chromosome 20 open reading frame 27 [Source:HGNC Symbol;Acc:15873] || RNA binding protein, fox-1 homolog (C. elegans) 3 [Source:HGNC Symbol;Acc:27097]	groupIX || groupXIII || scaffold_54 || groupXX
consensus60547_2643_pair_1_length_538_181	14.38
consensus144805_60	14.38	gi|354354188|gb|AGKD01104848.1|	ENSGACT00000005396 || ENSGACT00000005390	protein tyrosine phosphatase-like (proline instead of catalytic arginine), member A [Source:HGNC Symbol;Acc:9639]	groupXXI
consensus11581_25	22.12
consensus102588_22	22.12	gi|354373424|gb|AGKD01085612.1|	ENSGACT00000017699 || ENSGACT00000001436	solute carrier family 38, member 5 [Source:HGNC Symbol;Acc:18070] || von Willebrand factor A domain containing 5A [Source:HGNC Symbol;Acc:6658]	groupXII || scaffold_598
consensus55830_84	31.77
LG14
SNP	Position	Salmon_Genome_Contig	Stickleback_transcripts_associated_with_SNP	Stickleback_Gene_names_associated_with_SNP	Stickleback_Linkage_Group
consensus126794_35	0	gi|354459034|gb|AGKD01000016.1|	ENSGACT00000010801 || ENSGACT00000020639	SH3-domain binding protein 4 [Source:HGNC Symbol;Acc:10826]	groupXVI || groupI
consensus66348_48	12.38
consensus21558_44	20.61	gi|354400385|gb|AGKD01058651.1| || gi|354383800|gb|AGKD01075236.1|	ENSGACT00000023833 || ENSGACT00000009366 || ENSGACT00000021658 || ENSGACT00000002794	chromosome 20 open reading frame 27 [Source:HGNC Symbol;Acc:15873] || acid-sensing (proton-gated) ion channel family member 4 [Source:HGNC Symbol;Acc:21263] || RNA binding protein, fox-1 homolog (C. elegans) 3 [Source:HGNC Symbol;Acc:27097]	groupIX || groupXVI || scaffold_54
consensus165485_7	24.57	gi|354454284|gb|AGKD01004762.1|	ENSGACT00000009366	acid-sensing (proton-gated) ion channel family member 4 [Source:HGNC Symbol;Acc:21263]	groupXVI
consensus37711_60	24.57
consensus38120_94	24.57
consensus31686_92	24.57
consensus4065_44	24.57		ENSGACT00000019277 || ENSGACT00000011270	contactin associated protein-like 3 [Source:HGNC Symbol;Acc:13834]	groupXVI || groupIII
consensus37711_71	24.57
consensus6815_95	24.57
consensus5875_71	24.57
consensus71624_80	24.57
consensus152300_63	24.57	gi|354327331|gb|AGKD01131197.1| || gi|354324058|gb|AGKD01134470.1| || gi|354406323|gb|AGKD01052713.1|	ENSGACT00000006740 || ENSGACT00000024728 || ENSGACT00000006732	ubiquitin protein ligase E3 component n-recognin 3 (putative) [Source:HGNC Symbol;Acc:30467]	groupIX || groupXVI
consensus102704_35	24.57	gi|354442605|gb|AGKD01016437.1| || gi|354024538|gb|AGKD01433932.1|	ENSGACT00000010970 || ENSGACT00000010974	mannosidase, alpha, class 1A, member 2 [Source:HGNC Symbol;Acc:6822]	groupXVI
consensus105415_56	24.57	gi|354070661|gb|AGKD01387809.1| || gi|354423723|gb|AGKD01035313.1| || gi|354343987|gb|AGKD01114754.1|	ENSGACT00000002462 || ENSGACT00000002459	G protein-coupled receptor 183 [Source:HGNC Symbol;Acc:3128]	groupXVI
consensus101285_57	27.43
consensus39592_79	27.43
consensus170269_54	27.43
consensus27441_64	27.43	gi|354405882|gb|AGKD01053154.1|	ENSGACT00000002322 || ENSGACT00000019473	Kruppel-like factor 6 [Source:HGNC Symbol;Acc:2235] || Kruppel-like factor 7 (ubiquitous) [Source:HGNC Symbol;Acc:6350]	groupXXI || groupI
consensus82289_82	27.43
consensus61972_27	27.43	gi|354355979|gb|AGKD01103057.1|	ENSGACT00000013919 || ENSGACT00000002447 || ENSGACT00000013916	Kruppel-like factor 12 [Source:HGNC Symbol;Acc:6346] || XK, Kell blood group complex subunit-related family, member 7 [Source:HGNC Symbol;Acc:23062]	groupXII || groupXVI
consensus56795_72	30.22
consensus19679_65	30.22
consensus87481_65	30.22
consensus50251_40	30.22
consensus31686_72	30.22
consensus155418_54	38.66
consensus59877_60	38.66	gi|354453854|gb|AGKD01005192.1| || gi|354457696|gb|AGKD01001353.1|	ENSGACT00000003654 || ENSGACT00000018995	collagen, type VIII, alpha 1 [Source:HGNC Symbol;Acc:2215]	groupXVI || groupI
consensus59877_47	38.66	gi|354453854|gb|AGKD01005192.1| || gi|354457696|gb|AGKD01001353.1|	ENSGACT00000003654 || ENSGACT00000018995	collagen, type VIII, alpha 1 [Source:HGNC Symbol;Acc:2215]	groupXVI || groupI
consensus46800_39	38.66
consensus15337_7	38.66
consensus144935_38	38.66
consensus51944_95	38.66
consensus160606_87	42.82
consensus38894_45	42.82	gi|354450285|gb|AGKD01008760.1| || gi|354347966|gb|AGKD01110775.1|	ENSGACT00000001920 || ENSGACT00000008925 || ENSGACT00000001924 || ENSGACT00000001931	coiled-coil domain containing 93 [Source:HGNC Symbol;Acc:25611]	groupXVI
consensus103158_32	42.82	gi|354451065|gb|AGKD01007980.1|	ENSGACT00000010024 || ENSGACT00000010038	low density lipoprotein receptor-related protein 1B [Source:HGNC Symbol;Acc:6693]	groupXVI
consensus27853_38	42.82	gi|354405526|gb|AGKD01053510.1|	ENSGACT00000019496 || ENSGACT00000013737	mediator complex subunit 15 [Source:HGNC Symbol;Acc:14248] || regulating synaptic membrane exocytosis 2 [Source:HGNC Symbol;Acc:17283]	groupX || groupXI
consensus103511_26	42.82
consensus95039_36	47.18		ENSGACT00000009165 || ENSGACT00000011969	phosphatidylinositol-specific phospholipase C, X domain containing 3 [Source:HGNC Symbol;Acc:31822] || endoplasmic reticulum protein 44 [Source:HGNC Symbol;Acc:18311]	groupXIII || groupXX
consensus94203_46	47.18	gi|354401748|gb|AGKD01057288.1|	ENSGACT00000001062 || ENSGACT00000001065	TBC1 domain family, member 8 (with GRAM domain) [Source:HGNC Symbol;Acc:17791]	scaffold_202
consensus181784_14	47.18	gi|354419787|gb|AGKD01039249.1|	ENSGACT00000026048 || ENSGACT00000002797	ELKS/RAB6-interacting/CAST family member 1 [Source:HGNC Symbol;Acc:17072] || family with sequence similarity 160, member A2 [Source:HGNC Symbol;Acc:25378]	groupXVI || groupIV
consensus2953_4086_pair_1_length_516_140	47.18
consensus123942_71	47.18	gi|354429498|gb|AGKD01029538.1|	ENSGACT00000023309 || ENSGACT00000006398	Rho GTPase activating protein 12 [Source:HGNC Symbol;Acc:16348] || regulating synaptic membrane exocytosis 2 [Source:HGNC Symbol;Acc:17283]	groupIII || groupXX
consensus102446_80	50.05		ENSGACT00000026607	activated leukocyte cell adhesion molecule [Source:HGNC Symbol;Acc:400]	groupVII
consensus70704_19	50.05
consensus17052_79	54.31	gi|354317296|gb|AGKD01141232.1|	ENSGACT00000002785	trafficking protein particle complex 10 [Source:HGNC Symbol;Acc:11868]	groupXVI
consensus50305_5740_pair_1_length_597_257	60.84
LG15
SNP	Position	Salmon_Genome_Contig	Stickleback_transcripts_associated_with_SNP	Stickleback_Gene_names_associated_with_SNP	Stickleback_Linkage_Group
consensus35387_20	0	gi|354455733|gb|AGKD01003313.1| || gi|354447682|gb|AGKD01011360.1|	ENSGACT00000013579 || ENSGACT00000013633 || ENSGACT00000013680 || ENSGACT00000013665 || ENSGACT00000013647	chaperonin containing TCP1, subunit 3 (gamma) [Source:HGNC Symbol;Acc:1616]	groupX
consensus69297_27	6.69
consensus69297_54	6.69
consensus182457_79	11.44	gi|354380216|gb|AGKD01078820.1| || gi|354325973|gb|AGKD01132555.1|	ENSGACT00000015955 || ENSGACT00000005997	ephrin-A1 [Source:HGNC Symbol;Acc:3221]	groupX || groupXX
consensus21948_83	11.44	gi|354407173|gb|AGKD01051863.1| || gi|354358956|gb|AGKD01100080.1|	ENSGACT00000003534 || ENSGACT00000006043 || ENSGACT00000018661 || ENSGACT00000012687	prostaglandin I2 (prostacyclin) receptor (IP) [Source:HGNC Symbol;Acc:9602] || cell division cycle associated 8 [Source:HGNC Symbol;Acc:14629] || MACRO domain containing 2 [Source:HGNC Symbol;Acc:16126] || prostaglandin E receptor 2 (subtype EP2), 53kDa [Source:HGNC Symbol;Acc:9594]	groupVI || groupI || groupX
consensus21948_82	11.44	gi|354407173|gb|AGKD01051863.1| || gi|354358956|gb|AGKD01100080.1|	ENSGACT00000003534 || ENSGACT00000006043 || ENSGACT00000018661 || ENSGACT00000012687	prostaglandin I2 (prostacyclin) receptor (IP) [Source:HGNC Symbol;Acc:9602] || cell division cycle associated 8 [Source:HGNC Symbol;Acc:14629] || MACRO domain containing 2 [Source:HGNC Symbol;Acc:16126] || prostaglandin E receptor 2 (subtype EP2), 53kDa [Source:HGNC Symbol;Acc:9594]	groupVI || groupI || groupX
consensus102382_69	14.46
consensus20847_57	14.47		ENSGACT00000016340 || ENSGACT00000016342		groupXI
consensus20847_91	14.47		ENSGACT00000016340 || ENSGACT00000016342		groupXI
consensus60235_26	14.47	gi|354343618|gb|AGKD01115123.1| || gi|354353737|gb|AGKD01105299.1|	ENSGACT00000025908 || ENSGACT00000026618	discs, large homolog 2 (Drosophila) [Source:HGNC Symbol;Acc:2901] || chromosome 4 open reading frame 29 [Source:HGNC Symbol;Acc:26111]	groupVII || groupIV
consensus60235_22	14.47	gi|354343618|gb|AGKD01115123.1| || gi|354353737|gb|AGKD01105299.1|	ENSGACT00000025908 || ENSGACT00000026618	discs, large homolog 2 (Drosophila) [Source:HGNC Symbol;Acc:2901] || chromosome 4 open reading frame 29 [Source:HGNC Symbol;Acc:26111]	groupVII || groupIV
consensus14593_29	14.47	gi|354300092|gb|AGKD01158436.1|	ENSGACT00000011666 || ENSGACT00000024066	ST3 beta-galactoside alpha-2,3-sialyltransferase 1 [Source:HGNC Symbol;Acc:10862] || vav 2 guanine nucleotide exchange factor [Source:HGNC Symbol;Acc:12658]	groupX || groupXIV
consensus128063_16	14.47	gi|354393818|gb|AGKD01065218.1|	ENSGACT00000003526 || ENSGACT00000003525	eukaryotic translation initiation factor 2C, 4 [Source:HGNC Symbol;Acc:18424]	groupX
consensus65577_44	14.47	gi|354341609|gb|AGKD01117132.1| || gi|354205175|gb|AGKD01253311.1|	ENSGACT00000013977 || ENSGACT00000013971	NECAP endocytosis associated 1 [Source:HGNC Symbol;Acc:24539]	groupXX
consensus14144_88	14.47	gi|354445609|gb|AGKD01013433.1|	ENSGACT00000012772 || ENSGACT00000012775		groupVIII
consensus127299_57	14.47
consensus121730_25	14.47	gi|354261351|gb|AGKD01197176.1|	ENSGACT00000001903 || ENSGACT00000012703	valyl-tRNA synthetase 2, mitochondrial [Source:HGNC Symbol;Acc:21642]	scaffold_111 || groupXX
consensus2820_88	14.47	gi|354248276|gb|AGKD01210251.1|	ENSGACT00000002873		groupXVI
consensus130761_60	14.48
consensus137758_78	14.48	gi|354407929|gb|AGKD01051107.1|	ENSGACT00000005871 || ENSGACT00000002873	phosphodiesterase 11A [Source:HGNC Symbol;Acc:8773]	groupXVI
consensus85447_52	14.48	gi|354421128|gb|AGKD01037908.1| || gi|354407007|gb|AGKD01052029.1|	ENSGACT00000001677 || ENSGACT00000001676		scaffold_130
consensus30866_71	14.48	gi|354366525|gb|AGKD01092511.1| || gi|354437881|gb|AGKD01021155.1| || gi|354360762|gb|AGKD01098274.1|	ENSGACT00000000347 || ENSGACT00000006602 || ENSGACT00000013705	integrator complex subunit 3 [Source:HGNC Symbol;Acc:26153] || neurofibromin 1 [Source:HGNC Symbol;Acc:7765]	scaffold_367 || groupI || groupX
consensus164762_21	14.48
consensus135517_64	14.48
consensus137383_75	14.48
consensus193865_69	14.48
consensus15864_48	14.48
consensus25348_32	14.48	gi|353987226|gb|AGKD01471244.1| || gi|354445642|gb|AGKD01013400.1| || gi|354396013|gb|AGKD01063023.1|	ENSGACT00000006915 || ENSGACT00000000112 || ENSGACT00000000111 || ENSGACT00000011864	collagen, type XXVIII, alpha 1 [Source:HGNC Symbol;Acc:22442] || core 1 synthase, glycoprotein-N-acetylgalactosamine 3-beta-galactosyltransferase, 1 [Source:HGNC Symbol;Acc:24337]	scaffold_58 || groupXVI || groupXII
consensus17448_31	17.27	gi|354364982|gb|AGKD01094054.1|	ENSGACT00000026025 || ENSGACT00000025406		groupVII || groupIV
consensus139813_31	17.27	gi|354455950|gb|AGKD01003096.1|	ENSGACT00000010243 || ENSGACT00000009755	phosphatase and actin regulator 4 [Source:HGNC Symbol;Acc:25793]	groupX || groupXX
consensus185822_58	17.27
consensus175367_87	17.27
consensus19191_50	17.27
consensus66279_27	17.27	gi|354456167|gb|AGKD01002879.1|	ENSGACT00000027415 || ENSGACT00000027414	zinc finger and BTB domain containing 20 [Source:HGNC Symbol;Acc:13503]	groupVII
consensus49812_14	21.43	gi|354335430|gb|AGKD01123311.1|	ENSGACT00000016611 || ENSGACT00000001700	ADAM metallopeptidase with thrombospondin type 1 motif, 17 [Source:HGNC Symbol;Acc:17109] || signal sequence receptor, beta (translocon-associated protein beta) [Source:HGNC Symbol;Acc:11324]	scaffold_130 || scaffold_98
consensus41407_91	25.81	gi|354432563|gb|AGKD01026473.1| || gi|354405894|gb|AGKD01053142.1| || gi|354213215|gb|AGKD01245271.1|	ENSGACT00000000720 || ENSGACT00000000729 || ENSGACT00000000718	interleukin enhancer binding factor 2 [Source:HGNC Symbol;Acc:6037]	scaffold_101
consensus149027_63	25.81
consensus94865_40	25.81	gi|354340430|gb|AGKD01118311.1|	ENSGACT00000006779 || ENSGACT00000006782	distal-less homeobox 4 [Source:HGNC Symbol;Acc:2917]	groupXI
consensus120751_48	42.02
consensus110460_23	51.85	gi|354426232|gb|AGKD01032804.1|	ENSGACT00000009588 || ENSGACT00000012069 || ENSGACT00000012076	histone deacetylase 1 [Source:HGNC Symbol;Acc:4852]	groupXV || groupX
LG16
SNP	Position	Salmon_Genome_Contig	Stickleback_transcripts_associated_with_SNP	Stickleback_Gene_names_associated_with_SNP	Stickleback_Linkage_Group
consensus60460_2808_pair_1_length_547_376	0
consensus44376_18	4.57
consensus18444_29	7.81
consensus173612_79	7.81	gi|354453765|gb|AGKD01005281.1|	ENSGACT00000010236 || ENSGACT00000010241	echinoderm microtubule associated protein like 5 [Source:HGNC Symbol;Acc:18197]	groupXV
consensus91502_38	7.81	gi|354414565|gb|AGKD01044471.1| || gi|354453549|gb|AGKD01005497.1|	ENSGACT00000004041 || ENSGACT00000004027 || ENSGACT00000026907 || ENSGACT00000026908	glycine receptor, alpha 4 [Source:HGNC Symbol;Acc:31715] || molybdenum cofactor sulfurase [Source:HGNC Symbol;Acc:18234]	groupVI || groupVII
consensus68620_42	11.71	gi|354455738|gb|AGKD01003308.1|	ENSGACT00000019294 || ENSGACT00000011479 || ENSGACT00000004740 || ENSGACT00000001148	mitochondrial carrier 1 [Source:HGNC Symbol;Acc:17586] || focadhesin [Source:HGNC Symbol;Acc:23377]	groupXII || groupV || groupI || scaffold_47
consensus159307_94	19.65	gi|354394888|gb|AGKD01064148.1| || gi|354421605|gb|AGKD01037431.1|	ENSGACT00000020252 || ENSGACT00000020253	ryanodine receptor 2 (cardiac) [Source:HGNC Symbol;Acc:10484]	scaffold_48
consensus159307_4523_pair_1_length_225_117	19.65	gi|354394888|gb|AGKD01064148.1| || gi|354421605|gb|AGKD01037431.1|	ENSGACT00000020252 || ENSGACT00000020253	ryanodine receptor 2 (cardiac) [Source:HGNC Symbol;Acc:10484]	scaffold_48
consensus4042_71	28.61	gi|354406014|gb|AGKD01053022.1| || gi|354376492|gb|AGKD01082544.1|	ENSGACT00000003451 || ENSGACT00000012751 || ENSGACT00000024505	DEAQ box RNA-dependent ATPase 1 [Source:HGNC Symbol;Acc:20410] || chromosome 10 open reading frame 137 [Source:HGNC Symbol;Acc:24640] || DEAH (Asp-Glu-Ala-His) box polypeptide 32 [Source:HGNC Symbol;Acc:16717]	groupVI || groupV || groupXIV
consensus107543_33	32.93
consensus81735_59	37.22	gi|354386499|gb|AGKD01072537.1|	ENSGACT00000019932 || ENSGACT00000024838	phosphorylase kinase, alpha 1 (muscle) [Source:HGNC Symbol;Acc:8925] || phosphorylase kinase, alpha 2 (liver) [Source:HGNC Symbol;Acc:8926]	groupII || groupVII
consensus139184_68	37.22
consensus139184_87	40.06
consensus64925_18	48.55
consensus138442_35	48.55	gi|354312605|gb|AGKD01145923.1| || gi|354411757|gb|AGKD01047279.1|	ENSGACT00000020775 || ENSGACT00000007360 || ENSGACT00000006669	acid phosphatase-like 2 [Source:HGNC Symbol;Acc:26303] || CCR4-NOT transcription complex, subunit 2 [Source:HGNC Symbol;Acc:7878]	groupI || scaffold_231
consensus138738_27	48.55
consensus120932_94	48.55
consensus10181_63	48.55
consensus130127_68	48.55
consensus49132_22	48.55	gi|354436673|gb|AGKD01022363.1|	ENSGACT00000010329 || ENSGACT00000016107	ectonucleoside triphosphate diphosphohydrolase 6 (putative) [Source:HGNC Symbol;Acc:3368] || ectonucleoside triphosphate diphosphohydrolase 5 [Source:HGNC Symbol;Acc:3367]	groupXV || groupVI
consensus160905_33	48.55	gi|354360705|gb|AGKD01098331.1| || gi|354175726|gb|AGKD01282760.1| || gi|354265265|gb|AGKD01193262.1|	ENSGACT00000001743 || ENSGACT00000001733 || ENSGACT00000005556 || ENSGACT00000001728	nuclear factor of kappa light polypeptide gene enhancer in B-cells 2 (p49/p100) [Source:HGNC Symbol;Acc:7795] || pleckstrin and Sec7 domain containing [Source:HGNC Symbol;Acc:9507]	scaffold_156 || groupV
consensus86944_91	48.55	gi|354452110|gb|AGKD01006935.1| || gi|354440339|gb|AGKD01018703.1|	ENSGACT00000027581 || ENSGACT00000024846 || ENSGACT00000025248 || ENSGACT00000020497	chloride channel, voltage-sensitive 5 [Source:HGNC Symbol;Acc:2023] || chloride channel, voltage-sensitive 4 [Source:HGNC Symbol;Acc:2022] || microfibrillar-associated protein 3-like [Source:HGNC Symbol;Acc:29083] || microfibrillar-associated protein 3 [Source:HGNC Symbol;Acc:7034]	groupVII || groupI
consensus19059_3293_pair_1_length_569_141	48.55	gi|354394711|gb|AGKD01064325.1|	ENSGACT00000024414 || ENSGACT00000003864	cytoplasmic polyadenylation element binding protein 4 [Source:HGNC Symbol;Acc:21747] || cytoplasmic polyadenylation element binding protein 3 [Source:HGNC Symbol;Acc:21746]	groupVI || groupIV
consensus156514_36	48.55
consensus147697_77	48.55	gi|354288319|gb|AGKD01170209.1| || gi|354361107|gb|AGKD01097929.1|	ENSGACT00000001921 || ENSGACT00000003434 || ENSGACT00000016620	mucin 4, cell surface associated [Source:HGNC Symbol;Acc:7514] || SH3-binding domain protein 5-like [Source:HGNC Symbol;Acc:29360]	scaffold_111 || groupVI || groupXI
consensus49132_39	48.55	gi|354436673|gb|AGKD01022363.1|	ENSGACT00000010329 || ENSGACT00000016107	ectonucleoside triphosphate diphosphohydrolase 6 (putative) [Source:HGNC Symbol;Acc:3368] || ectonucleoside triphosphate diphosphohydrolase 5 [Source:HGNC Symbol;Acc:3367]	groupXV || groupVI
consensus83316_35	48.55
consensus39506_73	48.55
consensus119156_85	48.55	gi|354441663|gb|AGKD01017379.1|	ENSGACT00000026348 || ENSGACT00000001724	transmembrane protein 63B [Source:HGNC Symbol;Acc:17735] || protein phosphatase 1, regulatory subunit 10 [Source:HGNC Symbol;Acc:9284]	groupIX || scaffold_130
consensus172399_65	48.55
consensus35365_69	48.55
consensus104643_83	48.55
consensus179896_74	48.55	gi|354433337|gb|AGKD01025699.1|	ENSGACT00000012190 || ENSGACT00000012207	3'-phosphoadenosine 5'-phosphosulfate synthase 2 [Source:HGNC Symbol;Acc:8604]	groupVI
consensus174102_22	48.55	gi|354305474|gb|AGKD01153054.1|	ENSGACT00000003804 || ENSGACT00000014432	calcium/calmodulin-dependent protein kinase II gamma [Source:HGNC Symbol;Acc:1463]	groupVI || groupV
consensus52893_29	48.55
consensus32955_65	48.55	gi|354401995|gb|AGKD01057041.1|	ENSGACT00000024779 || ENSGACT00000024777	guanylate cyclase 2F, retinal [Source:HGNC Symbol;Acc:4691]	groupVII
consensus110068_2814_pair_1_length_582_146	48.55	gi|354379128|gb|AGKD01079908.1|	ENSGACT00000015891 || ENSGACT00000015885	phosphorylase, glycogen, liver [Source:HGNC Symbol;Acc:9725]	groupXV
consensus72469_54	48.55		ENSGACT00000002125 || ENSGACT00000002142	SAM domain and HD domain 1 [Source:HGNC Symbol;Acc:15925]	scaffold_180
consensus172020_81	48.55	gi|354359973|gb|AGKD01099063.1| || gi|354437635|gb|AGKD01021401.1|	ENSGACT00000003340 || ENSGACT00000012823	carbohydrate (N-acetylgalactosamine 4-sulfate 6-O) sulfotransferase 15 [Source:HGNC Symbol;Acc:18137]	groupVI || groupV
consensus53620_18	48.55	gi|354095927|gb|AGKD01362543.1| || gi|354430254|gb|AGKD01028782.1|	ENSGACT00000025640	neuralized homolog 4 (Drosophila) [Source:HGNC Symbol;Acc:34410]	groupVII
consensus101213_70	48.55
consensus7632_15	48.55
consensus33410_17	48.55	gi|354011702|gb|AGKD01446768.1|	ENSGACT00000025050 || ENSGACT00000025048		groupVII
consensus19540_44	48.55	gi|354407136|gb|AGKD01051900.1| || gi|354437399|gb|AGKD01021637.1|	ENSGACT00000002876 || ENSGACT00000002908	baculoviral IAP repeat containing 6 [Source:HGNC Symbol;Acc:13516]	groupVI
consensus114963_29	48.55	gi|354415606|gb|AGKD01043430.1|	ENSGACT00000009662 || ENSGACT00000002745	suppressor of fused homolog (Drosophila) [Source:HGNC Symbol;Acc:16466] || zinc finger protein 276 [Source:HGNC Symbol;Acc:23330]	groupXIX || groupVI
consensus179420_36	51.33
consensus163671_80	51.33
consensus35009_10	51.33	gi|354443063|gb|AGKD01015979.1| || gi|354450446|gb|AGKD01008599.1| || gi|354302081|gb|AGKD01156447.1|	ENSGACT00000026760 || ENSGACT00000026761 || ENSGACT00000026758		groupVII
consensus116749_74	51.33	gi|354178048|gb|AGKD01280438.1| || gi|354385205|gb|AGKD01073831.1| || gi|354344238|gb|AGKD01114503.1|	ENSGACT00000002955 || ENSGACT00000011669	discs, large homolog 5 (Drosophila) [Source:HGNC Symbol;Acc:2904]	groupVI || groupV
consensus131997_93	51.33	gi|354429198|gb|AGKD01029838.1| || gi|354302212|gb|AGKD01156316.1|	ENSGACT00000019710 || ENSGACT00000022314 || ENSGACT00000022316 || ENSGACT00000000378	myosin light chain kinase [Source:HGNC Symbol;Acc:7590] || early B-cell factor 4 [Source:HGNC Symbol;Acc:29278] || fused in sarcoma [Source:HGNC Symbol;Acc:4010]	groupIV || scaffold_69 || groupXI
consensus127525_47	51.33
consensus38201_76	51.33
consensus93444_27	51.33	gi|354441188|gb|AGKD01017854.1|	ENSGACT00000004825 || ENSGACT00000004811	mutL homolog 1, colon cancer, nonpolyposis type 2 (E. coli) [Source:HGNC Symbol;Acc:7127]	groupVI
consensus58142_57	51.33	gi|354325338|gb|AGKD01133190.1|	ENSGACT00000016436 || ENSGACT00000001032	echinoderm microtubule associated protein like 3 [Source:HGNC Symbol;Acc:26666] || echinoderm microtubule associated protein like 4 [Source:HGNC Symbol;Acc:1316]	groupVI || scaffold_47
consensus135089_86	51.33
consensus128399_86	59.18
consensus47385_53	63.1		ENSGACT00000017362 || ENSGACT00000014873		scaffold_94 || groupI
consensus170575_43	63.1
consensus130470_4988_pair_1_length_546_174	63.1	gi|354457817|gb|AGKD01001232.1|	ENSGACT00000003160 || ENSGACT00000003154	stearoyl-CoA desaturase (delta-9-desaturase) [Source:HGNC Symbol;Acc:10571]	groupV
consensus14768_27	66.12	gi|354436876|gb|AGKD01022160.1| || gi|354376790|gb|AGKD01082246.1|	ENSGACT00000004264 || ENSGACT00000004267	PDZ and LIM domain 1 [Source:HGNC Symbol;Acc:2067]	groupVI
consensus163250_78	66.12
consensus109182_35	78	gi|354257490|gb|AGKD01201037.1|	ENSGACT00000000474 || ENSGACT00000005181	Ras protein-specific guanine nucleotide-releasing factor 2 [Source:HGNC Symbol;Acc:9876] || mitogen-activated protein kinase binding protein 1 [Source:HGNC Symbol;Acc:29536]	groupXV || scaffold_168
consensus109890_55	81.93
consensus72194_82	81.93	gi|354416047|gb|AGKD01042989.1|	ENSGACT00000005624 || ENSGACT00000018445	dedicator of cytokinesis 9 [Source:HGNC Symbol;Acc:14132] || family with sequence similarity 108, member C1 [Source:HGNC Symbol;Acc:26925]	groupII || groupXVI
consensus55943_46	89.75
LG17
SNP	Position	Salmon_Genome_Contig	Stickleback_transcripts_associated_with_SNP	Stickleback_Gene_names_associated_with_SNP	Stickleback_Linkage_Group
consensus88602_5166_pair_1_length_596_155	0	gi|354434103|gb|AGKD01024933.1| || gi|354449594|gb|AGKD01009449.1| || gi|354432304|gb|AGKD01026732.1|	ENSGACT00000023434 || ENSGACT00000023433 || ENSGACT00000023430	neurofilament, medium polypeptide [Source:HGNC Symbol;Acc:7734]	groupXIV
consensus198064_59	3.5
consensus52565_39	3.5
consensus168079_41	3.5
consensus40316_6717_pair_1_length_553_147	15.15		ENSGACT00000019287 || ENSGACT00000017810	cathepsin K [Source:HGNC Symbol;Acc:2536] || cathepsin L1 [Source:HGNC Symbol;Acc:2537]	groupXIII || groupXX
consensus29526_16	23.99
consensus11155_44	23.99	gi|354267745|gb|AGKD01190782.1| || gi|354438404|gb|AGKD01020634.1|	ENSGACT00000001921 || ENSGACT00000027645 || ENSGACT00000010077	nucleoporin 160kDa [Source:HGNC Symbol;Acc:18017] || protein phosphatase, Mg2+/Mn2+ dependent, 1E [Source:HGNC Symbol;Acc:19322] || SH3-binding domain protein 5-like [Source:HGNC Symbol;Acc:29360]	groupXIX || scaffold_111 || groupVII
consensus2353_4030_pair_1_length_549_139	29.81	gi|354411652|gb|AGKD01047384.1|	ENSGACT00000020976 || ENSGACT00000020975	neuropeptide FF receptor 2 [Source:HGNC Symbol;Acc:4525]	groupXIV
consensus24804_50	35.61	gi|354123932|gb|AGKD01334554.1| || gi|354454412|gb|AGKD01004634.1|	ENSGACT00000002605 || ENSGACT00000008267	dystonin [Source:HGNC Symbol;Acc:1090] || microtubule-actin crosslinking factor 1 [Source:HGNC Symbol;Acc:13664]	groupVI || groupX
consensus49439_78	35.61	gi|354198327|gb|AGKD01260159.1|	ENSGACT00000022353 || ENSGACT00000018270	mannosyl (alpha-1,3-)-glycoprotein beta-1,4-N-acetylglucosaminyltransferase, isozyme B [Source:HGNC Symbol;Acc:7048] || FGFR1 oncogene partner [Source:HGNC Symbol;Acc:17012]	groupXVIII || groupIV
consensus166973_43	35.61	gi|354351320|gb|AGKD01107716.1|	ENSGACT00000003862	CREB regulated transcription coactivator 2 [Source:HGNC Symbol;Acc:27301]	groupXX
consensus62168_16	35.61
consensus37498_49	35.61
consensus173512_47	35.61
consensus88483_34	35.61	gi|354415605|gb|AGKD01043431.1| || gi|354458595|gb|AGKD01000454.1|	ENSGACT00000002873 || ENSGACT00000009710	peroxisome proliferator-activated receptor gamma, coactivator-related 1 [Source:HGNC Symbol;Acc:30025]	groupVI || groupXVI
consensus70226_23	35.61	gi|354407445|gb|AGKD01051591.1|	ENSGACT00000002828 || ENSGACT00000002825	adenosine kinase [Source:HGNC Symbol;Acc:257]	groupV
consensus100215_90	35.61	gi|354431910|gb|AGKD01027126.1| || gi|354409660|gb|AGKD01049376.1|	ENSGACT00000006943 || ENSGACT00000019022 || ENSGACT00000011543 || ENSGACT00000006947	zinc finger protein 668 [Source:HGNC Symbol;Acc:25821]	groupXI || scaffold_112 || groupV
consensus121140_82	35.61
consensus70226_84	35.61	gi|354407445|gb|AGKD01051591.1|	ENSGACT00000002828 || ENSGACT00000002825	adenosine kinase [Source:HGNC Symbol;Acc:257]	groupV
consensus24804_17	35.61	gi|354123932|gb|AGKD01334554.1| || gi|354454412|gb|AGKD01004634.1|	ENSGACT00000002605 || ENSGACT00000008267	dystonin [Source:HGNC Symbol;Acc:1090] || microtubule-actin crosslinking factor 1 [Source:HGNC Symbol;Acc:13664]	groupVI || groupX
consensus23993_9	35.61	gi|354317131|gb|AGKD01141397.1| || gi|354392049|gb|AGKD01066987.1|	ENSGACT00000003822 || ENSGACT00000015268 || ENSGACT00000003825	cerebellar degeneration-related protein 2, 62kDa [Source:HGNC Symbol;Acc:1799]	groupV || groupXI
consensus60271_77	35.61		ENSGACT00000024233 || ENSGACT00000015399	VMA21 vacuolar H+-ATPase homolog (S. cerevisiae) [Source:HGNC Symbol;Acc:22082] || Ca++-dependent secretion activator [Source:HGNC Symbol;Acc:1426]	groupXVII || groupIV
consensus163943_19	35.61
consensus3063_67	35.61
consensus157166_85	35.61	gi|354200361|gb|AGKD01258125.1| || gi|354458539|gb|AGKD01000510.1|	ENSGACT00000001717 || ENSGACT00000003741	glutamate dehydrogenase 1 [Source:HGNC Symbol;Acc:4335] ||	scaffold_156 || groupV
consensus32215_85	35.61	gi|354434345|gb|AGKD01024691.1|	ENSGACT00000022889 || ENSGACT00000022821	signal peptide peptidase like 3 [Source:HGNC Symbol;Acc:30424]	groupII || groupXIV
consensus35553_91	35.61
consensus11345_2777_pair_1_length_589_407	35.61	gi|354200361|gb|AGKD01258125.1| || gi|354338797|gb|AGKD01119944.1| || gi|354458539|gb|AGKD01000510.1|	ENSGACT00000001717 || ENSGACT00000003741 || ENSGACT00000015114 || ENSGACT00000004054	glutamate dehydrogenase 1 [Source:HGNC Symbol;Acc:4335] || nuclear GTPase, germinal center associated [Source:HGNC Symbol;Acc:33550]	groupXIX || groupXI || scaffold_156 || groupV
consensus170704_77	35.61		ENSGACT00000026041 || ENSGACT00000026045	phospholipase A2-activating protein [Source:HGNC Symbol;Acc:9043]	groupVII
consensus82921_33	35.61
consensus128025_48	43.32
consensus105130_16	47.17
consensus63181_84	47.17	gi|354429428|gb|AGKD01029608.1| || gi|354256673|gb|AGKD01201854.1|	ENSGACT00000010622 || ENSGACT00000001137 || ENSGACT00000004619	family with sequence similarity 213, member A [Source:HGNC Symbol;Acc:28651]	groupVI || groupV || scaffold_37
consensus18030_42	47.17	gi|354291974|gb|AGKD01166554.1|	ENSGACT00000009197 || ENSGACT00000023698 || ENSGACT00000023702	regulator of G-protein signaling 7 binding protein [Source:HGNC Symbol;Acc:23271]	groupXIII || groupXIV
consensus59665_51	47.17	gi|354392592|gb|AGKD01066444.1|	ENSGACT00000017844 || ENSGACT00000017843	myosin VB [Source:HGNC Symbol;Acc:7603]	scaffold_196
consensus95459_81	47.17	gi|354413597|gb|AGKD01045439.1|	ENSGACT00000020803 || ENSGACT00000020806	tripartite motif containing 23 [Source:HGNC Symbol;Acc:660]	groupXIV
consensus131467_9	47.17
consensus4661_11	47.17	gi|354269125|gb|AGKD01189402.1|	ENSGACT00000008088 || ENSGACT00000008085	formin 1 [Source:HGNC Symbol;Acc:3768]	groupXV
consensus129665_13	47.17
consensus96818_13	47.17
consensus170013_7	47.17
consensus112979_65	47.17
consensus28457_7	47.18		ENSGACT00000021970	astrotactin 2 [Source:HGNC Symbol;Acc:17021]	groupXIV
consensus148222_29	47.18
consensus9325_35	47.21
consensus174238_39	47.4	gi|354458464|gb|AGKD01000585.1|	ENSGACT00000017426 || ENSGACT00000019821	gamma-aminobutyric acid (GABA) A receptor, beta 1 [Source:HGNC Symbol;Acc:4081] || gamma-aminobutyric acid (GABA) A receptor, beta 3 [Source:HGNC Symbol;Acc:4083]	groupXV || groupI
consensus101552_75	47.58	gi|354444372|gb|AGKD01014670.1|	ENSGACT00000015308 || ENSGACT00000015312	spectrin repeat containing, nuclear envelope 1 [Source:HGNC Symbol;Acc:17089]	groupXV
consensus14834_44	48.02
consensus75783_60	49.97		ENSGACT00000004245 || ENSGACT00000004253	sorbin and SH3 domain containing 1 [Source:HGNC Symbol;Acc:14565]	groupVI
consensus39258_34	52.77	gi|354455508|gb|AGKD01003538.1|	ENSGACT00000026514 || ENSGACT00000018432	neurexin 2 [Source:HGNC Symbol;Acc:8009] || KIAA1199 [Source:HGNC Symbol;Acc:29213]	groupII || groupVII
consensus160963_19	52.77
consensus3658_35	52.77	gi|354425958|gb|AGKD01033078.1|	ENSGACT00000021957 || ENSGACT00000003289	heterogeneous nuclear ribonucleoprotein L-like [Source:HGNC Symbol;Acc:25127]	groupVI || groupXIV
consensus3658_34	52.77	gi|354425958|gb|AGKD01033078.1|	ENSGACT00000021957 || ENSGACT00000003289	heterogeneous nuclear ribonucleoprotein L-like [Source:HGNC Symbol;Acc:25127]	groupVI || groupXIV
consensus52056_23	52.77
consensus142501_81	52.77
consensus85500_13	52.77
consensus97132_95	52.77	gi|354454927|gb|AGKD01004119.1| || gi|354166033|gb|AGKD01292453.1| || gi|354438643|gb|AGKD01020395.1|	ENSGACT00000025467 || ENSGACT00000014331	phospholipase D family, member 5 [Source:HGNC Symbol;Acc:26879]	groupVI || groupIX
consensus61062_66	52.77	gi|354239821|gb|AGKD01218706.1| || gi|354402557|gb|AGKD01056479.1|	ENSGACT00000022243 || ENSGACT00000022249	KIAA1432 [Source:HGNC Symbol;Acc:17686]	groupXIV
consensus125138_88	52.77	gi|354414481|gb|AGKD01044555.1| || gi|354437090|gb|AGKD01021946.1|	ENSGACT00000010967 || ENSGACT00000011654 || ENSGACT00000004533	phosphoinositide kinase, FYVE finger containing [Source:HGNC Symbol;Acc:23785] || zinc finger, FYVE domain containing 28 [Source:HGNC Symbol;Acc:29334] || microtubule associated monoxygenase, calponin and LIM domain containing 2 [Source:HGNC Symbol;Acc:24693]	groupXV || groupXIX || groupXVI
consensus41451_58	52.77	gi|354360177|gb|AGKD01098859.1| || gi|354360038|gb|AGKD01098998.1| || gi|354180954|gb|AGKD01277532.1|	ENSGACT00000009241 || ENSGACT00000009269 || ENSGACT00000000554 || ENSGACT00000009267 || ENSGACT00000012863	glutaminyl-peptide cyclotransferase [Source:HGNC Symbol;Acc:9753] || protein kinase D3 [Source:HGNC Symbol;Acc:9408] || glutaminyl-peptide cyclotransferase-like [Source:HGNC Symbol;Acc:25952]	groupXV || groupI || scaffold_163
consensus105564_64	52.77	gi|354457690|gb|AGKD01001359.1|	ENSGACT00000013620 || ENSGACT00000013618	coiled-coil serine-rich protein 2 [Source:HGNC Symbol;Acc:29197]	groupVI
consensus65875_8	52.77
consensus43499_27	52.77
consensus101671_24	52.77
consensus26987_72	52.77		ENSGACT00000019287 || ENSGACT00000017875	cathepsin L1 [Source:HGNC Symbol;Acc:2537] || cathepsin S [Source:HGNC Symbol;Acc:2545]	groupXIII || groupXX
consensus51308_83	52.77
consensus105836_49	52.77
consensus34000_58	52.77	gi|354435604|gb|AGKD01023432.1|	ENSGACT00000023309 || ENSGACT00000005171 || ENSGACT00000004540	Rho GTPase activating protein 27 [Source:HGNC Symbol;Acc:31813] || Rho GTPase activating protein 12 [Source:HGNC Symbol;Acc:16348] || LIM and cysteine-rich domains 1 [Source:HGNC Symbol;Acc:6633]	groupIII || groupV || groupXVII
consensus42311_29	52.77	gi|354390939|gb|AGKD01068097.1|	ENSGACT00000010457 || ENSGACT00000006842	NIMA-related kinase 7 [Source:HGNC Symbol;Acc:13386] || ubiquitin associated and SH3 domain containing B [Source:HGNC Symbol;Acc:29884]	groupVIII || groupI
consensus60828_47	52.77
consensus47288_84	52.77
consensus140461_55	52.77
consensus63924_57	52.77
consensus39310_93	52.77
consensus124740_20	52.77
consensus123718_64	52.77
consensus30054_10	52.77	gi|354457077|gb|AGKD01001972.1|	ENSGACT00000002876 || ENSGACT00000002920	baculoviral IAP repeat containing 6 [Source:HGNC Symbol;Acc:13516]	groupVI
consensus70192_9	52.77
consensus82630_41	52.77	gi|354449054|gb|AGKD01009989.1|	ENSGACT00000019285		scaffold_76
consensus11025_90	52.77
consensus106995_45	52.77
consensus106995_47	52.77
consensus3974_35	52.77
consensus2589_22	52.77	gi|354409878|gb|AGKD01049158.1| || gi|354342329|gb|AGKD01116412.1|	ENSGACT00000026568 || ENSGACT00000010018	laminin, beta 1 [Source:HGNC Symbol;Acc:6486]	groupXIX || groupIV
consensus54587_95	57.01	gi|354443656|gb|AGKD01015386.1|	ENSGACT00000016623 || ENSGACT00000016620		groupXI
consensus148670_30	65.66
consensus128383_52	69.86	gi|354449797|gb|AGKD01009248.1|	ENSGACT00000006406 || ENSGACT00000026091	BTB (POZ) domain containing 6 [Source:HGNC Symbol;Acc:19897]	groupXV || groupIX
consensus41251_36	69.86
consensus163258_52	69.86
consensus140993_15	69.86
consensus159192_21	69.86
consensus57763_70	69.86	gi|354243479|gb|AGKD01215048.1| || gi|354435764|gb|AGKD01023272.1|	ENSGACT00000009059	protocadherin-related 15 [Source:HGNC Symbol;Acc:14674]	groupV
consensus41251_37	69.86
consensus12441_53	69.86	gi|354422933|gb|AGKD01036103.1|	ENSGACT00000024061 || ENSGACT00000015103 || ENSGACT00000015106	immunoglobulin superfamily, member 9 [Source:HGNC Symbol;Acc:18132]	groupXIII || groupXIV
consensus174266_26	69.86
consensus28555_29	69.86
consensus69829_11	69.86
consensus73202_26	69.86
consensus73202_59	69.86
consensus104815_4593_pair_1_length_517_177	69.86	gi|354424397|gb|AGKD01034639.1| || gi|354338742|gb|AGKD01119999.1|	ENSGACT00000002653 || ENSGACT00000019095 || ENSGACT00000015041	neurotrophic tyrosine kinase, receptor, type 3 [Source:HGNC Symbol;Acc:8033] || lipoma HMGIC fusion partner-like 4 [Source:HGNC Symbol;Acc:29568]	groupXIX || groupXVII || groupXI
consensus85259_44	69.86
consensus152973_32	69.86
consensus103400_70	73.85	gi|354391386|gb|AGKD01067650.1|	ENSGACT00000023833 || ENSGACT00000012119		groupVI || groupIX
consensus141171_50	85.96	gi|354377704|gb|AGKD01081332.1|	ENSGACT00000002873		groupXVI
consensus42174_60	85.96	gi|354447192|gb|AGKD01011850.1| || gi|354340402|gb|AGKD01118339.1|	ENSGACT00000010622 || ENSGACT00000010644 || ENSGACT00000010631 || ENSGACT00000024044	family with sequence similarity 213, member A [Source:HGNC Symbol;Acc:28651] || sideroflexin 3 [Source:HGNC Symbol;Acc:16087] || sideroflexin 1 [Source:HGNC Symbol;Acc:16085]	groupVI || groupIV
consensus141171_89	85.96	gi|354377704|gb|AGKD01081332.1|	ENSGACT00000002873		groupXVI
consensus28275_54	94.44	gi|354380381|gb|AGKD01078655.1|	ENSGACT00000005825 || ENSGACT00000001523		scaffold_146 || groupI
consensus17040_50	98.63	gi|354407370|gb|AGKD01051666.1|	ENSGACT00000001486	synaptophysin [Source:HGNC Symbol;Acc:11506]	scaffold_237
consensus17040_51	98.63	gi|354407370|gb|AGKD01051666.1|	ENSGACT00000001486	synaptophysin [Source:HGNC Symbol;Acc:11506]	scaffold_237
consensus111158_8	98.63	gi|354451539|gb|AGKD01007506.1|	ENSGACT00000017170 || ENSGACT00000017114	WD repeat domain 35 [Source:HGNC Symbol;Acc:29250] || synapse differentiation inducing 1-like [Source:HGNC Symbol;Acc:32388]	groupXV || groupXVIII
consensus30040_60	101.46	gi|354392602|gb|AGKD01066434.1|	ENSGACT00000021452 || ENSGACT00000021449	cytochrome c oxidase assembly homolog 18 (yeast) [Source:HGNC Symbol;Acc:26801]	groupIV
consensus160867_91	101.46	gi|354454141|gb|AGKD01004905.1|	ENSGACT00000012119 || ENSGACT00000013565	protein kinase, cGMP-dependent, type I [Source:HGNC Symbol;Acc:9414]	groupVI || groupV
consensus150257_72	101.46
consensus35263_87	101.46
consensus157678_21	101.46
consensus156363_10	104.56
consensus86858_63	111.56	gi|354368533|gb|AGKD01090503.1|	ENSGACT00000001406 || ENSGACT00000022219	RAB14, member RAS oncogene family [Source:HGNC Symbol;Acc:16524]	scaffold_150 || groupXIV
consensus17754_74	118.57	gi|354391386|gb|AGKD01067650.1|	ENSGACT00000023833 || ENSGACT00000012119		groupVI || groupIX
consensus149751_61	122.92		ENSGACT00000026607	activated leukocyte cell adhesion molecule [Source:HGNC Symbol;Acc:400]	groupVII
consensus150748_30	132.74
consensus25450_79	143.34		ENSGACT00000016436	echinoderm microtubule associated protein like 4 [Source:HGNC Symbol;Acc:1316]	groupVI
consensus119409_54	153.78	gi|354408106|gb|AGKD01050930.1|	ENSGACT00000023776 || ENSGACT00000023772	tight junction protein 2 [Source:HGNC Symbol;Acc:11828]	groupXIV
consensus29367_61	153.78
consensus2586_4356_pair_1_length_373_168	153.78	gi|354274432|gb|AGKD01184096.1| || gi|354284611|gb|AGKD01173917.1|	ENSGACT00000014549 || ENSGACT00000016410 || ENSGACT00000007962	TRAF2 and NCK interacting kinase [Source:HGNC Symbol;Acc:30765] || chromosome 1 open reading frame 21 [Source:HGNC Symbol;Acc:15494] || LMBR1 domain containing 1 [Source:HGNC Symbol;Acc:23038]	groupXV || groupVIII || groupVI
consensus125138_46	153.79	gi|354414481|gb|AGKD01044555.1| || gi|354437090|gb|AGKD01021946.1|	ENSGACT00000010967 || ENSGACT00000011654 || ENSGACT00000004533	phosphoinositide kinase, FYVE finger containing [Source:HGNC Symbol;Acc:23785] || zinc finger, FYVE domain containing 28 [Source:HGNC Symbol;Acc:29334] || microtubule associated monoxygenase, calponin and LIM domain containing 2 [Source:HGNC Symbol;Acc:24693]	groupXV || groupXIX || groupXVI
consensus74973_65	160.03
consensus127758_78	160.03	gi|354444948|gb|AGKD01014094.1|	ENSGACT00000016649 || ENSGACT00000020142		groupXII || scaffold_48
consensus49392_88	173.45	gi|354425114|gb|AGKD01033922.1| || gi|354307104|gb|AGKD01151424.1|	ENSGACT00000013896 || ENSGACT00000013910 || ENSGACT00000024674	solute carrier family 38, member 9 [Source:HGNC Symbol;Acc:26907]	scaffold_185 || groupXIV
consensus83343_27	182.69	gi|354401072|gb|AGKD01057964.1| || gi|354177769|gb|AGKD01280717.1|	ENSGACT00000024238 || ENSGACT00000019284	Ral GEF with PH domain and SH3 binding motif 1 [Source:HGNC Symbol;Acc:16851] || Ral GEF with PH domain and SH3 binding motif 2 [Source:HGNC Symbol;Acc:30279]	groupVIII || groupXIV
consensus166147_9	187.17	gi|354419139|gb|AGKD01039897.1|	ENSGACT00000014031 || ENSGACT00000020322	exocyst complex component 6 [Source:HGNC Symbol;Acc:23196] || isochorismatase domain containing 2 [Source:HGNC Symbol;Acc:26278]	scaffold_48 || groupXX
LG18
SNP	Position	Salmon_Genome_Contig	Stickleback_transcripts_associated_with_SNP	Stickleback_Gene_names_associated_with_SNP	Stickleback_Linkage_Group
consensus37778_68	0	gi|354400220|gb|AGKD01058816.1| || gi|354457216|gb|AGKD01001833.1|	ENSGACT00000019666 || ENSGACT00000009961	translocated promoter region, nuclear basket protein [Source:HGNC Symbol;Acc:12017]	groupVIII || groupIII
consensus182976_51	6.98
consensus46973_2991_pair_1_length_517_115	6.98
consensus32411_70	6.98	gi|354395265|gb|AGKD01063771.1| || gi|354354053|gb|AGKD01104983.1|	ENSGACT00000010992	dihydrolipoamide dehydrogenase [Source:HGNC Symbol;Acc:2898]	groupXIX
consensus69962_5600_pair_1_length_505_145	13.32
consensus93637_37	13.32
consensus73805_28	16.21	gi|354400220|gb|AGKD01058816.1|	ENSGACT00000019666 || ENSGACT00000009961	translocated promoter region, nuclear basket protein [Source:HGNC Symbol;Acc:12017]	groupVIII || groupIII
consensus148098_54	16.21	gi|354239190|gb|AGKD01219337.1|	ENSGACT00000000209 || ENSGACT00000000207		scaffold_155
consensus166624_2930_pair_1_length_543_171	16.21	gi|354259821|gb|AGKD01198706.1| || gi|354385146|gb|AGKD01073890.1|	ENSGACT00000006587 || ENSGACT00000006584	interferon regulatory factor 4 [Source:HGNC Symbol;Acc:6119]	groupVIII
consensus118918_14	16.21	gi|354400218|gb|AGKD01058818.1| || gi|354457216|gb|AGKD01001833.1| || gi|354364990|gb|AGKD01094046.1|	ENSGACT00000019666 || ENSGACT00000009961	translocated promoter region, nuclear basket protein [Source:HGNC Symbol;Acc:12017]	groupVIII || groupIII
consensus152065_94	16.21
consensus180758_11	16.21	gi|354352541|gb|AGKD01106495.1|	ENSGACT00000004394 || ENSGACT00000024734	calcium channel, voltage-dependent, N type, alpha 1B subunit [Source:HGNC Symbol;Acc:1389] || multiple EGF-like-domains 10 [Source:HGNC Symbol;Acc:29634]	groupXIII || groupXIV
consensus67706_22	16.21
consensus2498_82	24.91
consensus75850_44	27.72
consensus56562_24	27.72
consensus69763_92	27.72
consensus133258_76	27.72	gi|354425274|gb|AGKD01033762.1|	ENSGACT00000022485 || ENSGACT00000022482		groupII
consensus178676_80	27.72
consensus117673_93	27.72
consensus63087_26	27.72
consensus14453_21	27.72		ENSGACT00000026607	activated leukocyte cell adhesion molecule [Source:HGNC Symbol;Acc:400]	groupVII
consensus78525_17	27.72
consensus111496_58	27.72	gi|354457024|gb|AGKD01002025.1|	ENSGACT00000000209 || ENSGACT00000000207		scaffold_155
consensus130209_62	27.72
consensus44283_68	27.72	gi|354439149|gb|AGKD01019891.1|	ENSGACT00000006403 || ENSGACT00000006398	regulating synaptic membrane exocytosis 2 [Source:HGNC Symbol;Acc:17283]	groupXX
consensus131337_32	27.72	gi|354412016|gb|AGKD01047020.1|	ENSGACT00000017925 || ENSGACT00000015274	sphingosine-1-phosphate receptor 1 [Source:HGNC Symbol;Acc:3165]	groupVIII
consensus69577_51	27.72
consensus18171_77	27.72	gi|354331533|gb|AGKD01126995.1|	ENSGACT00000005223 || ENSGACT00000005218	pre-B-cell leukemia homeobox 1 [Source:HGNC Symbol;Acc:8632]	groupVIII
consensus166414_64	27.72	gi|354435032|gb|AGKD01024004.1| || gi|354456137|gb|AGKD01002909.1|	ENSGACT00000006177 || ENSGACT00000002913 || ENSGACT00000001917 || ENSGACT00000024968	ATP-binding cassette, sub-family F (GCN20), member 3 [Source:HGNC Symbol;Acc:72] || || general transcription factor IIH, polypeptide 4, 52kDa [Source:HGNC Symbol;Acc:4658]	scaffold_111 || groupIX || groupXXI || groupI
consensus50178_64	27.72
consensus37337_15	30.51	gi|354454833|gb|AGKD01004213.1|	ENSGACT00000006402 || ENSGACT00000017351	tensin 3 [Source:HGNC Symbol;Acc:21616]	groupVIII || groupIII
consensus146050_36	30.51	gi|354249375|gb|AGKD01209152.1|	ENSGACT00000002658 || ENSGACT00000018479	cytoplasmic polyadenylation element binding protein 2 [Source:HGNC Symbol;Acc:21745] || leucine rich repeat containing 40 [Source:HGNC Symbol;Acc:26004]	groupVIII || scaffold_56
consensus37337_17	30.51	gi|354454833|gb|AGKD01004213.1|	ENSGACT00000006402 || ENSGACT00000017351	tensin 3 [Source:HGNC Symbol;Acc:21616]	groupVIII || groupIII
consensus131337_69	30.51	gi|354412016|gb|AGKD01047020.1|	ENSGACT00000017925 || ENSGACT00000015274	sphingosine-1-phosphate receptor 1 [Source:HGNC Symbol;Acc:3165]	groupVIII
consensus145541_81	30.52
consensus19013_87	30.52	gi|354411529|gb|AGKD01047507.1| || gi|354407388|gb|AGKD01051648.1|	ENSGACT00000018684 || ENSGACT00000018700 || ENSGACT00000004459	palladin, cytoskeletal associated protein [Source:HGNC Symbol;Acc:17068] || myopalladin [Source:HGNC Symbol;Acc:23246] || carbonyl reductase 4 [Source:HGNC Symbol;Acc:25891]	groupVIII || groupVI
consensus59987_54	36.28
consensus157205_63	36.28
consensus95484_38	36.28
consensus81085_24	36.28		ENSGACT00000022487 || ENSGACT00000022489	GRAM domain containing 2 [Source:HGNC Symbol;Acc:27287]	groupII
consensus50365_91	42.05	gi|354439149|gb|AGKD01019891.1|	ENSGACT00000006403 || ENSGACT00000006398	regulating synaptic membrane exocytosis 2 [Source:HGNC Symbol;Acc:17283]	groupXX
consensus43657_11	42.05
consensus69763_95	42.05
consensus152039_10	42.05
consensus77027_45	42.05
consensus55445_18	42.05
consensus113108_39	42.05
consensus39563_62	42.05	gi|354453388|gb|AGKD01005657.1|	ENSGACT00000008836 || ENSGACT00000018655	SH3 domain containing ring finger 1 [Source:HGNC Symbol;Acc:17650] || SH3 domain containing ring finger 3 [Source:HGNC Symbol;Acc:24699]	groupVIII || groupXVI
consensus30313_67	42.05	gi|354455847|gb|AGKD01003199.1|	ENSGACT00000023309 || ENSGACT00000006403	Rho GTPase activating protein 12 [Source:HGNC Symbol;Acc:16348] || regulating synaptic membrane exocytosis 2 [Source:HGNC Symbol;Acc:17283]	groupIII || groupXX
consensus157213_15	42.05
consensus22946_25	45.21
consensus4107_32	48.62
consensus4107_71	48.62
consensus44378_77	63.41
LG19
SNP	Position	Salmon_Genome_Contig	Stickleback_transcripts_associated_with_SNP	Stickleback_Gene_names_associated_with_SNP	Stickleback_Linkage_Group
consensus111548_5323_pair_1_length_578_121	0
consensus7464_75	0	gi|354279228|gb|AGKD01179300.1|	ENSGACT00000005986	ring finger and FYVE-like domain containing E3 ubiquitin protein ligase [Source:HGNC Symbol;Acc:24821]	groupI
consensus41930_91	5.74	gi|354456700|gb|AGKD01002346.1| || gi|354418496|gb|AGKD01040540.1|	ENSGACT00000019366 || ENSGACT00000021675 || ENSGACT00000021240	vascular endothelial growth factor C [Source:HGNC Symbol;Acc:12682] || ankyrin 2, neuronal [Source:HGNC Symbol;Acc:493]	groupIX || groupI
consensus165896_59	5.74		ENSGACT00000007441		groupXI
consensus155980_53	5.74	gi|354270991|gb|AGKD01187536.1|	ENSGACT00000013705	integrator complex subunit 3 [Source:HGNC Symbol;Acc:26153]	groupX
consensus34587_63	5.74
consensus155980_54	5.74	gi|354270991|gb|AGKD01187536.1|	ENSGACT00000013705	integrator complex subunit 3 [Source:HGNC Symbol;Acc:26153]	groupX
consensus84134_60	5.74
consensus132795_26	5.74	gi|354458411|gb|AGKD01000638.1|	ENSGACT00000022980 || ENSGACT00000022983	USO1 vesicle transport factor [Source:HGNC Symbol;Acc:30904]	groupIX
consensus132795_46	5.74	gi|354458411|gb|AGKD01000638.1|	ENSGACT00000022980 || ENSGACT00000022983	USO1 vesicle transport factor [Source:HGNC Symbol;Acc:30904]	groupIX
consensus125989_25	8.91
consensus30691_4512_pair_1_length_547_240	16.15	gi|354209736|gb|AGKD01248750.1|	ENSGACT00000003054 || ENSGACT00000011444 || ENSGACT00000003476	dynein, axonemal, heavy chain 10 [Source:HGNC Symbol;Acc:2941] || dynein, axonemal, heavy chain 7 [Source:HGNC Symbol;Acc:18661]	groupXII || groupXIII || groupXVI
consensus124946_24	16.15
LG20
SNP	Position	Salmon_Genome_Contig	Stickleback_transcripts_associated_with_SNP	Stickleback_Gene_names_associated_with_SNP	Stickleback_Linkage_Group
consensus16164_89	0
consensus43766_14	3.61	gi|354426860|gb|AGKD01032176.1|	ENSGACT00000017167 || ENSGACT00000002215	polymerase (RNA) mitochondrial (DNA directed) [Source:HGNC Symbol;Acc:9200] || ATPase, H+ transporting, lysosomal accessory protein 2 [Source:HGNC Symbol;Acc:18305]	groupVIII || groupXVI
consensus169560_92	10.41
consensus87305_54	13.72
consensus34071_90	13.72
consensus46374_74	13.72
consensus10082_70	13.72	gi|354403006|gb|AGKD01056030.1| || gi|354348843|gb|AGKD01109898.1|	ENSGACT00000002331 || ENSGACT00000002323	MYC binding protein 2, E3 ubiquitin protein ligase [Source:HGNC Symbol;Acc:23386]	groupXVI
consensus97401_41	13.72
consensus41538_75	13.72	gi|354458205|gb|AGKD01000844.1| || gi|354411889|gb|AGKD01047147.1|	ENSGACT00000002081 || ENSGACT00000002072		groupXVI
consensus65290_85	13.72	gi|354433028|gb|AGKD01026008.1|	ENSGACT00000000254 || ENSGACT00000018460	forkhead box O6 [Source:HGNC Symbol;Acc:24814] || potassium voltage-gated channel, Shal-related subfamily, member 3 [Source:HGNC Symbol;Acc:6239]	scaffold_195 || groupXX
consensus46072_80	13.72
consensus62325_60	13.72
consensus29723_52	13.72	gi|354422393|gb|AGKD01036643.1|	ENSGACT00000019700	NCK-associated protein 5 [Source:HGNC Symbol;Acc:29847]	scaffold_74
consensus6472_70	13.72	gi|354211639|gb|AGKD01246847.1| || gi|354445162|gb|AGKD01013880.1|	ENSGACT00000008751		groupXVI
consensus4899_85	13.72		ENSGACT00000002520 || ENSGACT00000002523		groupX
consensus51516_27	16.58
consensus50668_52	16.58
consensus74198_32	16.58
consensus79418_85	16.58
consensus51516_65	16.58
consensus68254_89	16.58
consensus109568_47	16.58
consensus82606_15	19.46
consensus56065_47	22.42
consensus64859_80	22.42
consensus98882_47	22.42
LG21
SNP	Position	Salmon_Genome_Contig	Stickleback_transcripts_associated_with_SNP	Stickleback_Gene_names_associated_with_SNP	Stickleback_Linkage_Group
consensus175227_24	0	gi|354446529|gb|AGKD01012513.1|	ENSGACT00000004054 || ENSGACT00000021002	calbindin 2 [Source:HGNC Symbol;Acc:1435]	groupXIX || groupII
consensus49546_81	3.85
consensus117085_3465_pair_1_length_230_106	3.85
consensus75821_45	3.85	gi|354296207|gb|AGKD01162321.1|	ENSGACT00000007214 || ENSGACT00000007216		groupXXI
consensus173972_87	3.85	gi|354457183|gb|AGKD01001866.1|	ENSGACT00000003862 || ENSGACT00000018445	family with sequence similarity 108, member C1 [Source:HGNC Symbol;Acc:26925] || CREB regulated transcription coactivator 2 [Source:HGNC Symbol;Acc:27301]	groupII || groupXX
consensus157716_2946_pair_1_length_554_156	3.85	gi|354456418|gb|AGKD01002628.1|	ENSGACT00000023116 || ENSGACT00000021069	microtubule-associated protein 1B [Source:HGNC Symbol;Acc:6836] || microtubule-associated protein 1A [Source:HGNC Symbol;Acc:6835]	groupII || groupXIV
consensus161119_30	3.85
consensus81535_45	3.85
consensus160249_35	3.85
consensus179607_74	3.85	gi|354390913|gb|AGKD01068123.1|	ENSGACT00000025456 || ENSGACT00000024841		groupIV
consensus4377_15	3.86
consensus38084_90	3.86	gi|354435574|gb|AGKD01023462.1|	ENSGACT00000001183 || ENSGACT00000000016	copine IV [Source:HGNC Symbol;Acc:2317]	scaffold_157 || scaffold_89
consensus139732_76	6.64
consensus7614_7	6.64
consensus183171_24	6.64	gi|354436211|gb|AGKD01022825.1| || gi|354446246|gb|AGKD01012796.1|	ENSGACT00000003169 || ENSGACT00000003166	thymidine kinase 2, mitochondrial [Source:HGNC Symbol;Acc:11831]	groupVI
consensus115207_66	6.64
consensus150453_35	6.64	gi|354436480|gb|AGKD01022556.1| || gi|354383352|gb|AGKD01075684.1|	ENSGACT00000022717 || ENSGACT00000022716	CD151 molecule (Raph blood group) [Source:HGNC Symbol;Acc:1630]	groupII
consensus34250_95	6.64		ENSGACT00000009075 || ENSGACT00000009081		groupVIII
consensus48548_60	6.64	gi|354394397|gb|AGKD01064639.1| || gi|354453904|gb|AGKD01005142.1|	ENSGACT00000021987 || ENSGACT00000021983	poly (ADP-ribose) polymerase family, member 6 [Source:HGNC Symbol;Acc:26921]	groupII
consensus150453_48	6.64	gi|354436480|gb|AGKD01022556.1| || gi|354383352|gb|AGKD01075684.1|	ENSGACT00000022717 || ENSGACT00000022716	CD151 molecule (Raph blood group) [Source:HGNC Symbol;Acc:1630]	groupII
consensus94017_83	6.64	gi|354458479|gb|AGKD01000570.1| || gi|354348768|gb|AGKD01109973.1|	ENSGACT00000022888 || ENSGACT00000022266 || ENSGACT00000022268 || ENSGACT00000022264	nicotinamide nucleotide transhydrogenase [Source:HGNC Symbol;Acc:7863]	groupII || groupXIV
consensus132940_34	6.64	gi|354456172|gb|AGKD01002874.1|	ENSGACT00000019709	integrin alpha FG-GAP repeat containing 1 [Source:HGNC Symbol;Acc:30697]	groupII
consensus72285_68	6.64	gi|354296895|gb|AGKD01161633.1| || gi|354430456|gb|AGKD01028580.1|	ENSGACT00000018231 || ENSGACT00000023163	potassium voltage-gated channel, subfamily G, member 4 [Source:HGNC Symbol;Acc:19697]	groupII || groupXIX
consensus22134_14	6.64
consensus94127_56	6.64
consensus111790_61	6.64	gi|354354814|gb|AGKD01104222.1|	ENSGACT00000025908 || ENSGACT00000026618	discs, large homolog 2 (Drosophila) [Source:HGNC Symbol;Acc:2901] || chromosome 4 open reading frame 29 [Source:HGNC Symbol;Acc:26111]	groupVII || groupIV
consensus15152_78	6.64
consensus28382_90	9.79	gi|354453970|gb|AGKD01005076.1|	ENSGACT00000023833 || ENSGACT00000001724	protein phosphatase 1, regulatory subunit 10 [Source:HGNC Symbol;Acc:9284]	groupIX || scaffold_130
consensus108756_5066_pair_1_length_326_192	13.06	gi|354445169|gb|AGKD01013873.1| || gi|354328625|gb|AGKD01129903.1|	ENSGACT00000004283 || ENSGACT00000020809 || ENSGACT00000020807	casein kinase 2, alpha prime polypeptide [Source:HGNC Symbol;Acc:2459]	groupXIX || scaffold_235
consensus27267_5289_pair_1_length_561_173	17.45	gi|354385925|gb|AGKD01073111.1| || gi|354329251|gb|AGKD01129277.1|	ENSGACT00000006922 || ENSGACT00000022388 || ENSGACT00000022384	transducin-like enhancer of split 3 (E(sp1) homolog, Drosophila) [Source:HGNC Symbol;Acc:11839]	groupXIX || groupII
LG22
SNP	Position	Salmon_Genome_Contig	Stickleback_transcripts_associated_with_SNP	Stickleback_Gene_names_associated_with_SNP	Stickleback_Linkage_Group
consensus11469_5138_pair_1_length_518_247	0	gi|354348014|gb|AGKD01110727.1|	ENSGACT00000018398 || ENSGACT00000018408	grancalcin, EF-hand calcium binding protein [Source:HGNC Symbol;Acc:15990] || calcium/calmodulin-dependent serine protein kinase (MAGUK family) [Source:HGNC Symbol;Acc:1497]	groupI
consensus146506_65	4.79
consensus119284_81	7.84
consensus140861_77	7.84
consensus8459_13	7.84
consensus159837_61	7.84
consensus56344_36	7.84	gi|354348014|gb|AGKD01110727.1|	ENSGACT00000018398 || ENSGACT00000018408	grancalcin, EF-hand calcium binding protein [Source:HGNC Symbol;Acc:15990] || calcium/calmodulin-dependent serine protein kinase (MAGUK family) [Source:HGNC Symbol;Acc:1497]	groupI
consensus140580_28	7.84
consensus119284_93	7.84
consensus69248_52	7.84
consensus56344_74	7.84	gi|354348014|gb|AGKD01110727.1|	ENSGACT00000018398 || ENSGACT00000018408	grancalcin, EF-hand calcium binding protein [Source:HGNC Symbol;Acc:15990] || calcium/calmodulin-dependent serine protein kinase (MAGUK family) [Source:HGNC Symbol;Acc:1497]	groupI
consensus56826_30	7.84
consensus43808_37	7.84	gi|354447904|gb|AGKD01011139.1|	ENSGACT00000023833 || ENSGACT00000023832		groupIX
consensus99128_52	13.44	gi|354332246|gb|AGKD01126282.1| || gi|354398070|gb|AGKD01060966.1|	ENSGACT00000000532 || ENSGACT00000000534	RAB21, member RAS oncogene family [Source:HGNC Symbol;Acc:18263]	scaffold_1020
consensus73524_8	16.24		ENSGACT00000013905 || ENSGACT00000013910		scaffold_185
consensus95672_30	16.24
consensus136880_4617_pair_1_length_417_249	16.24
consensus64289_41	16.24
consensus41739_5427_pair_1_length_452_289	16.24	gi|354338221|gb|AGKD01120520.1| || gi|354240046|gb|AGKD01218481.1|	ENSGACT00000002625 || ENSGACT00000008160	calcium channel, voltage-dependent, gamma subunit 8 [Source:HGNC Symbol;Acc:13628] || limbic system-associated membrane protein [Source:HGNC Symbol;Acc:6705]	scaffold_149 || groupI
consensus139801_89	16.24
consensus112729_70	16.24	gi|354453901|gb|AGKD01005145.1| || gi|354414807|gb|AGKD01044229.1|	ENSGACT00000026273 || ENSGACT00000004317 || ENSGACT00000026277	cytoskeleton-associated protein 4 [Source:HGNC Symbol;Acc:16991] || UHRF1 binding protein 1 [Source:HGNC Symbol;Acc:21216] || UHRF1 binding protein 1-like [Source:HGNC Symbol;Acc:29102]	groupXII || groupIV
consensus134250_68	16.24	gi|354409457|gb|AGKD01049579.1|	ENSGACT00000008214 || ENSGACT00000002480	solute carrier family 6 (neurotransmitter transporter, serotonin), member 4 [Source:HGNC Symbol;Acc:11050]	groupI || groupX
consensus139951_58	16.24	gi|354412468|gb|AGKD01046568.1| || gi|354418230|gb|AGKD01040806.1|	ENSGACT00000008391 || ENSGACT00000020015 || ENSGACT00000004595 || ENSGACT00000008577	integrin, beta 8 [Source:HGNC Symbol;Acc:6163] || malate dehydrogenase 1B, NAD (soluble) [Source:HGNC Symbol;Acc:17836] || tubulin, beta 1 class VI [Source:HGNC Symbol;Acc:16257]	groupI || groupXIII || groupXVII || groupX
consensus70096_23	16.24
consensus171564_50	16.24
consensus45771_89	16.24	gi|354381723|gb|AGKD01077313.1|	ENSGACT00000013025 || ENSGACT00000013028	guanine nucleotide binding protein (G protein), alpha 11 (Gq class) [Source:HGNC Symbol;Acc:4379]	groupXV
consensus108617_55	16.24	gi|354411703|gb|AGKD01047333.1|	ENSGACT00000026568 || ENSGACT00000026567	laminin, beta 1 [Source:HGNC Symbol;Acc:6486]	groupIV
consensus9102_6196_pair_1_length_573_144	16.24	gi|354204522|gb|AGKD01253964.1|	ENSGACT00000016789 || ENSGACT00000026201	calcium channel, voltage-dependent, alpha 2/delta subunit 1 [Source:HGNC Symbol;Acc:1399]	groupXIX || groupIV
consensus6014_56	20.26	gi|354433902|gb|AGKD01025134.1|	ENSGACT00000026560 || ENSGACT00000013487	FYVE, RhoGEF and PH domain containing 6 [Source:HGNC Symbol;Acc:21740]	groupXIX || groupIV
consensus126605_82	20.26	gi|354445643|gb|AGKD01013399.1| || gi|354453830|gb|AGKD01005216.1|	ENSGACT00000014838 || ENSGACT00000026515	synaptotagmin X [Source:HGNC Symbol;Acc:19266] || synaptotagmin VI [Source:HGNC Symbol;Acc:18638]	groupXII || groupIV
consensus151697_32	20.26
consensus81580_3779_pair_1_length_606_462	24.88	gi|354254286|gb|AGKD01204241.1|	ENSGACT00000026092	sperm associated antigen 17 [Source:HGNC Symbol;Acc:26620]	groupVII
consensus159837_43	30.56
LG23
SNP	Position	Salmon_Genome_Contig	Stickleback_transcripts_associated_with_SNP	Stickleback_Gene_names_associated_with_SNP	Stickleback_Linkage_Group
consensus186239_34	0
consensus37385_43	0	gi|354453258|gb|AGKD01005787.1| || gi|354406270|gb|AGKD01052766.1|	ENSGACT00000019708 || ENSGACT00000003975 || ENSGACT00000006802 || ENSGACT00000019706	paraspeckle component 1 [Source:HGNC Symbol;Acc:20320]	groupVI || groupI || groupXI
consensus4742_74	6.87	gi|354431889|gb|AGKD01027147.1|	ENSGACT00000020686 || ENSGACT00000025378 || ENSGACT00000015629	transcription factor 15 (basic helix-loop-helix) [Source:HGNC Symbol;Acc:11627] || sushi, von Willebrand factor type A, EGF and pentraxin domain containing 1 [Source:HGNC Symbol;Acc:15985]	groupXII || groupVII || groupI
consensus109037_82	13.3
consensus124523_72	13.3	gi|354404259|gb|AGKD01054777.1| || gi|354366380|gb|AGKD01092656.1|	ENSGACT00000008545 || ENSGACT00000019730 || ENSGACT00000014352 || ENSGACT00000004477	nucleotide binding protein-like [Source:HGNC Symbol;Acc:20278] || R3H domain containing 1 [Source:HGNC Symbol;Acc:9757] || phosphatidylinositol-4-phosphate 3-kinase, catalytic subunit type 2 beta [Source:HGNC Symbol;Acc:8972] || R3H domain containing 2 [Source:HGNC Symbol;Acc:29167]	groupXVII || scaffold_159 || groupI
consensus35673_42	13.3	gi|354247529|gb|AGKD01210998.1| || gi|354297992|gb|AGKD01160536.1|	ENSGACT00000004743 || ENSGACT00000013159	nardilysin (N-arginine dibasic convertase) [Source:HGNC Symbol;Acc:7995]	groupXV || groupVIII
consensus160918_90	17.02	gi|354208978|gb|AGKD01249508.1| || gi|354319450|gb|AGKD01139078.1|	ENSGACT00000013694 || ENSGACT00000022195	fibrillin 1 [Source:HGNC Symbol;Acc:3603] || fibrillin 3 [Source:HGNC Symbol;Acc:18794]	groupII || groupVIII
consensus6407_71	17.02	gi|354457938|gb|AGKD01001111.1| || gi|354438594|gb|AGKD01020444.1|	ENSGACT00000023833 || ENSGACT00000023801 || ENSGACT00000017922 || ENSGACT00000017920	solute carrier family 30 (zinc transporter), member 7 [Source:HGNC Symbol;Acc:19306] || solute carrier family 30 (zinc transporter), member 5 [Source:HGNC Symbol;Acc:19089] || DPH5 homolog (S. cerevisiae) [Source:HGNC Symbol;Acc:24270]	groupVIII || groupXIV || groupIX
consensus177340_78	17.02	gi|354370996|gb|AGKD01088040.1| || gi|354329401|gb|AGKD01129127.1|	ENSGACT00000015738 || ENSGACT00000015733 || ENSGACT00000015725		groupXIX
consensus129633_66	17.02	gi|354451169|gb|AGKD01007876.1|	ENSGACT00000013694 || ENSGACT00000022195	fibrillin 1 [Source:HGNC Symbol;Acc:3603] || fibrillin 3 [Source:HGNC Symbol;Acc:18794]	groupII || groupVIII
consensus159758_67	17.02
consensus37133_88	17.02
consensus76188_28	17.02	gi|354454905|gb|AGKD01004141.1| || gi|354415394|gb|AGKD01043642.1| || gi|354204169|gb|AGKD01254317.1|	ENSGACT00000002754 || ENSGACT00000002759	cyclin-dependent kinase 10 [Source:HGNC Symbol;Acc:1770] || solute carrier family 10 (sodium/bile acid cotransporter family), member 3 [Source:HGNC Symbol;Acc:22979]	groupXIX
consensus2489_70	17.02
consensus147426_75	17.02	gi|354297193|gb|AGKD01161335.1| || gi|354255003|gb|AGKD01203524.1|	ENSGACT00000017324 || ENSGACT00000001157	mucin 21, cell surface associated [Source:HGNC Symbol;Acc:21661] || adenylate kinase 7 [Source:HGNC Symbol;Acc:20091]	groupXV || scaffold_157
consensus171847_9	17.02	gi|354456437|gb|AGKD01002609.1| || gi|354383040|gb|AGKD01075996.1|	ENSGACT00000010035 || ENSGACT00000004226 || ENSGACT00000018445 || ENSGACT00000009170	intraflagellar transport 43 homolog (Chlamydomonas) [Source:HGNC Symbol;Acc:29669] || growth factor receptor-bound protein 2 [Source:HGNC Symbol;Acc:4566] || family with sequence similarity 108, member C1 [Source:HGNC Symbol;Acc:26925] ||	groupXV || groupII || groupXX || groupXI
consensus61189_93	17.02
consensus40747_24	17.02
consensus45925_57	17.02
consensus173538_93	17.02
consensus68345_44	17.02
consensus40358_24	17.02
consensus152384_16	17.02	gi|354400886|gb|AGKD01058150.1| || gi|354247005|gb|AGKD01211522.1|	ENSGACT00000003329 || ENSGACT00000021658	gigaxonin [Source:HGNC Symbol;Acc:4137] || chromosome 20 open reading frame 27 [Source:HGNC Symbol;Acc:15873]	groupXIX || groupIX
consensus45925_76	17.02
consensus20139_41	17.02	gi|354332386|gb|AGKD01126142.1| || gi|354392950|gb|AGKD01066086.1| || gi|354242153|gb|AGKD01216374.1|	ENSGACT00000003783 || ENSGACT00000002407	copine II [Source:HGNC Symbol;Acc:2315] || copine III [Source:HGNC Symbol;Acc:2316]	groupXIX || groupXXI
consensus154463_58	17.02	gi|354448902|gb|AGKD01010141.1|	ENSGACT00000017114 || ENSGACT00000005214	synapse differentiation inducing 1-like [Source:HGNC Symbol;Acc:32388] || CUB and Sushi multiple domains 3 [Source:HGNC Symbol;Acc:19291]	groupXVIII || groupX
consensus128204_55	17.02	gi|354445992|gb|AGKD01013050.1| || gi|354392276|gb|AGKD01066760.1|	ENSGACT00000018063 || ENSGACT00000018060 || ENSGACT00000015423	zinc finger and BTB domain containing 11 [Source:HGNC Symbol;Acc:16740] || zinc finger and BTB domain containing 24 [Source:HGNC Symbol;Acc:21143]	groupXV || groupVIII
consensus112511_87	17.02
consensus51952_17	17.02	gi|354390629|gb|AGKD01068407.1|	ENSGACT00000014824 || ENSGACT00000024273	neuropeptide Y receptor Y2 [Source:HGNC Symbol;Acc:7957] || somatostatin receptor 2 [Source:HGNC Symbol;Acc:11331]	groupIV || groupXI
consensus116414_70	17.02	gi|354439856|gb|AGKD01019184.1| || gi|354007747|gb|AGKD01450723.1|	ENSGACT00000019261 || ENSGACT00000019265 || ENSGACT00000002904	histone deacetylase 4 [Source:HGNC Symbol;Acc:14063]	groupI || groupXVI
consensus77145_15	17.02
consensus114243_53	17.02
consensus157097_36	17.02
consensus157097_37	17.02
consensus14999_86	17.02
consensus12958_56	17.02
consensus52553_78	17.02		ENSGACT00000001137 || ENSGACT00000025458	like-glycosyltransferase [Source:HGNC Symbol;Acc:6511]	scaffold_37 || groupIV
consensus118858_89	17.02
consensus86344_35	17.02
consensus175572_92	17.02	gi|354404148|gb|AGKD01054888.1|	ENSGACT00000015845 || ENSGACT00000026430	membrane associated guanylate kinase, WW and PDZ domain containing 2 [Source:HGNC Symbol;Acc:18957]	groupXIX || groupIV
consensus133919_3065_pair_1_length_576_126	17.02	gi|354382217|gb|AGKD01076819.1|	ENSGACT00000003471	lon peptidase 2, peroxisomal [Source:HGNC Symbol;Acc:20598]	groupXIX
consensus8060_15	17.02
consensus27800_83	17.02	gi|354452891|gb|AGKD01006154.1|	ENSGACT00000012255 || ENSGACT00000021115	hairy and enhancer of split 4 (Drosophila) [Source:HGNC Symbol;Acc:24149] || hairy and enhancer of split 1, (Drosophila) [Source:HGNC Symbol;Acc:5192]	groupVIII || groupIII
consensus104605_53	17.02	gi|354453755|gb|AGKD01005291.1| || gi|354382217|gb|AGKD01076819.1|	ENSGACT00000003471 || ENSGACT00000000811	transcription factor 4 [Source:HGNC Symbol;Acc:11634] || lon peptidase 2, peroxisomal [Source:HGNC Symbol;Acc:20598]	groupXIX || scaffold_88
consensus53381_13	17.02
consensus23400_44	19.8
consensus136512_83	19.8
consensus43728_38	19.8	gi|354452891|gb|AGKD01006154.1|	ENSGACT00000000093 || ENSGACT00000012255 || ENSGACT00000021115 || ENSGACT00000000652	hairy and enhancer of split 4 (Drosophila) [Source:HGNC Symbol;Acc:24149] || hairy and enhancer of split 1, (Drosophila) [Source:HGNC Symbol;Acc:5192]	scaffold_95 || scaffold_366 || groupIII || groupVIII
consensus8346_19	28.31	gi|354435060|gb|AGKD01023976.1| || gi|354350092|gb|AGKD01108944.1|	ENSGACT00000012835 || ENSGACT00000011215 || ENSGACT00000015159 || ENSGACT00000012610	mannosyl (alpha-1,3-)-glycoprotein beta-1,4-N-acetylglucosaminyltransferase, isozyme C (putative) [Source:HGNC Symbol;Acc:30871] || calcium channel, voltage-dependent, alpha 2/delta subunit 4 [Source:HGNC Symbol;Acc:20202] || pyruvate dehydrogenase complex, component X [Source:HGNC Symbol;Acc:21350]	groupXIX
consensus70781_32	28.31	gi|354382471|gb|AGKD01076565.1|	ENSGACT00000018293 || ENSGACT00000018296	E2F transcription factor 4, p107/p130-binding [Source:HGNC Symbol;Acc:3118]	groupXIX
consensus129837_5408_pair_1_length_423_210	28.31
consensus122738_8	28.31	gi|354441645|gb|AGKD01017397.1| || gi|354352027|gb|AGKD01107009.1|	ENSGACT00000011165 || ENSGACT00000011166 || ENSGACT00000011182	amyloid beta (A4) precursor protein-binding, family A, member 2 [Source:HGNC Symbol;Acc:579] || peroxisomal biogenesis factor 11 gamma [Source:HGNC Symbol;Acc:20208]	groupVIII
consensus9745_63	28.31	gi|354429465|gb|AGKD01029571.1|	ENSGACT00000016995 || ENSGACT00000018460	forkhead box O6 [Source:HGNC Symbol;Acc:24814] || vasoactive intestinal peptide receptor 1 [Source:HGNC Symbol;Acc:12694]	groupIII || groupXX
consensus77156_92	28.31
consensus67310_45	28.31
consensus60652_77	28.31
consensus28327_83	28.31	gi|354426466|gb|AGKD01032570.1| || gi|354451833|gb|AGKD01007212.1|	ENSGACT00000020668 || ENSGACT00000020670	aldehyde oxidase 1 [Source:HGNC Symbol;Acc:553]	groupI
consensus167310_5142_pair_1_length_531_221	32.41	gi|354455483|gb|AGKD01003563.1| || gi|354422584|gb|AGKD01036452.1|	ENSGACT00000015353 || ENSGACT00000015334 || ENSGACT00000000162 || ENSGACT00000000163	tubulin, alpha 1c [Source:HGNC Symbol;Acc:20768]	groupXII || scaffold_58
consensus168646_50	44.98	gi|354443906|gb|AGKD01015136.1|	ENSGACT00000017237	v-ski sarcoma viral oncogene homolog (avian) [Source:HGNC Symbol;Acc:10896]	groupXII
consensus59346_15	44.98
consensus6287_62	44.98
consensus59915_64	44.98
consensus124453_42	51.66	gi|354421594|gb|AGKD01037442.1| || gi|354406543|gb|AGKD01052493.1| || gi|354245804|gb|AGKD01212723.1|	ENSGACT00000012595 || ENSGACT00000012603 || ENSGACT00000012588	eukaryotic translation initiation factor 4 gamma, 2 [Source:HGNC Symbol;Acc:3297]	groupXIX
consensus166390_49	51.66	gi|354416104|gb|AGKD01042932.1|	ENSGACT00000016515 || ENSGACT00000011507	SH3 and multiple ankyrin repeat domains 1 [Source:HGNC Symbol;Acc:15474]	groupXIX || groupV
consensus142405_83	54.93
consensus136961_40	54.93
LG24
SNP	Position	Salmon_Genome_Contig	Stickleback_transcripts_associated_with_SNP	Stickleback_Gene_names_associated_with_SNP	Stickleback_Linkage_Group
consensus147010_7	0	gi|354408119|gb|AGKD01050917.1|	ENSGACT00000008728 || ENSGACT00000008737	kinesin family member 5A [Source:HGNC Symbol;Acc:6323]	groupXVII
consensus147010_85	0	gi|354408119|gb|AGKD01050917.1|	ENSGACT00000008728 || ENSGACT00000008737	kinesin family member 5A [Source:HGNC Symbol;Acc:6323]	groupXVII
consensus6290_8709_pair_1_length_624_172	0
consensus52367_5045_pair_1_length_393_139	10.71	gi|354426536|gb|AGKD01032500.1| || gi|354430324|gb|AGKD01028712.1| || gi|354137549|gb|AGKD01320937.1|	ENSGACT00000014092 || ENSGACT00000016214 || ENSGACT00000026415	sema domain, immunoglobulin domain (Ig), short basic domain, secreted, (semaphorin) 3F [Source:HGNC Symbol;Acc:10728] || sema domain, immunoglobulin domain (Ig), short basic domain, secreted, (semaphorin) 3C [Source:HGNC Symbol;Acc:10725]	groupXII || groupXVII || groupIV
consensus176779_51	16.53	gi|354404486|gb|AGKD01054550.1| || gi|354437062|gb|AGKD01021974.1|	ENSGACT00000000951 || ENSGACT00000004720 || ENSGACT00000001185	arginine vasopressin receptor 1A [Source:HGNC Symbol;Acc:895] || oxytocin receptor [Source:HGNC Symbol;Acc:8529]	groupXIX || scaffold_27 || scaffold_152
consensus177671_94	22.35	gi|354418093|gb|AGKD01040943.1|	ENSGACT00000024906 || ENSGACT00000010534		groupVI || groupIV
consensus41497_53	28.18	gi|354379486|gb|AGKD01079550.1| || gi|354417580|gb|AGKD01041456.1|	ENSGACT00000000921 || ENSGACT00000000918		scaffold_47
consensus111578_23	38.28
consensus230508_17	38.28
consensus71160_63	38.28
consensus126643_66	38.28	gi|354412470|gb|AGKD01046566.1| || gi|354212102|gb|AGKD01246384.1|	ENSGACT00000001400	UPF2 regulator of nonsense transcripts homolog (yeast) [Source:HGNC Symbol;Acc:17854]	scaffold_121
consensus29074_86	44.91	gi|354396074|gb|AGKD01062962.1|	ENSGACT00000018218 || ENSGACT00000000494	dual-specificity tyrosine-(Y)-phosphorylation regulated kinase 4 [Source:HGNC Symbol;Acc:3095] || dual-specificity tyrosine-(Y)-phosphorylation regulated kinase 3 [Source:HGNC Symbol;Acc:3094]	groupXIX || scaffold_27
consensus72518_60	51.48
consensus116245_84	57.91	gi|354420165|gb|AGKD01038871.1|	ENSGACT00000000215 || ENSGACT00000025212		groupVII || scaffold_216
consensus14318_52	63.71	gi|354441555|gb|AGKD01017487.1| || gi|354362728|gb|AGKD01096308.1|	ENSGACT00000000879 || ENSGACT00000000877	leukotriene A4 hydrolase [Source:HGNC Symbol;Acc:6710]	scaffold_90
consensus9102_6196_pair_1_length_573_171	63.71	gi|354204522|gb|AGKD01253964.1|	ENSGACT00000016789 || ENSGACT00000026201	calcium channel, voltage-dependent, alpha 2/delta subunit 1 [Source:HGNC Symbol;Acc:1399]	groupXIX || groupIV
consensus32789_21	63.71
consensus94660_4277_pair_1_length_576_182	63.71	gi|354454298|gb|AGKD01004748.1| || gi|354447973|gb|AGKD01011070.1|	ENSGACT00000025635 || ENSGACT00000015733 || ENSGACT00000003222 || ENSGACT00000003226	Rho guanine nucleotide exchange factor (GEF) 15 [Source:HGNC Symbol;Acc:15590]	groupXIX || groupXXI || groupVII
consensus130259_48	63.71
consensus71058_50	63.71
consensus148573_41	63.71
consensus130259_47	63.71
consensus186460_80	63.71	gi|354394019|gb|AGKD01065017.1|	ENSGACT00000018628	leucine-rich repeat kinase 1 [Source:HGNC Symbol;Acc:18608]	groupII
consensus83118_15	63.71	gi|354452855|gb|AGKD01006190.1|	ENSGACT00000004292 || ENSGACT00000010018	cystatin A (stefin A) [Source:HGNC Symbol;Acc:2481] || laminin, beta 1 [Source:HGNC Symbol;Acc:6486]	groupXIX || groupXXI
consensus68103_5787_pair_1_length_579_162	63.71	gi|354396195|gb|AGKD01062841.1|	ENSGACT00000025323 || ENSGACT00000025326	leucine-rich repeats and immunoglobulin-like domains 3 [Source:HGNC Symbol;Acc:30991]	groupIV
consensus45957_86	63.71	gi|354346256|gb|AGKD01112485.1| || gi|354385703|gb|AGKD01073333.1| || gi|354268907|gb|AGKD01189620.1|	ENSGACT00000025173 || ENSGACT00000025175	asparagine-linked glycosylation 12, alpha-1,6-mannosyltransferase homolog (S. cerevisiae) [Source:HGNC Symbol;Acc:19358] || zinc finger, BED-type containing 4 [Source:HGNC Symbol;Acc:20721] || asparagine-linked glycosylation 12, alpha-1,6-mannosyltransferase homolog (S. cerevisiae) [Source:HGNC Symbol;Acc:19358]	groupIV
consensus131549_41	63.71
consensus139198_49	63.71
consensus85939_70	63.71
consensus150872_56	63.71
consensus61103_9	63.71
consensus66028_83	63.71	gi|354215882|gb|AGKD01242604.1|	ENSGACT00000004394	calcium channel, voltage-dependent, N type, alpha 1B subunit [Source:HGNC Symbol;Acc:1389]	groupXIII
consensus185040_92	63.71
consensus6260_90	63.71
consensus154564_20	63.71	gi|354208118|gb|AGKD01250368.1| || gi|354458400|gb|AGKD01000649.1|	ENSGACT00000025404 || ENSGACT00000025423 || ENSGACT00000018765 || ENSGACT00000018764	homeobox and leucine zipper encoding [Source:HGNC Symbol;Acc:20164] || guanosine monophosphate reductase 2 [Source:HGNC Symbol;Acc:4377] || dehydrogenase/reductase (SDR family) member 4 [Source:HGNC Symbol;Acc:16985]	groupVII || groupIII
consensus120581_8011_pair_1_length_294_170	66.49
consensus46839_56	66.49
consensus4149_71	66.49
consensus4149_70	66.49
consensus156672_9	66.49	gi|354306479|gb|AGKD01152049.1|	ENSGACT00000020659	cyclin-dependent kinase 2 associated protein 1 [Source:HGNC Symbol;Acc:14002]	groupXIV
consensus152799_34	66.49	gi|354454843|gb|AGKD01004203.1| || gi|354446759|gb|AGKD01012283.1|	ENSGACT00000011797 || ENSGACT00000001902 || ENSGACT00000006461 || ENSGACT00000022884 || ENSGACT00000003873	DENN/MADD domain containing 4A [Source:HGNC Symbol;Acc:24321] || ADAM metallopeptidase domain 17 [Source:HGNC Symbol;Acc:195] || DENN/MADD domain containing 4B [Source:HGNC Symbol;Acc:29044]	groupII || groupXV || scaffold_269 || groupXIX || groupXX
consensus32868_67	66.49
consensus54994_28	66.49	gi|354284401|gb|AGKD01174127.1| || gi|354212307|gb|AGKD01246179.1|	ENSGACT00000025690	CTD nuclear envelope phosphatase 1 [Source:HGNC Symbol;Acc:19085]	groupVII
consensus106229_79	66.49	gi|354191422|gb|AGKD01267064.1| || gi|354391593|gb|AGKD01067443.1|	ENSGACT00000010156 || ENSGACT00000025208 || ENSGACT00000012736	kinesin family member 21B [Source:HGNC Symbol;Acc:29442]	groupXIX || groupXVII || groupIV
consensus175853_60	66.49
consensus6083_4684_pair_1_length_522_149	66.49		ENSGACT00000025632		groupVII
consensus7976_19	66.49
consensus146072_32	66.49
consensus82745_21	66.49	gi|354411499|gb|AGKD01047537.1| || gi|354397181|gb|AGKD01061855.1|	ENSGACT00000000254 || ENSGACT00000015114 || ENSGACT00000002078 || ENSGACT00000023834	nuclear GTPase, germinal center associated [Source:HGNC Symbol;Acc:33550] || peroxisomal biogenesis factor 5-like [Source:HGNC Symbol;Acc:30024] || potassium voltage-gated channel, Shal-related subfamily, member 3 [Source:HGNC Symbol;Acc:6239]	scaffold_120 || groupIX || scaffold_195 || groupXI
consensus26790_68	66.49
consensus136590_20	66.49
consensus50450_34	69.38
consensus50450_36	69.38
consensus107104_13	72.27	gi|354455907|gb|AGKD01003139.1|	ENSGACT00000016033 || ENSGACT00000026055	WNK lysine deficient protein kinase 1 [Source:HGNC Symbol;Acc:14540]	groupXIX || groupIV
consensus79275_3483_pair_1_length_526_181	76.25	gi|354453901|gb|AGKD01005145.1| || gi|354456557|gb|AGKD01002489.1| || gi|354414807|gb|AGKD01044229.1|	ENSGACT00000026273 || ENSGACT00000004317 || ENSGACT00000026277	cytoskeleton-associated protein 4 [Source:HGNC Symbol;Acc:16991] || UHRF1 binding protein 1 [Source:HGNC Symbol;Acc:21216] || UHRF1 binding protein 1-like [Source:HGNC Symbol;Acc:29102]	groupXII || groupIV
consensus90834_25	84.56
consensus90834_26	84.56
LG25
SNP	Position	Salmon_Genome_Contig	Stickleback_transcripts_associated_with_SNP	Stickleback_Gene_names_associated_with_SNP	Stickleback_Linkage_Group
consensus18812_94	0
consensus279629_65	4.86
consensus290115_27	8.39
consensus26765_94	11.66	gi|354450062|gb|AGKD01008983.1|	ENSGACT00000020513 || ENSGACT00000002480	epoxide hydrolase 2, cytoplasmic [Source:HGNC Symbol;Acc:3402]	groupI || groupX
consensus115957_17	11.66	gi|354455914|gb|AGKD01003132.1|	ENSGACT00000024238 || ENSGACT00000019468	Ral GEF with PH domain and SH3 binding motif 1 [Source:HGNC Symbol;Acc:16851]	groupXIII || groupXIV
consensus71499_72	11.66
consensus49376_86	11.66	gi|354260143|gb|AGKD01198384.1| || gi|354458462|gb|AGKD01000587.1| || gi|354454356|gb|AGKD01004690.1|	ENSGACT00000007574 || ENSGACT00000016320 || ENSGACT00000025952 || ENSGACT00000026691	heterogeneous nuclear ribonucleoprotein L-like [Source:HGNC Symbol;Acc:25127] || protease, serine, 16 (thymus) [Source:HGNC Symbol;Acc:9480]	groupIX || groupVII || groupI
consensus90253_63	11.66
consensus181145_47	14.61	gi|354423120|gb|AGKD01035916.1|	ENSGACT00000021658 || ENSGACT00000002794	chromosome 20 open reading frame 27 [Source:HGNC Symbol;Acc:15873] || RNA binding protein, fox-1 homolog (C. elegans) 3 [Source:HGNC Symbol;Acc:27097]	groupIX || scaffold_54
consensus146718_38	14.61
consensus181145_38	14.61	gi|354423120|gb|AGKD01035916.1|	ENSGACT00000021658 || ENSGACT00000002794	chromosome 20 open reading frame 27 [Source:HGNC Symbol;Acc:15873] || RNA binding protein, fox-1 homolog (C. elegans) 3 [Source:HGNC Symbol;Acc:27097]	groupIX || scaffold_54
consensus141164_67	14.61	gi|354428120|gb|AGKD01030916.1| || gi|354407601|gb|AGKD01051435.1|	ENSGACT00000006602 || ENSGACT00000023326	neurofibromin 1 [Source:HGNC Symbol;Acc:7765] || SH3 and multiple ankyrin repeat domains 2 [Source:HGNC Symbol;Acc:14295]	groupII || groupI
consensus14660_39	14.61
consensus181901_49	14.61	gi|354444008|gb|AGKD01015034.1|	ENSGACT00000021943 || ENSGACT00000016888	nucleus accumbens associated 1, BEN and BTB (POZ) domain containing [Source:HGNC Symbol;Acc:20967] || NACC family member 2, BEN and BTB (POZ) domain containing [Source:HGNC Symbol;Acc:23846]	groupXIV || groupXI
consensus141164_77	14.61	gi|354428120|gb|AGKD01030916.1| || gi|354407601|gb|AGKD01051435.1|	ENSGACT00000006602 || ENSGACT00000023326	neurofibromin 1 [Source:HGNC Symbol;Acc:7765] || SH3 and multiple ankyrin repeat domains 2 [Source:HGNC Symbol;Acc:14295]	groupII || groupI
consensus174906_13	17.47
consensus182735_41	17.47	gi|354431640|gb|AGKD01027396.1| || gi|354388674|gb|AGKD01070362.1|	ENSGACT00000005840 || ENSGACT00000020868		groupI || scaffold_135
consensus72027_50	17.47	gi|354458670|gb|AGKD01000379.1|	ENSGACT00000010220 || ENSGACT00000002873	P450 (cytochrome) oxidoreductase [Source:HGNC Symbol;Acc:9208]	groupI || groupXVI
consensus103167_56	17.47
consensus35643_10	17.47
consensus85188_73	17.47	gi|354436785|gb|AGKD01022251.1|	ENSGACT00000007153 || ENSGACT00000020953	unc-5 homolog D (C. elegans) [Source:HGNC Symbol;Acc:18634]	groupXIII || groupXIV
consensus124540_95	17.47	gi|354441599|gb|AGKD01017443.1| || gi|354403795|gb|AGKD01055241.1|	ENSGACT00000001481 || ENSGACT00000026595 || ENSGACT00000026594 || ENSGACT00000017844 || ENSGACT00000020433 || ENSGACT00000017843	SET domain, bifurcated 2 [Source:HGNC Symbol;Acc:20263] || myosin VB [Source:HGNC Symbol;Acc:7603] || interleukin-1 receptor-associated kinase 1 [Source:HGNC Symbol;Acc:6112] || glucosamine (N-acetyl)-6-sulfatase [Source:HGNC Symbol;Acc:4422]	groupIV || scaffold_237 || groupI || scaffold_196
consensus134709_85	17.47	gi|354455658|gb|AGKD01003388.1| || gi|354456628|gb|AGKD01002418.1|	ENSGACT00000016364 || ENSGACT00000018479 || ENSGACT00000026604	ubiquitin protein ligase E3 component n-recognin 2 [Source:HGNC Symbol;Acc:21289] || cytoplasmic polyadenylation element binding protein 2 [Source:HGNC Symbol;Acc:21745] || Scm-like with four mbt domains 2 [Source:HGNC Symbol;Acc:20256]	groupVI || groupIV || groupVIII
consensus30233_33	17.47
consensus104038_93	17.48
consensus82232_94	17.48	gi|354431491|gb|AGKD01027545.1| || gi|354450520|gb|AGKD01008525.1|	ENSGACT00000013399 || ENSGACT00000023086 || ENSGACT00000013388	IQ motif containing GTPase activating protein 2 [Source:HGNC Symbol;Acc:6111]	groupII || groupXIII
consensus12472_21	17.49
consensus124744_43	17.49
consensus41266_36	17.49
consensus26634_32	17.5	gi|354244945|gb|AGKD01213582.1| || gi|354437564|gb|AGKD01021472.1| || gi|354458986|gb|AGKD01000064.1|	ENSGACT00000022531 || ENSGACT00000015721 || ENSGACT00000016603	anaphase promoting complex subunit 5 [Source:HGNC Symbol;Acc:15713] || lysine (K)-specific demethylase 2B [Source:HGNC Symbol;Acc:13610]	groupXIII || groupXIV
consensus68560_74	17.5
consensus116364_36	17.5		ENSGACT00000024159 || ENSGACT00000000422		scaffold_167 || groupXIV
consensus136276_19	17.51
consensus184924_91	17.51
consensus172062_41	17.51
consensus52307_71	17.52	gi|354194583|gb|AGKD01263903.1| || gi|354270379|gb|AGKD01188148.1|	ENSGACT00000009421 || ENSGACT00000000369 || ENSGACT00000026387	thrombospondin-type laminin G domain and EAR repeats [Source:HGNC Symbol;Acc:1268] || TCDD-inducible poly(ADP-ribose) polymerase [Source:HGNC Symbol;Acc:23696]	groupI || scaffold_69 || groupIV
consensus1300_32	17.52
consensus24633_13	17.52	gi|354458554|gb|AGKD01000495.1| || gi|354318901|gb|AGKD01139627.1|	ENSGACT00000000049 || ENSGACT00000000047 || ENSGACT00000027046	sorting nexin 19 [Source:HGNC Symbol;Acc:21532]	scaffold_204 || groupVII
consensus9620_31	17.52
consensus41228_15	17.53	gi|354422288|gb|AGKD01036748.1|	ENSGACT00000013954 || ENSGACT00000013979	G protein-coupled receptor 98 [Source:HGNC Symbol;Acc:17416]	groupXIII
consensus155219_35	17.53
consensus116687_40	17.53
consensus145345_3167_pair_1_length_499_156	17.54	gi|354433658|gb|AGKD01025378.1| || gi|354064201|gb|AGKD01394269.1| || gi|354405511|gb|AGKD01053525.1|	ENSGACT00000014468 || ENSGACT00000014461	bone morphogenetic protein 1 [Source:HGNC Symbol;Acc:1067]	groupXIII
consensus180020_90	17.54	gi|354254380|gb|AGKD01204147.1| || gi|354392789|gb|AGKD01066247.1| || gi|354435298|gb|AGKD01023738.1|	ENSGACT00000016024 || ENSGACT00000002612 || ENSGACT00000017682 || ENSGACT00000002153 || ENSGACT00000001489	neuronal pentraxin II [Source:HGNC Symbol;Acc:7953] || neuronal pentraxin I [Source:HGNC Symbol;Acc:7952] || smg-7 homolog, nonsense mediated mRNA decay factor (C. elegans) [Source:HGNC Symbol;Acc:16792]	scaffold_120 || scaffold_149 || scaffold_237 || groupXI
consensus166283_18	17.54	gi|354322624|gb|AGKD01135904.1|	ENSGACT00000010060	kinesin family member 27 [Source:HGNC Symbol;Acc:18632]	groupXIII
consensus47026_18	17.55
consensus17541_73	17.55
consensus6250_12	18.81
consensus95808_87	20.22
consensus27421_87	20.28	gi|354411786|gb|AGKD01047250.1|	ENSGACT00000024174		groupIV
consensus13032_68	20.28
consensus4677_29	26.13	gi|354105218|gb|AGKD01353252.1|	ENSGACT00000022690 || ENSGACT00000011341	oxysterol binding protein 2 [Source:HGNC Symbol;Acc:8504]	groupXIII || groupXIV
consensus14629_77	26.13	gi|354434184|gb|AGKD01024852.1| || gi|354389551|gb|AGKD01069485.1|	ENSGACT00000000253 || ENSGACT00000010885	kinetochore associated 1 [Source:HGNC Symbol;Acc:17255] ||	scaffold_1351 || groupXIII
consensus4677_52	26.13	gi|354105218|gb|AGKD01353252.1|	ENSGACT00000022690 || ENSGACT00000011341	oxysterol binding protein 2 [Source:HGNC Symbol;Acc:8504]	groupXIII || groupXIV
consensus152750_37	37.44
consensus92145_57	37.44
consensus147119_11	37.44	gi|354431585|gb|AGKD01027451.1|	ENSGACT00000004517 || ENSGACT00000004497	fibroblast growth factor 17 [Source:HGNC Symbol;Acc:3673] || FK506 binding protein 15, 133kDa [Source:HGNC Symbol;Acc:23397]	groupXIII
consensus359857_35	37.44
consensus103346_66	41.7	gi|354457408|gb|AGKD01001641.1| || gi|354254439|gb|AGKD01204088.1|	ENSGACT00000014174 || ENSGACT00000014193	transmembrane protein 2 [Source:HGNC Symbol;Acc:11869] || family with sequence similarity 108, member B1 [Source:HGNC Symbol;Acc:24278]	groupXIII
consensus167975_80	45.33	gi|354455322|gb|AGKD01003724.1| || gi|354458829|gb|AGKD01000220.1|	ENSGACT00000010848 || ENSGACT00000010854 || ENSGACT00000010824 || ENSGACT00000010832 || ENSGACT00000010805 || ENSGACT00000010811	arginine/serine-rich coiled-coil 2 [Source:HGNC Symbol;Acc:30559] || zinc finger, CCHC domain containing 8 [Source:HGNC Symbol;Acc:25265]	groupXIII
consensus167975_85	45.33	gi|354455322|gb|AGKD01003724.1| || gi|354458829|gb|AGKD01000220.1|	ENSGACT00000010848 || ENSGACT00000010854 || ENSGACT00000010824 || ENSGACT00000010832 || ENSGACT00000010805 || ENSGACT00000010811	arginine/serine-rich coiled-coil 2 [Source:HGNC Symbol;Acc:30559] || zinc finger, CCHC domain containing 8 [Source:HGNC Symbol;Acc:25265]	groupXIII
consensus32270_11958_pair_5_length_260_79	50.17
LG28
SNP	Position	Salmon_Genome_Contig	Stickleback_transcripts_associated_with_SNP	Stickleback_Gene_names_associated_with_SNP	Stickleback_Linkage_Group
consensus113487_60	0	gi|354433058|gb|AGKD01025978.1|	ENSGACT00000014812 || ENSGACT00000021082	v-kit Hardy-Zuckerman 4 feline sarcoma viral oncogene homolog [Source:HGNC Symbol;Acc:6342] || fibulin 2 [Source:HGNC Symbol;Acc:3601]	groupIX || groupXVII
consensus83994_4773_pair_1_length_554_190	9.22
consensus2718_4927_pair_1_length_391_237	13.8	gi|354310177|gb|AGKD01148351.1| || gi|354395618|gb|AGKD01063418.1|	ENSGACT00000022737 || ENSGACT00000022663 || ENSGACT00000015331	LPS-responsive vesicle trafficking, beach and anchor containing [Source:HGNC Symbol;Acc:1742] || LIM and calponin homology domains 1 [Source:HGNC Symbol;Acc:29191]	groupIX || groupI
consensus88992_2869_pair_1_length_515_158	13.8	gi|354419347|gb|AGKD01039689.1|	ENSGACT00000007022 || ENSGACT00000027032	ATP-binding cassette, sub-family G (WHITE), member 4 [Source:HGNC Symbol;Acc:13884]	groupVII || groupI
consensus273793_3484_pair_1_length_240_167	13.8
consensus111548_5323_pair_1_length_578_163	13.8
consensus35003_62	27.09
consensus35003_23	27.09
consensus81944_77	35.24	gi|354458620|gb|AGKD01000429.1| || gi|354414802|gb|AGKD01044234.1| || gi|354452436|gb|AGKD01006609.1|	ENSGACT00000001560 || ENSGACT00000024389 || ENSGACT00000024403 || ENSGACT00000024401 || ENSGACT00000024392 || ENSGACT00000001564	annexin A3 [Source:HGNC Symbol;Acc:541]	groupIX || scaffold_349
consensus7362_59	51.31	gi|354458790|gb|AGKD01000259.1| || gi|354383651|gb|AGKD01075385.1| || gi|354301085|gb|AGKD01157443.1|	ENSGACT00000021812 || ENSGACT00000001521 || ENSGACT00000021742	high mobility group box 2 [Source:HGNC Symbol;Acc:5000] || UDP-N-acetyl-alpha-D-galactosamine:polypeptide N-acetylgalactosaminyltransferase 7 (GalNAc-T7) [Source:HGNC Symbol;Acc:4129]	groupIX || scaffold_129
consensus84879_19	60.82	gi|354351788|gb|AGKD01107248.1| || gi|354407315|gb|AGKD01051721.1|	ENSGACT00000006321 || ENSGACT00000026971	THO complex 2 [Source:HGNC Symbol;Acc:19073]	groupVII || groupXX
consensus25326_43	67.5	gi|354389916|gb|AGKD01069120.1|	ENSGACT00000026647 || ENSGACT00000026645	roundabout, axon guidance receptor, homolog 3 (Drosophila) [Source:HGNC Symbol;Acc:13433]	groupVII
consensus25326_73	67.5	gi|354389916|gb|AGKD01069120.1|	ENSGACT00000026647 || ENSGACT00000026645	roundabout, axon guidance receptor, homolog 3 (Drosophila) [Source:HGNC Symbol;Acc:13433]	groupVII
consensus165754_11	71.42	gi|354342376|gb|AGKD01116365.1|	ENSGACT00000027678 || ENSGACT00000027677	zinc finger, matrin-type 2 [Source:HGNC Symbol;Acc:26433]	groupVII
consensus88503_6845_pair_1_length_562_189	71.42		ENSGACT00000013954 || ENSGACT00000013979	G protein-coupled receptor 98 [Source:HGNC Symbol;Acc:17416]	groupXIII
consensus86307_3955_pair_1_length_449_141	71.42		ENSGACT00000009081 || ENSGACT00000015399	Ca++-dependent secretion activator [Source:HGNC Symbol;Acc:1426]	groupVIII || groupXVII
consensus158199_84	71.42
consensus40290_84	71.42
consensus20331_10	75.61	gi|354311118|gb|AGKD01147410.1|	ENSGACT00000024451 || ENSGACT00000023628 || ENSGACT00000023626	catenin (cadherin-associated protein), delta 1 [Source:HGNC Symbol;Acc:2515]	groupIX || groupIV
consensus58792_41	75.61
consensus17855_26	75.61	gi|354332800|gb|AGKD01125728.1| || gi|354458382|gb|AGKD01000667.1|	ENSGACT00000027137 || ENSGACT00000000605 || ENSGACT00000027138 || ENSGACT00000004533 || ENSGACT00000027139	gamma-aminobutyric acid (GABA) B receptor, 1 [Source:HGNC Symbol;Acc:4070] || F-box protein 40 [Source:HGNC Symbol;Acc:29816] || microtubule associated monoxygenase, calponin and LIM domain containing 2 [Source:HGNC Symbol;Acc:24693]	groupXIX || groupVII || scaffold_101
consensus102580_28	75.61	gi|354432990|gb|AGKD01026046.1|	ENSGACT00000001085 || ENSGACT00000015891 || ENSGACT00000027366	phosphorylase, glycogen, liver [Source:HGNC Symbol;Acc:9725] || phosphorylase, glycogen, muscle [Source:HGNC Symbol;Acc:9726]	groupXV || scaffold_47 || groupVII
consensus69691_43	75.61
consensus59174_87	75.61
consensus38234_70	79.8	gi|354413002|gb|AGKD01046034.1|	ENSGACT00000026041 || ENSGACT00000026045	phospholipase A2-activating protein [Source:HGNC Symbol;Acc:9043]	groupVII
consensus12941_43	79.8
consensus174070_30	79.8
consensus140601_13	79.8
consensus159341_20	79.8
consensus130659_7	79.8	gi|354458382|gb|AGKD01000667.1|	ENSGACT00000008901 || ENSGACT00000000605 || ENSGACT00000004533	gamma-aminobutyric acid (GABA) B receptor, 1 [Source:HGNC Symbol;Acc:4070] || myeloid/lymphoid or mixed-lineage leukemia (trithorax homolog, Drosophila); translocated to, 4 [Source:HGNC Symbol;Acc:7137] || microtubule associated monoxygenase, calponin and LIM domain containing 2 [Source:HGNC Symbol;Acc:24693]	groupXIX || groupXVIII || scaffold_101
consensus152987_11	79.8	gi|354444552|gb|AGKD01014490.1|	ENSGACT00000014994 || ENSGACT00000026640	PBX/knotted 1 homeobox 2 [Source:HGNC Symbol;Acc:16714] || F-box protein 2 [Source:HGNC Symbol;Acc:13581]	groupVII || groupXVII
consensus176291_49	79.8	gi|354458626|gb|AGKD01000423.1|	ENSGACT00000027569 || ENSGACT00000027568	arginyl-tRNA synthetase [Source:HGNC Symbol;Acc:9870]	groupVII
consensus19910_80	79.8	gi|354252224|gb|AGKD01206303.1|	ENSGACT00000027516	zinc finger and BTB domain containing 16 [Source:HGNC Symbol;Acc:12930]	groupVII
consensus61674_25	79.8	gi|354458626|gb|AGKD01000423.1|	ENSGACT00000027567 || ENSGACT00000027566 || ENSGACT00000027569 || ENSGACT00000027568	arginyl-tRNA synthetase [Source:HGNC Symbol;Acc:9870] || WW and C2 domain containing 1 [Source:HGNC Symbol;Acc:29435]	groupVII
consensus156924_84	79.8	gi|354421882|gb|AGKD01037154.1|	ENSGACT00000011969	endoplasmic reticulum protein 44 [Source:HGNC Symbol;Acc:18311]	groupXX
consensus120551_44	79.8
consensus122615_35	79.8	gi|354453128|gb|AGKD01005917.1|	ENSGACT00000023309 || ENSGACT00000015449	Rho GTPase activating protein 12 [Source:HGNC Symbol;Acc:16348] || cytochrome P450, family 11, subfamily B, polypeptide 2 [Source:HGNC Symbol;Acc:2592]	groupIII || groupXX
consensus113047_77	79.8
consensus29568_94	79.8		ENSGACT00000006296 || ENSGACT00000006302		groupX
consensus14906_77	79.8	gi|354418837|gb|AGKD01040199.1| || gi|354385135|gb|AGKD01073901.1|	ENSGACT00000024689 || ENSGACT00000022996 || ENSGACT00000022423	coronin, actin binding protein, 2A [Source:HGNC Symbol;Acc:2255] || coronin, actin binding protein, 2B [Source:HGNC Symbol;Acc:2256]	groupII || groupIX || groupVII
consensus32876_23	79.8
consensus152872_82	79.8	gi|354457398|gb|AGKD01001651.1| || gi|354455151|gb|AGKD01003895.1| || gi|354036422|gb|AGKD01422048.1|	ENSGACT00000001307 || ENSGACT00000016611 || ENSGACT00000000422 || ENSGACT00000002913 || ENSGACT00000019022 || ENSGACT00000012405	ADAM metallopeptidase with thrombospondin type 1 motif, 17 [Source:HGNC Symbol;Acc:17109] || platelet-activating factor acetylhydrolase 1b, catalytic subunit 3 (29kDa) [Source:HGNC Symbol;Acc:8576]	scaffold_112 || scaffold_98 || groupXX || scaffold_1289 || scaffold_167 || groupXXI
consensus13337_62	79.8
consensus71732_68	79.8
consensus70121_79	79.8	gi|354457497|gb|AGKD01001552.1| || gi|354027457|gb|AGKD01431013.1| || gi|354395397|gb|AGKD01063639.1|	ENSGACT00000023893 || ENSGACT00000027615 || ENSGACT00000020581	rabphilin 3A homolog (mouse) [Source:HGNC Symbol;Acc:17056] || double C2-like domains, beta [Source:HGNC Symbol;Acc:2986]	groupIX || groupVII || groupXIV
consensus111861_78	79.8
consensus151381_67	79.8	gi|354344283|gb|AGKD01114458.1|	ENSGACT00000017971 || ENSGACT00000021414	slit homolog 2 (Drosophila) [Source:HGNC Symbol;Acc:11086] || sema domain, transmembrane domain (TM), and cytoplasmic domain, (semaphorin) 6C [Source:HGNC Symbol;Acc:10740]	groupIX || groupXX
consensus39902_37	79.8
consensus70122_94	79.8
consensus71491_50	79.8	gi|354434117|gb|AGKD01024919.1|	ENSGACT00000027365	neurexin 2 [Source:HGNC Symbol;Acc:8009]	groupVII
consensus159341_57	79.8
consensus61726_23	79.8
consensus185270_63	79.8	gi|354425054|gb|AGKD01033982.1|	ENSGACT00000027616 || ENSGACT00000029177	GATS protein-like 1 [Source:HGNC Symbol;Acc:37072] || Small nucleolar RNA SNORA8 [Source:RFAM;Acc:RF00393]	groupVII || scaffold_101
consensus94308_18	79.8
consensus69950_49	79.8	gi|354426310|gb|AGKD01032726.1|	ENSGACT00000023696 || ENSGACT00000023700		groupIV
consensus132360_73	79.8	gi|354077558|gb|AGKD01380912.1| || gi|354457554|gb|AGKD01001495.1| || gi|354452616|gb|AGKD01006429.1|	ENSGACT00000014185 || ENSGACT00000027518	neural cell adhesion molecule 1 [Source:HGNC Symbol;Acc:7656]	groupVII || groupI
consensus61674_11	79.8	gi|354458626|gb|AGKD01000423.1|	ENSGACT00000027567 || ENSGACT00000027566 || ENSGACT00000027569 || ENSGACT00000027568	arginyl-tRNA synthetase [Source:HGNC Symbol;Acc:9870] || WW and C2 domain containing 1 [Source:HGNC Symbol;Acc:29435]	groupVII
consensus28192_30	79.8	gi|354432990|gb|AGKD01026046.1|	ENSGACT00000001085 || ENSGACT00000015891 || ENSGACT00000015885 || ENSGACT00000027366	phosphorylase, glycogen, liver [Source:HGNC Symbol;Acc:9725] || phosphorylase, glycogen, muscle [Source:HGNC Symbol;Acc:9726]	groupXV || scaffold_47 || groupVII
consensus8047_87	79.8	gi|354362257|gb|AGKD01096779.1|	ENSGACT00000026685 || ENSGACT00000012761	spindle and kinetochore associated complex subunit 2 pseudogene 1 [Source:HGNC Symbol;Acc:23122]	groupVII || groupX
consensus15692_79	79.8	gi|354088792|gb|AGKD01369678.1| || gi|353991178|gb|AGKD01467292.1|	ENSGACT00000017538 || ENSGACT00000017541 || ENSGACT00000027560 || ENSGACT00000000595 || ENSGACT00000000592	peptide YY [Source:HGNC Symbol;Acc:9748] || triadin [Source:HGNC Symbol;Acc:12261]	scaffold_80 || groupVII || groupXVIII
consensus151187_68	79.8	gi|354447551|gb|AGKD01011491.1|	ENSGACT00000015490 || ENSGACT00000015499	retinoid X receptor, gamma [Source:HGNC Symbol;Acc:10479]	groupVIII
consensus182915_49	79.8
consensus41213_42	79.8
consensus128301_85	79.8	gi|354426310|gb|AGKD01032726.1|	ENSGACT00000023696 || ENSGACT00000023700		groupIV
consensus172978_16	79.8	gi|354413002|gb|AGKD01046034.1|	ENSGACT00000026041 || ENSGACT00000026045	phospholipase A2-activating protein [Source:HGNC Symbol;Acc:9043]	groupVII
consensus9552_2962_pair_1_length_545_158	79.8	gi|354425054|gb|AGKD01033982.1|	ENSGACT00000027616 || ENSGACT00000029177	GATS protein-like 1 [Source:HGNC Symbol;Acc:37072] || Small nucleolar RNA SNORA8 [Source:RFAM;Acc:RF00393]	groupVII || scaffold_101
consensus18357_7	79.8
consensus175223_76	82.59
consensus60789_11	82.59
consensus59360_10	82.59	gi|353996720|gb|AGKD01461750.1| || gi|354456506|gb|AGKD01002540.1|	ENSGACT00000023159 || ENSGACT00000012207 || ENSGACT00000023154 || ENSGACT00000023155	sphingomyelin synthase 2 [Source:HGNC Symbol;Acc:28395] || 3'-phosphoadenosine 5'-phosphosulfate synthase 1 [Source:HGNC Symbol;Acc:8603] || 3'-phosphoadenosine 5'-phosphosulfate synthase 2 [Source:HGNC Symbol;Acc:8604]	groupIX || groupVI
consensus146030_92	85.49
consensus22408_3052_pair_1_length_573_194	85.49	gi|354411486|gb|AGKD01047550.1| || gi|354426212|gb|AGKD01032824.1|	ENSGACT00000018189 || ENSGACT00000010572 || ENSGACT00000026937 || ENSGACT00000023695	cyclic nucleotide gated channel alpha 3 [Source:HGNC Symbol;Acc:2150] || lymphocyte cytosolic protein 1 (L-plastin) [Source:HGNC Symbol;Acc:6528] || cyclic nucleotide gated channel alpha 1 [Source:HGNC Symbol;Acc:2148] || plastin 3 [Source:HGNC Symbol;Acc:9091]	groupVIII || groupVII || groupXVI || groupIX
consensus18336_54	85.49
consensus14201_76	89.75
consensus151369_44	101.4	gi|354391718|gb|AGKD01067318.1| || gi|354444162|gb|AGKD01014880.1|	ENSGACT00000002425 || ENSGACT00000002433 || ENSGACT00000015123		scaffold_132 || groupI
consensus44192_62	105.66
consensus56030_79	109.17
consensus122267_55	109.17	gi|354307517|gb|AGKD01151011.1|	ENSGACT00000027658	folliculin interacting protein 1 [Source:HGNC Symbol;Acc:29418]	groupVII
consensus93864_29	112.3
consensus138050_52	112.3	gi|354402797|gb|AGKD01056239.1|	ENSGACT00000026395 || ENSGACT00000026901	fibroblast growth factor 11 [Source:HGNC Symbol;Acc:3667]	groupVII
LG30
SNP	Position	Salmon_Genome_Contig	Stickleback_transcripts_associated_with_SNP	Stickleback_Gene_names_associated_with_SNP	Stickleback_Linkage_Group
consensus173488_49	0
consensus26021_56	12.76	gi|354359180|gb|AGKD01099856.1|	ENSGACT00000013954 || ENSGACT00000013979	G protein-coupled receptor 98 [Source:HGNC Symbol;Acc:17416]	groupXIII
consensus38081_49	12.76
consensus64238_39	12.76
consensus118831_38	12.76
consensus151791_52	12.76
consensus141000_35	12.76
consensus112147_20	25.61
consensus170666_67	25.61
consensus162364_52	25.61
consensus168763_2867_pair_1_length_546_177	31.26	gi|354379690|gb|AGKD01079346.1|	ENSGACT00000006712 || ENSGACT00000006839	myosin IIIA [Source:HGNC Symbol;Acc:7601] || myosin IIIB [Source:HGNC Symbol;Acc:15576]	groupXXI || groupXVI
consensus31856_54	31.26	gi|354446383|gb|AGKD01012659.1|	ENSGACT00000019432 || ENSGACT00000019443		groupXIII
consensus66160_45	31.26
consensus106325_18	31.26	gi|354280418|gb|AGKD01178110.1|	ENSGACT00000011239 || ENSGACT00000011223	calcium channel, voltage-dependent, alpha 2/delta subunit 4 [Source:HGNC Symbol;Acc:20202]	groupXIX
consensus93150_32	31.26
consensus138957_23	31.26	gi|354446963|gb|AGKD01012079.1|	ENSGACT00000017067 || ENSGACT00000010156	kinesin family member 21B [Source:HGNC Symbol;Acc:29442] || SH2 domain containing 1B [Source:HGNC Symbol;Acc:30416]	groupXVII || scaffold_126
consensus55695_36	31.26		ENSGACT00000018621 || ENSGACT00000018617	transforming growth factor, beta 2 [Source:HGNC Symbol;Acc:11768]	groupXX
consensus62718_71	31.26	gi|354419288|gb|AGKD01039748.1|	ENSGACT00000003031	biogenesis of lysosomal organelles complex-1, subunit 5, muted [Source:HGNC Symbol;Acc:18561]	groupXXI
consensus52354_70	31.27
consensus8155_59	31.27
consensus119048_21	31.27	gi|354439504|gb|AGKD01019536.1|	ENSGACT00000002522 || ENSGACT00000002526	ankyrin repeat and sterile alpha motif domain containing 6 [Source:HGNC Symbol;Acc:26724]	groupXXI
consensus117014_33	31.27	gi|354349157|gb|AGKD01109584.1|	ENSGACT00000021296 || ENSGACT00000021298	paired box 5 [Source:HGNC Symbol;Acc:8619]	groupIX
consensus159483_29	31.27	gi|354249349|gb|AGKD01209178.1| || gi|354426186|gb|AGKD01032850.1|	ENSGACT00000006340 || ENSGACT00000006352	DnaJ (Hsp40) homolog, subfamily C, member 13 [Source:HGNC Symbol;Acc:30343]	groupXXI
consensus90550_27	31.27
consensus95756_68	31.27	gi|354441743|gb|AGKD01017299.1| || gi|354259364|gb|AGKD01199163.1|	ENSGACT00000006547 || ENSGACT00000006551		groupXXI
consensus132930_45	31.27
consensus21889_61	31.27
consensus21889_62	31.27
consensus76939_84	31.27
consensus43962_17	31.27	gi|354310362|gb|AGKD01148166.1|	ENSGACT00000003161 || ENSGACT00000024640	myotubularin related protein 7 [Source:HGNC Symbol;Acc:7454] || myotubularin related protein 6 [Source:HGNC Symbol;Acc:7453]	groupXXI || groupIV
consensus160455_74	31.27	gi|354441743|gb|AGKD01017299.1| || gi|354259364|gb|AGKD01199163.1|	ENSGACT00000006547 || ENSGACT00000006551		groupXXI
consensus95756_73	31.27	gi|354441743|gb|AGKD01017299.1| || gi|354259364|gb|AGKD01199163.1|	ENSGACT00000006547 || ENSGACT00000006551		groupXXI
consensus86666_63	31.27
consensus5906_45	35.69
consensus45654_44	40.34
consensus108214_91	43.59	gi|354449754|gb|AGKD01009289.1| || gi|354386239|gb|AGKD01072797.1|	ENSGACT00000024700 || ENSGACT00000006602 || ENSGACT00000024699 || ENSGACT00000005800	neurofibromin 1 [Source:HGNC Symbol;Acc:7765] || SRC kinase signaling inhibitor 1 [Source:HGNC Symbol;Acc:29506]	groupVII || groupI || groupV
LG31
SNP	Position	Salmon_Genome_Contig	Stickleback_transcripts_associated_with_SNP	Stickleback_Gene_names_associated_with_SNP	Stickleback_Linkage_Group
consensus18283_23	0
consensus33206_12	4.03
consensus33206_93	4.03
consensus80862_76	7.4	gi|354456428|gb|AGKD01002618.1|	ENSGACT00000003987 || ENSGACT00000013715	chromosome 2 open reading frame 40 [Source:HGNC Symbol;Acc:24642] || splicing factor 3b, subunit 5, 10kDa [Source:HGNC Symbol;Acc:21083]	groupVI || groupXVI
consensus51122_76	7.4	gi|354412919|gb|AGKD01046117.1| || gi|354457910|gb|AGKD01001139.1|	ENSGACT00000006819 || ENSGACT00000006940 || ENSGACT00000006811	tripartite motif containing 65 [Source:HGNC Symbol;Acc:27316] || ferredoxin reductase [Source:HGNC Symbol;Acc:3642]	groupV
consensus39046_27	7.4
consensus12906_32	13.72
consensus15313_70	13.72	gi|354346776|gb|AGKD01111965.1|	ENSGACT00000008673 || ENSGACT00000004958	thyroid hormone receptor, alpha [Source:HGNC Symbol;Acc:11796]	groupV || groupXI
consensus53389_74	13.72
consensus22962_92	13.72		ENSGACT00000018639	mitogen-activated protein kinase 8 interacting protein 1 [Source:HGNC Symbol;Acc:6882]	groupXIX
consensus95907_49	13.72	gi|354422135|gb|AGKD01036901.1| || gi|354286388|gb|AGKD01172140.1| || gi|354400940|gb|AGKD01058096.1|	ENSGACT00000019136 || ENSGACT00000009939 || ENSGACT00000021416	ligand dependent nuclear receptor corepressor [Source:HGNC Symbol;Acc:29503] || ligand dependent nuclear receptor corepressor-like [Source:HGNC Symbol;Acc:30776] || solute carrier family 4, sodium bicarbonate cotransporter, member 4 [Source:HGNC Symbol;Acc:11030]	groupVI || groupXIII || groupIX
consensus49843_86	13.72
consensus62167_29	13.72
consensus148275_79	13.72	gi|354453525|gb|AGKD01005521.1|	ENSGACT00000007188 || ENSGACT00000003631	mutS homolog 2, colon cancer, nonpolyposis type 1 (E. coli) [Source:HGNC Symbol;Acc:7325] || mutS homolog 6 (E. coli) [Source:HGNC Symbol;Acc:7329]	groupVI || groupV
consensus48501_15	13.72
consensus28062_61	13.72
consensus183477_10	13.72	gi|354457604|gb|AGKD01001445.1|	ENSGACT00000009194 || ENSGACT00000013979	G protein-coupled receptor 98 [Source:HGNC Symbol;Acc:17416]	groupXIII || groupXVIII
consensus92088_76	13.72	gi|354321842|gb|AGKD01136686.1|	ENSGACT00000001507 || ENSGACT00000004539	discs, large homolog 4 (Drosophila) [Source:HGNC Symbol;Acc:2903] || WD repeat domain 11 [Source:HGNC Symbol;Acc:13831]	groupVI || scaffold_129
consensus25372_43	13.72
consensus127135_48	13.72
consensus49807_3502_pair_1_length_382_171	13.72
consensus523_89	13.72
consensus56875_65	13.72
consensus23635_92	13.72
consensus101348_30	13.72
consensus61017_23	13.72
consensus36735_87	13.72
consensus35802_23	13.72		ENSGACT00000008974 || ENSGACT00000008967	family with sequence similarity 184, member A [Source:HGNC Symbol;Acc:20991]	groupXVIII
consensus15313_69	13.72	gi|354346776|gb|AGKD01111965.1|	ENSGACT00000008673 || ENSGACT00000004958	thyroid hormone receptor, alpha [Source:HGNC Symbol;Acc:11796]	groupV || groupXI
consensus105429_71	13.72	gi|354389145|gb|AGKD01069891.1| || gi|354453385|gb|AGKD01005660.1|	ENSGACT00000021391 || ENSGACT00000021396	UDP-N-acetyl-alpha-D-galactosamine:polypeptide N-acetylgalactosaminyltransferase 2 (GalNAc-T2) [Source:HGNC Symbol;Acc:4124] || URB2 ribosome biogenesis 2 homolog (S. cerevisiae) [Source:HGNC Symbol;Acc:28967]	groupII
consensus19034_70	13.72
consensus33236_90	13.72
consensus132978_88	13.72	gi|354294061|gb|AGKD01164467.1| || gi|354442007|gb|AGKD01017035.1|	ENSGACT00000009796 || ENSGACT00000005962 || ENSGACT00000005976 || ENSGACT00000006038	transmembrane protein 184B [Source:HGNC Symbol;Acc:1310] || DMC1 dosage suppressor of mck1 homolog, meiosis-specific homologous recombination (yeast) [Source:HGNC Symbol;Acc:2927]	groupV || groupXI
consensus132978_89	13.72	gi|354294061|gb|AGKD01164467.1| || gi|354442007|gb|AGKD01017035.1|	ENSGACT00000009796 || ENSGACT00000005962 || ENSGACT00000005976 || ENSGACT00000006038	transmembrane protein 184B [Source:HGNC Symbol;Acc:1310] || DMC1 dosage suppressor of mck1 homolog, meiosis-specific homologous recombination (yeast) [Source:HGNC Symbol;Acc:2927]	groupV || groupXI
consensus148275_38	13.72	gi|354453525|gb|AGKD01005521.1|	ENSGACT00000007188 || ENSGACT00000003631	mutS homolog 2, colon cancer, nonpolyposis type 1 (E. coli) [Source:HGNC Symbol;Acc:7325] || mutS homolog 6 (E. coli) [Source:HGNC Symbol;Acc:7329]	groupVI || groupV
consensus103452_26	13.72	gi|354455755|gb|AGKD01003291.1|	ENSGACT00000019477 || ENSGACT00000000054	transmembrane protein 68 [Source:HGNC Symbol;Acc:26510]	scaffold_89 || groupIII
consensus61328_18	13.72	gi|354321440|gb|AGKD01137088.1|	ENSGACT00000001503 || ENSGACT00000002078	peroxisomal biogenesis factor 5-like [Source:HGNC Symbol;Acc:30024] || protein tyrosine phosphatase, receptor type, M [Source:HGNC Symbol;Acc:9675]	scaffold_120 || scaffold_146
consensus122392_44	13.72
consensus94201_54	13.72
consensus94201_53	13.72
consensus131363_89	17.47	gi|354430594|gb|AGKD01028442.1|	ENSGACT00000008643 || ENSGACT00000008636	v-erb-a erythroblastic leukemia viral oncogene homolog 4 (avian) [Source:HGNC Symbol;Acc:3432]	groupXVI
consensus122365_70	21.69	gi|354196111|gb|AGKD01262375.1|	ENSGACT00000004348 || ENSGACT00000004339	sidekick cell adhesion molecule 2 [Source:HGNC Symbol;Acc:19308]	groupV
LG32
SNP	Position	Salmon_Genome_Contig	Stickleback_transcripts_associated_with_SNP	Stickleback_Gene_names_associated_with_SNP	Stickleback_Linkage_Group
consensus74717_95	0
consensus14237_24	4.52
consensus106236_30	20.21
consensus134758_59	20.21	gi|354291367|gb|AGKD01167161.1| || gi|354449967|gb|AGKD01009078.1|	ENSGACT00000001655 || ENSGACT00000001662 || ENSGACT00000001663 || ENSGACT00000001661	WD repeat domain 82 [Source:HGNC Symbol;Acc:28826] || cytokine-inducible SH2-containing protein [Source:RefSeq peptide;Acc:NP_001254606]	scaffold_27
consensus79836_57	20.21	gi|354457716|gb|AGKD01001333.1| || gi|354406002|gb|AGKD01053034.1|	ENSGACT00000012330 || ENSGACT00000005376 || ENSGACT00000005371	ADAM metallopeptidase with thrombospondin type 1 motif, 9 [Source:HGNC Symbol;Acc:13202] || ADAM metallopeptidase with thrombospondin type 1 motif, 20 [Source:HGNC Symbol;Acc:17178]	groupXIX || groupXVII
consensus106236_49	20.21
consensus145705_18	23.13
consensus141688_24	23.13	gi|354018627|gb|AGKD01439843.1| || gi|354005154|gb|AGKD01453316.1| || gi|354454424|gb|AGKD01004622.1|	ENSGACT00000016388 || ENSGACT00000000653 || ENSGACT00000016290 || ENSGACT00000023162	ER degradation enhancer, mannosidase alpha-like 1 [Source:HGNC Symbol;Acc:18967] || ER degradation enhancer, mannosidase alpha-like 2 [Source:HGNC Symbol;Acc:15877] || guanine nucleotide binding protein (G protein), alpha transducing activity polypeptide 1 [Source:HGNC Symbol;Acc:4393]	scaffold_139 || groupXVII || groupXIV
consensus74687_13	23.13	gi|354424063|gb|AGKD01034973.1|	ENSGACT00000004394	calcium channel, voltage-dependent, N type, alpha 1B subunit [Source:HGNC Symbol;Acc:1389]	groupXIII
consensus158378_62	23.13
consensus93940_65	23.13	gi|354405183|gb|AGKD01053853.1|	ENSGACT00000007438 || ENSGACT00000012399	homeobox C13 [Source:HGNC Symbol;Acc:5125]	groupXII || groupXI
consensus13169_80	23.13	gi|354432219|gb|AGKD01026817.1| || gi|354389956|gb|AGKD01069080.1|	ENSGACT00000001802 || ENSGACT00000001800 || ENSGACT00000015399	Ca++-dependent secretion activator [Source:HGNC Symbol;Acc:1426]	groupXVII || scaffold_27
consensus93940_69	23.13	gi|354405183|gb|AGKD01053853.1|	ENSGACT00000007438 || ENSGACT00000012399	homeobox C13 [Source:HGNC Symbol;Acc:5125]	groupXII || groupXI
[truncated: 45 more rows]

## Sheet: Br6_Female
LG01
[truncated: 1,489 more rows]

## Sheet: Br6_Male
LG01
[truncated: 1,874 more rows]
