# Supplementary material for: Linkage maps of the Atlantic salmon (Salmo salar) genome derived from RAD sequencing
Source: BMC Genomics. 2014 Feb 27;15:166. doi: 10.1186/1471-2164-15-166 (PMC4028894; doi:10.1186/1471-2164-15-166)
Supplement: Additional file 5 — 4,367 Atlantic salmon reference genome contigs and the Atlantic salmon linkage groups to which they map. [file 1471-2164-15-166-S5.TXT]

Atlantic salmon Linkage Group	Atlantic salmon Genome Contig
1	gi|354454481|gb|AGKD01004565.1|
	gi|354452901|gb|AGKD01006144.1|
	gi|354452658|gb|AGKD01006387.1|
	gi|354452517|gb|AGKD01006528.1|
	gi|354439019|gb|AGKD01020021.1|
	gi|354436122|gb|AGKD01022914.1|
	gi|354430099|gb|AGKD01028937.1|
	gi|354424286|gb|AGKD01034750.1|
	gi|354422284|gb|AGKD01036752.1|
	gi|354411409|gb|AGKD01047627.1|
	gi|354411335|gb|AGKD01047701.1|
	gi|354403837|gb|AGKD01055199.1|
	gi|354396089|gb|AGKD01062947.1|
	gi|354390149|gb|AGKD01068887.1|
	gi|354369189|gb|AGKD01089847.1|
	gi|354367714|gb|AGKD01091322.1|
	gi|354351282|gb|AGKD01107754.1|
	gi|354341036|gb|AGKD01117705.1|
	gi|354338222|gb|AGKD01120519.1|
	gi|354284072|gb|AGKD01174456.1|
	gi|354260531|gb|AGKD01197996.1|
	gi|354249630|gb|AGKD01208897.1|
	gi|354238120|gb|AGKD01220407.1|
	gi|354204573|gb|AGKD01253913.1|
	gi|354169192|gb|AGKD01289294.1|
	gi|354130823|gb|AGKD01327663.1|
	gi|354065568|gb|AGKD01392902.1|
	gi|354458588|gb|AGKD01000461.1|
	gi|354458496|gb|AGKD01000553.1|
	gi|354457924|gb|AGKD01001125.1|
	gi|354456848|gb|AGKD01002199.1|
	gi|354455488|gb|AGKD01003558.1|
	gi|354455390|gb|AGKD01003656.1|
	gi|354455002|gb|AGKD01004044.1|
	gi|354454407|gb|AGKD01004639.1|
	gi|354453440|gb|AGKD01005606.1|
	gi|354453410|gb|AGKD01005635.1|
	gi|354453289|gb|AGKD01005756.1|
	gi|354453089|gb|AGKD01005956.1|
	gi|354452626|gb|AGKD01006419.1|
	gi|354451863|gb|AGKD01007182.1|
	gi|354451703|gb|AGKD01007342.1|
	gi|354450880|gb|AGKD01008165.1|
	gi|354450702|gb|AGKD01008343.1|
	gi|354449988|gb|AGKD01009057.1|
	gi|354449923|gb|AGKD01009122.1|
	gi|354449187|gb|AGKD01009856.1|
	gi|354447366|gb|AGKD01011676.1|
	gi|354447132|gb|AGKD01011910.1|
	gi|354445807|gb|AGKD01013235.1|
	gi|354445800|gb|AGKD01013242.1|
	gi|354445545|gb|AGKD01013497.1|
	gi|354445399|gb|AGKD01013643.1|
	gi|354445157|gb|AGKD01013885.1|
	gi|354444576|gb|AGKD01014466.1|
	gi|354443589|gb|AGKD01015453.1|
	gi|354442971|gb|AGKD01016071.1|
	gi|354442263|gb|AGKD01016779.1|
	gi|354441994|gb|AGKD01017048.1|
	gi|354440353|gb|AGKD01018689.1|
	gi|354438343|gb|AGKD01020695.1|
	gi|354436143|gb|AGKD01022893.1|
	gi|354434395|gb|AGKD01024641.1|
	gi|354433761|gb|AGKD01025275.1|
	gi|354433490|gb|AGKD01025546.1|
	gi|354432861|gb|AGKD01026175.1|
	gi|354432522|gb|AGKD01026514.1|
	gi|354431023|gb|AGKD01028013.1|
	gi|354429580|gb|AGKD01029456.1|
	gi|354428529|gb|AGKD01030507.1|
	gi|354427359|gb|AGKD01031677.1|
	gi|354425153|gb|AGKD01033883.1|
	gi|354424917|gb|AGKD01034119.1|
	gi|354423486|gb|AGKD01035550.1|
	gi|354422472|gb|AGKD01036564.1|
	gi|354421845|gb|AGKD01037191.1|
	gi|354421632|gb|AGKD01037404.1|
	gi|354421603|gb|AGKD01037433.1|
	gi|354420642|gb|AGKD01038394.1|
	gi|354419484|gb|AGKD01039552.1|
	gi|354418574|gb|AGKD01040462.1|
	gi|354418389|gb|AGKD01040647.1|
	gi|354416738|gb|AGKD01042298.1|
	gi|354416335|gb|AGKD01042701.1|
	gi|354416193|gb|AGKD01042843.1|
	gi|354416189|gb|AGKD01042847.1|
	gi|354415791|gb|AGKD01043245.1|
	gi|354415249|gb|AGKD01043787.1|
	gi|354414538|gb|AGKD01044498.1|
	gi|354413953|gb|AGKD01045083.1|
	gi|354413339|gb|AGKD01045697.1|
	gi|354411924|gb|AGKD01047112.1|
	gi|354404971|gb|AGKD01054065.1|
	gi|354404933|gb|AGKD01054103.1|
	gi|354404726|gb|AGKD01054310.1|
	gi|354402533|gb|AGKD01056503.1|
	gi|354399372|gb|AGKD01059664.1|
	gi|354397880|gb|AGKD01061156.1|
	gi|354396972|gb|AGKD01062064.1|
	gi|354396010|gb|AGKD01063026.1|
	gi|354395291|gb|AGKD01063745.1|
	gi|354393805|gb|AGKD01065231.1|
	gi|354393790|gb|AGKD01065246.1|
	gi|354393557|gb|AGKD01065479.1|
	gi|354391604|gb|AGKD01067432.1|
	gi|354389571|gb|AGKD01069465.1|
	gi|354387623|gb|AGKD01071413.1|
	gi|354386209|gb|AGKD01072827.1|
	gi|354384382|gb|AGKD01074654.1|
	gi|354383472|gb|AGKD01075564.1|
	gi|354382525|gb|AGKD01076511.1|
	gi|354382347|gb|AGKD01076689.1|
	gi|354382049|gb|AGKD01076987.1|
	gi|354380969|gb|AGKD01078067.1|
	gi|354377808|gb|AGKD01081228.1|
	gi|354375866|gb|AGKD01083170.1|
	gi|354373778|gb|AGKD01085258.1|
	gi|354371638|gb|AGKD01087398.1|
	gi|354367268|gb|AGKD01091768.1|
	gi|354366695|gb|AGKD01092341.1|
	gi|354362375|gb|AGKD01096661.1|
	gi|354359402|gb|AGKD01099634.1|
	gi|354358052|gb|AGKD01100984.1|
	gi|354357078|gb|AGKD01101958.1|
	gi|354356139|gb|AGKD01102897.1|
	gi|354355601|gb|AGKD01103435.1|
	gi|354348224|gb|AGKD01110517.1|
	gi|354347669|gb|AGKD01111072.1|
	gi|354346267|gb|AGKD01112474.1|
	gi|354342705|gb|AGKD01116036.1|
	gi|354338303|gb|AGKD01120438.1|
	gi|354338206|gb|AGKD01120535.1|
	gi|354332755|gb|AGKD01125773.1|
	gi|354331315|gb|AGKD01127213.1|
	gi|354328251|gb|AGKD01130277.1|
	gi|354325720|gb|AGKD01132808.1|
	gi|354324922|gb|AGKD01133606.1|
	gi|354324756|gb|AGKD01133772.1|
	gi|354322926|gb|AGKD01135602.1|
	gi|354317917|gb|AGKD01140611.1|
	gi|354307316|gb|AGKD01151212.1|
	gi|354305286|gb|AGKD01153242.1|
	gi|354304988|gb|AGKD01153540.1|
	gi|354301181|gb|AGKD01157347.1|
	gi|354296370|gb|AGKD01162158.1|
	gi|354294735|gb|AGKD01163793.1|
	gi|354294135|gb|AGKD01164393.1|
	gi|354278071|gb|AGKD01180457.1|
	gi|354276965|gb|AGKD01181563.1|
	gi|354270360|gb|AGKD01188167.1|
	gi|354267694|gb|AGKD01190833.1|
	gi|354265669|gb|AGKD01192858.1|
	gi|354262005|gb|AGKD01196522.1|
	gi|354258083|gb|AGKD01200444.1|
	gi|354255815|gb|AGKD01202712.1|
	gi|354254832|gb|AGKD01203695.1|
	gi|354253415|gb|AGKD01205112.1|
	gi|354252481|gb|AGKD01206046.1|
	gi|354247097|gb|AGKD01211430.1|
	gi|354247023|gb|AGKD01211504.1|
	gi|354246583|gb|AGKD01211944.1|
	gi|354222517|gb|AGKD01235969.1|
	gi|354216808|gb|AGKD01241678.1|
	gi|354205038|gb|AGKD01253448.1|
	gi|354198759|gb|AGKD01259727.1|
	gi|354195589|gb|AGKD01262897.1|
	gi|354173658|gb|AGKD01284828.1|
	gi|354173631|gb|AGKD01284855.1|
	gi|354150238|gb|AGKD01308248.1|
	gi|354132771|gb|AGKD01325715.1|
	gi|354126170|gb|AGKD01332316.1|
	gi|354076933|gb|AGKD01381537.1|
	gi|354048426|gb|AGKD01410044.1|
	gi|354010913|gb|AGKD01447557.1|
	gi|353998811|gb|AGKD01459659.1|
	gi|353984047|gb|AGKD01474423.1|
	gi|353981458|gb|AGKD01477012.1|
2	gi|354436869|gb|AGKD01022167.1|
	gi|354419052|gb|AGKD01039984.1|
	gi|354313187|gb|AGKD01145341.1|
	gi|354457329|gb|AGKD01001720.1|
	gi|354453256|gb|AGKD01005789.1|
	gi|354451627|gb|AGKD01007418.1|
	gi|354449613|gb|AGKD01009430.1|
	gi|354443616|gb|AGKD01015426.1|
	gi|354442684|gb|AGKD01016358.1|
	gi|354442114|gb|AGKD01016928.1|
	gi|354439148|gb|AGKD01019892.1|
	gi|354439011|gb|AGKD01020027.1|
	gi|354438306|gb|AGKD01020732.1|
	gi|354429664|gb|AGKD01029372.1|
	gi|354424233|gb|AGKD01034803.1|
	gi|354421115|gb|AGKD01037921.1|
	gi|354420491|gb|AGKD01038545.1|
	gi|354417379|gb|AGKD01041657.1|
	gi|354414646|gb|AGKD01044390.1|
	gi|354414136|gb|AGKD01044900.1|
	gi|354411154|gb|AGKD01047882.1|
	gi|354410673|gb|AGKD01048363.1|
	gi|354403872|gb|AGKD01055164.1|
	gi|354402972|gb|AGKD01056064.1|
	gi|354397023|gb|AGKD01062013.1|
	gi|354393359|gb|AGKD01065677.1|
	gi|354392863|gb|AGKD01066173.1|
	gi|354392266|gb|AGKD01066770.1|
	gi|354386533|gb|AGKD01072503.1|
	gi|354374157|gb|AGKD01084879.1|
	gi|354372169|gb|AGKD01086867.1|
	gi|354370366|gb|AGKD01088670.1|
	gi|354368789|gb|AGKD01090247.1|
	gi|354368014|gb|AGKD01091022.1|
	gi|354367106|gb|AGKD01091930.1|
	gi|354357403|gb|AGKD01101633.1|
	gi|354353487|gb|AGKD01105549.1|
	gi|354350661|gb|AGKD01108375.1|
	gi|354342038|gb|AGKD01116703.1|
	gi|354322796|gb|AGKD01135732.1|
	gi|354316827|gb|AGKD01141701.1|
	gi|354315437|gb|AGKD01143091.1|
	gi|354314626|gb|AGKD01143902.1|
	gi|354309353|gb|AGKD01149175.1|
	gi|354288177|gb|AGKD01170351.1|
	gi|354254295|gb|AGKD01204232.1|
	gi|354241322|gb|AGKD01217205.1|
	gi|354217981|gb|AGKD01240505.1|
	gi|354198903|gb|AGKD01259583.1|
	gi|354135419|gb|AGKD01323067.1|
	gi|354099516|gb|AGKD01358954.1|
	gi|354092168|gb|AGKD01366302.1|
	gi|354090613|gb|AGKD01367857.1|
	gi|354074966|gb|AGKD01383504.1|
	gi|354072429|gb|AGKD01386041.1|
	gi|354023360|gb|AGKD01435110.1|
	gi|354015186|gb|AGKD01443284.1|
	gi|354458813|gb|AGKD01000236.1|
	gi|354458499|gb|AGKD01000550.1|
	gi|354458208|gb|AGKD01000841.1|
	gi|354458023|gb|AGKD01001026.1|
	gi|354457762|gb|AGKD01001287.1|
	gi|354457411|gb|AGKD01001638.1|
	gi|354457035|gb|AGKD01002014.1|
	gi|354456623|gb|AGKD01002423.1|
	gi|354456246|gb|AGKD01002800.1|
	gi|354455688|gb|AGKD01003358.1|
	gi|354455391|gb|AGKD01003655.1|
	gi|354455217|gb|AGKD01003829.1|
	gi|354454573|gb|AGKD01004473.1|
	gi|354454419|gb|AGKD01004627.1|
	gi|354453949|gb|AGKD01005097.1|
	gi|354453821|gb|AGKD01005225.1|
	gi|354453282|gb|AGKD01005763.1|
	gi|354453208|gb|AGKD01005837.1|
	gi|354452769|gb|AGKD01006276.1|
	gi|354452052|gb|AGKD01006993.1|
	gi|354451857|gb|AGKD01007188.1|
	gi|354451389|gb|AGKD01007656.1|
	gi|354451174|gb|AGKD01007871.1|
	gi|354450955|gb|AGKD01008090.1|
	gi|354450744|gb|AGKD01008301.1|
	gi|354450343|gb|AGKD01008702.1|
	gi|354448703|gb|AGKD01010340.1|
	gi|354448355|gb|AGKD01010688.1|
	gi|354445739|gb|AGKD01013303.1|
	gi|354445327|gb|AGKD01013715.1|
	gi|354445228|gb|AGKD01013814.1|
	gi|354444895|gb|AGKD01014147.1|
	gi|354444743|gb|AGKD01014299.1|
	gi|354444725|gb|AGKD01014317.1|
	gi|354443095|gb|AGKD01015947.1|
	gi|354442098|gb|AGKD01016944.1|
	gi|354441830|gb|AGKD01017212.1|
	gi|354441353|gb|AGKD01017689.1|
	gi|354439998|gb|AGKD01019042.1|
	gi|354438715|gb|AGKD01020323.1|
	gi|354437411|gb|AGKD01021625.1|
	gi|354437198|gb|AGKD01021838.1|
	gi|354437139|gb|AGKD01021897.1|
	gi|354436432|gb|AGKD01022604.1|
	gi|354435435|gb|AGKD01023601.1|
	gi|354434708|gb|AGKD01024328.1|
	gi|354433157|gb|AGKD01025879.1|
	gi|354432112|gb|AGKD01026924.1|
	gi|354431252|gb|AGKD01027784.1|
	gi|354429260|gb|AGKD01029776.1|
	gi|354429151|gb|AGKD01029885.1|
	gi|354428917|gb|AGKD01030119.1|
	gi|354428829|gb|AGKD01030207.1|
	gi|354427116|gb|AGKD01031920.1|
	gi|354426802|gb|AGKD01032234.1|
	gi|354426387|gb|AGKD01032649.1|
	gi|354424116|gb|AGKD01034920.1|
	gi|354423423|gb|AGKD01035613.1|
	gi|354423274|gb|AGKD01035762.1|
	gi|354422944|gb|AGKD01036092.1|
	gi|354422796|gb|AGKD01036240.1|
	gi|354422562|gb|AGKD01036474.1|
	gi|354422340|gb|AGKD01036696.1|
	gi|354421877|gb|AGKD01037159.1|
	gi|354421074|gb|AGKD01037962.1|
	gi|354420148|gb|AGKD01038888.1|
	gi|354419268|gb|AGKD01039768.1|
	gi|354418918|gb|AGKD01040118.1|
	gi|354418827|gb|AGKD01040209.1|
	gi|354418783|gb|AGKD01040253.1|
	gi|354417712|gb|AGKD01041324.1|
	gi|354416502|gb|AGKD01042534.1|
	gi|354416325|gb|AGKD01042711.1|
	gi|354416304|gb|AGKD01042732.1|
	gi|354416273|gb|AGKD01042763.1|
	gi|354415664|gb|AGKD01043372.1|
	gi|354415486|gb|AGKD01043550.1|
	gi|354415172|gb|AGKD01043864.1|
	gi|354414826|gb|AGKD01044210.1|
	gi|354414824|gb|AGKD01044212.1|
	gi|354414300|gb|AGKD01044736.1|
	gi|354413809|gb|AGKD01045227.1|
	gi|354412305|gb|AGKD01046731.1|
	gi|354409709|gb|AGKD01049327.1|
	gi|354408887|gb|AGKD01050149.1|
	gi|354407541|gb|AGKD01051495.1|
	gi|354405958|gb|AGKD01053078.1|
	gi|354405541|gb|AGKD01053495.1|
	gi|354404741|gb|AGKD01054295.1|
	gi|354404328|gb|AGKD01054708.1|
	gi|354404211|gb|AGKD01054825.1|
	gi|354403402|gb|AGKD01055634.1|
	gi|354402803|gb|AGKD01056233.1|
	gi|354402765|gb|AGKD01056271.1|
	gi|354402632|gb|AGKD01056404.1|
	gi|354402308|gb|AGKD01056728.1|
	gi|354401250|gb|AGKD01057786.1|
	gi|354401204|gb|AGKD01057832.1|
	gi|354400437|gb|AGKD01058599.1|
	gi|354396839|gb|AGKD01062197.1|
	gi|354396709|gb|AGKD01062327.1|
	gi|354396535|gb|AGKD01062501.1|
	gi|354395197|gb|AGKD01063839.1|
	gi|354394805|gb|AGKD01064231.1|
	gi|354394525|gb|AGKD01064511.1|
	gi|354394420|gb|AGKD01064616.1|
	gi|354394278|gb|AGKD01064758.1|
	gi|354393876|gb|AGKD01065160.1|
	gi|354393335|gb|AGKD01065701.1|
	gi|354391828|gb|AGKD01067208.1|
	gi|354390520|gb|AGKD01068516.1|
	gi|354389650|gb|AGKD01069386.1|
	gi|354385675|gb|AGKD01073361.1|
	gi|354384425|gb|AGKD01074611.1|
	gi|354384059|gb|AGKD01074977.1|
	gi|354382651|gb|AGKD01076385.1|
	gi|354381950|gb|AGKD01077086.1|
	gi|354380307|gb|AGKD01078729.1|
	gi|354379513|gb|AGKD01079523.1|
	gi|354378440|gb|AGKD01080596.1|
	gi|354377887|gb|AGKD01081149.1|
	gi|354377761|gb|AGKD01081275.1|
	gi|354377594|gb|AGKD01081442.1|
	gi|354375125|gb|AGKD01083911.1|
	gi|354374236|gb|AGKD01084800.1|
	gi|354372419|gb|AGKD01086617.1|
	gi|354372016|gb|AGKD01087020.1|
	gi|354371755|gb|AGKD01087281.1|
	gi|354369693|gb|AGKD01089343.1|
	gi|354369568|gb|AGKD01089468.1|
	gi|354369130|gb|AGKD01089906.1|
	gi|354368514|gb|AGKD01090522.1|
	gi|354366468|gb|AGKD01092568.1|
	gi|354364134|gb|AGKD01094902.1|
	gi|354363818|gb|AGKD01095218.1|
	gi|354360505|gb|AGKD01098531.1|
	gi|354358480|gb|AGKD01100556.1|
	gi|354353221|gb|AGKD01105815.1|
	gi|354350092|gb|AGKD01108944.1|
	gi|354348334|gb|AGKD01110407.1|
	gi|354347986|gb|AGKD01110755.1|
	gi|354347617|gb|AGKD01111124.1|
	gi|354345715|gb|AGKD01113026.1|
	gi|354342729|gb|AGKD01116012.1|
	gi|354342435|gb|AGKD01116306.1|
	gi|354341488|gb|AGKD01117253.1|
	gi|354338940|gb|AGKD01119801.1|
	gi|354334531|gb|AGKD01123997.1|
	gi|354332104|gb|AGKD01126424.1|
	gi|354332085|gb|AGKD01126443.1|
	gi|354328938|gb|AGKD01129590.1|
	gi|354325436|gb|AGKD01133092.1|
	gi|354325040|gb|AGKD01133488.1|
	gi|354324896|gb|AGKD01133632.1|
	gi|354323225|gb|AGKD01135303.1|
	gi|354323116|gb|AGKD01135412.1|
	gi|354322130|gb|AGKD01136398.1|
	gi|354321862|gb|AGKD01136666.1|
	gi|354319919|gb|AGKD01138609.1|
	gi|354316444|gb|AGKD01142084.1|
	gi|354315357|gb|AGKD01143171.1|
	gi|354303293|gb|AGKD01155235.1|
	gi|354302849|gb|AGKD01155679.1|
	gi|354292877|gb|AGKD01165651.1|
	gi|354291371|gb|AGKD01167157.1|
	gi|354290975|gb|AGKD01167553.1|
	gi|354290631|gb|AGKD01167897.1|
	gi|354286304|gb|AGKD01172224.1|
	gi|354285436|gb|AGKD01173092.1|
	gi|354282995|gb|AGKD01175533.1|
	gi|354280367|gb|AGKD01178161.1|
	gi|354273970|gb|AGKD01184557.1|
	gi|354270719|gb|AGKD01187808.1|
	gi|354269234|gb|AGKD01189293.1|
	gi|354268075|gb|AGKD01190452.1|
	gi|354266515|gb|AGKD01192012.1|
	gi|354260956|gb|AGKD01197571.1|
	gi|354258925|gb|AGKD01199602.1|
	gi|354257036|gb|AGKD01201491.1|
	gi|354255220|gb|AGKD01203307.1|
	gi|354255118|gb|AGKD01203409.1|
	gi|354253570|gb|AGKD01204957.1|
	gi|354246864|gb|AGKD01211663.1|
	gi|354239475|gb|AGKD01219052.1|
	gi|354205627|gb|AGKD01252859.1|
	gi|354188162|gb|AGKD01270324.1|
	gi|354187884|gb|AGKD01270602.1|
	gi|354180439|gb|AGKD01278047.1|
	gi|354176365|gb|AGKD01282121.1|
	gi|354170725|gb|AGKD01287761.1|
	gi|354156743|gb|AGKD01301743.1|
	gi|354139401|gb|AGKD01319085.1|
	gi|354111457|gb|AGKD01347013.1|
	gi|354106456|gb|AGKD01352014.1|
	gi|354089904|gb|AGKD01368566.1|
	gi|354088465|gb|AGKD01370005.1|
	gi|354073287|gb|AGKD01385183.1|
	gi|354072386|gb|AGKD01386084.1|
	gi|354071889|gb|AGKD01386581.1|
	gi|354069988|gb|AGKD01388482.1|
	gi|354047944|gb|AGKD01410526.1|
	gi|354044937|gb|AGKD01413533.1|
	gi|354033352|gb|AGKD01425118.1|
	gi|354023778|gb|AGKD01434692.1|
	gi|354002462|gb|AGKD01456008.1|
3	gi|354458782|gb|AGKD01000267.1|
	gi|354458540|gb|AGKD01000509.1|
	gi|354456759|gb|AGKD01002288.1|
	gi|354456121|gb|AGKD01002925.1|
	gi|354454069|gb|AGKD01004977.1|
	gi|354446911|gb|AGKD01012131.1|
	gi|354445353|gb|AGKD01013689.1|
	gi|354444390|gb|AGKD01014652.1|
	gi|354437958|gb|AGKD01021078.1|
	gi|354435925|gb|AGKD01023111.1|
	gi|354435886|gb|AGKD01023150.1|
	gi|354432551|gb|AGKD01026485.1|
	gi|354430277|gb|AGKD01028759.1|
	gi|354428805|gb|AGKD01030231.1|
	gi|354426155|gb|AGKD01032881.1|
	gi|354424173|gb|AGKD01034863.1|
	gi|354423722|gb|AGKD01035314.1|
	gi|354419907|gb|AGKD01039129.1|
	gi|354419179|gb|AGKD01039857.1|
	gi|354408130|gb|AGKD01050906.1|
	gi|354402071|gb|AGKD01056965.1|
	gi|354401298|gb|AGKD01057738.1|
	gi|354385948|gb|AGKD01073088.1|
	gi|354378408|gb|AGKD01080628.1|
	gi|354371925|gb|AGKD01087111.1|
	gi|354367230|gb|AGKD01091806.1|
	gi|354366588|gb|AGKD01092448.1|
	gi|354363790|gb|AGKD01095246.1|
	gi|354350325|gb|AGKD01108711.1|
	gi|354328686|gb|AGKD01129842.1|
	gi|354326370|gb|AGKD01132158.1|
	gi|354307209|gb|AGKD01151319.1|
	gi|354285783|gb|AGKD01172745.1|
	gi|354252153|gb|AGKD01206374.1|
	gi|354236226|gb|AGKD01222301.1|
	gi|354196880|gb|AGKD01261606.1|
	gi|354194568|gb|AGKD01263918.1|
	gi|354156077|gb|AGKD01302409.1|
	gi|354110168|gb|AGKD01348302.1|
	gi|354057659|gb|AGKD01400811.1|
	gi|354027220|gb|AGKD01431250.1|
	gi|354026304|gb|AGKD01432166.1|
	gi|354007127|gb|AGKD01451343.1|
	gi|354458629|gb|AGKD01000420.1|
	gi|354456986|gb|AGKD01002063.1|
	gi|354456976|gb|AGKD01002073.1|
	gi|354456004|gb|AGKD01003042.1|
	gi|354455733|gb|AGKD01003313.1|
	gi|354454579|gb|AGKD01004467.1|
	gi|354453276|gb|AGKD01005769.1|
	gi|354452244|gb|AGKD01006801.1|
	gi|354452203|gb|AGKD01006842.1|
	gi|354451850|gb|AGKD01007195.1|
	gi|354451613|gb|AGKD01007432.1|
	gi|354449120|gb|AGKD01009923.1|
	gi|354448225|gb|AGKD01010818.1|
	gi|354446744|gb|AGKD01012298.1|
	gi|354445439|gb|AGKD01013603.1|
	gi|354445255|gb|AGKD01013787.1|
	gi|354444090|gb|AGKD01014952.1|
	gi|354441694|gb|AGKD01017348.1|
	gi|354440583|gb|AGKD01018459.1|
	gi|354439507|gb|AGKD01019533.1|
	gi|354438246|gb|AGKD01020792.1|
	gi|354437205|gb|AGKD01021831.1|
	gi|354437127|gb|AGKD01021909.1|
	gi|354437068|gb|AGKD01021968.1|
	gi|354434274|gb|AGKD01024762.1|
	gi|354434070|gb|AGKD01024966.1|
	gi|354431496|gb|AGKD01027540.1|
	gi|354430738|gb|AGKD01028298.1|
	gi|354430714|gb|AGKD01028322.1|
	gi|354429211|gb|AGKD01029825.1|
	gi|354427510|gb|AGKD01031526.1|
	gi|354427258|gb|AGKD01031778.1|
	gi|354425313|gb|AGKD01033723.1|
	gi|354423603|gb|AGKD01035433.1|
	gi|354418991|gb|AGKD01040045.1|
	gi|354418103|gb|AGKD01040933.1|
	gi|354418047|gb|AGKD01040989.1|
	gi|354416309|gb|AGKD01042727.1|
	gi|354411625|gb|AGKD01047411.1|
	gi|354411405|gb|AGKD01047631.1|
	gi|354410460|gb|AGKD01048576.1|
	gi|354408367|gb|AGKD01050669.1|
	gi|354407710|gb|AGKD01051326.1|
	gi|354407463|gb|AGKD01051573.1|
	gi|354406797|gb|AGKD01052239.1|
	gi|354405685|gb|AGKD01053351.1|
	gi|354405497|gb|AGKD01053539.1|
	gi|354405452|gb|AGKD01053584.1|
	gi|354404954|gb|AGKD01054082.1|
	gi|354403478|gb|AGKD01055558.1|
	gi|354403205|gb|AGKD01055831.1|
	gi|354402057|gb|AGKD01056979.1|
	gi|354399301|gb|AGKD01059735.1|
	gi|354397649|gb|AGKD01061387.1|
	gi|354397253|gb|AGKD01061783.1|
	gi|354394111|gb|AGKD01064925.1|
	gi|354393150|gb|AGKD01065886.1|
	gi|354392948|gb|AGKD01066088.1|
	gi|354392662|gb|AGKD01066374.1|
	gi|354391218|gb|AGKD01067818.1|
	gi|354389508|gb|AGKD01069528.1|
	gi|354389036|gb|AGKD01070000.1|
	gi|354380057|gb|AGKD01078979.1|
	gi|354379724|gb|AGKD01079312.1|
	gi|354375926|gb|AGKD01083110.1|
	gi|354372807|gb|AGKD01086229.1|
	gi|354370995|gb|AGKD01088041.1|
	gi|354370432|gb|AGKD01088604.1|
	gi|354370019|gb|AGKD01089017.1|
	gi|354366567|gb|AGKD01092469.1|
	gi|354354409|gb|AGKD01104627.1|
	gi|354352331|gb|AGKD01106705.1|
	gi|354351537|gb|AGKD01107499.1|
	gi|354350497|gb|AGKD01108539.1|
	gi|354345105|gb|AGKD01113636.1|
	gi|354341791|gb|AGKD01116950.1|
	gi|354341465|gb|AGKD01117276.1|
	gi|354336236|gb|AGKD01122505.1|
	gi|354333685|gb|AGKD01124843.1|
	gi|354329729|gb|AGKD01128799.1|
	gi|354329254|gb|AGKD01129274.1|
	gi|354326443|gb|AGKD01132085.1|
	gi|354317396|gb|AGKD01141132.1|
	gi|354300038|gb|AGKD01158490.1|
	gi|354296132|gb|AGKD01162396.1|
	gi|354288464|gb|AGKD01170064.1|
	gi|354279575|gb|AGKD01178953.1|
	gi|354266349|gb|AGKD01192178.1|
	gi|354263838|gb|AGKD01194689.1|
	gi|354261542|gb|AGKD01196985.1|
	gi|354258609|gb|AGKD01199918.1|
	gi|354254537|gb|AGKD01203990.1|
	gi|354252673|gb|AGKD01205854.1|
	gi|354252666|gb|AGKD01205861.1|
	gi|354252413|gb|AGKD01206114.1|
	gi|354234996|gb|AGKD01223531.1|
	gi|354220974|gb|AGKD01237512.1|
	gi|354211434|gb|AGKD01247052.1|
	gi|354208712|gb|AGKD01249774.1|
	gi|354203923|gb|AGKD01254563.1|
	gi|354202676|gb|AGKD01255810.1|
	gi|354196529|gb|AGKD01261957.1|
	gi|354192165|gb|AGKD01266321.1|
	gi|354186194|gb|AGKD01272292.1|
	gi|354172615|gb|AGKD01285871.1|
	gi|354142842|gb|AGKD01315644.1|
	gi|354101955|gb|AGKD01356515.1|
	gi|354082654|gb|AGKD01375816.1|
	gi|354063563|gb|AGKD01394907.1|
	gi|354039795|gb|AGKD01418675.1|
	gi|354025786|gb|AGKD01432684.1|
	gi|354018211|gb|AGKD01440259.1|
	gi|354000307|gb|AGKD01458163.1|
4	gi|354449488|gb|AGKD01009555.1|
	gi|354448156|gb|AGKD01010887.1|
	gi|354416867|gb|AGKD01042169.1|
	gi|354458277|gb|AGKD01000772.1|
	gi|354457861|gb|AGKD01001188.1|
	gi|354455000|gb|AGKD01004046.1|
	gi|354452457|gb|AGKD01006588.1|
	gi|354448583|gb|AGKD01010460.1|
	gi|354446818|gb|AGKD01012224.1|
	gi|354445718|gb|AGKD01013324.1|
	gi|354444945|gb|AGKD01014097.1|
	gi|354441627|gb|AGKD01017415.1|
	gi|354438418|gb|AGKD01020620.1|
	gi|354437899|gb|AGKD01021137.1|
	gi|354436484|gb|AGKD01022552.1|
	gi|354435638|gb|AGKD01023398.1|
	gi|354430892|gb|AGKD01028144.1|
	gi|354429469|gb|AGKD01029567.1|
	gi|354423455|gb|AGKD01035581.1|
	gi|354420869|gb|AGKD01038167.1|
	gi|354415146|gb|AGKD01043890.1|
	gi|354413967|gb|AGKD01045069.1|
	gi|354397250|gb|AGKD01061786.1|
	gi|354392960|gb|AGKD01066076.1|
	gi|354391591|gb|AGKD01067445.1|
	gi|354390817|gb|AGKD01068219.1|
	gi|354386940|gb|AGKD01072096.1|
	gi|354386122|gb|AGKD01072914.1|
	gi|354375636|gb|AGKD01083400.1|
	gi|354368999|gb|AGKD01090037.1|
	gi|354368982|gb|AGKD01090054.1|
	gi|354367924|gb|AGKD01091112.1|
	gi|354367477|gb|AGKD01091559.1|
	gi|354362644|gb|AGKD01096392.1|
	gi|354356390|gb|AGKD01102646.1|
	gi|354351311|gb|AGKD01107725.1|
	gi|354348249|gb|AGKD01110492.1|
	gi|354342247|gb|AGKD01116494.1|
	gi|354312897|gb|AGKD01145631.1|
	gi|354310326|gb|AGKD01148202.1|
	gi|354305805|gb|AGKD01152723.1|
	gi|354294708|gb|AGKD01163820.1|
	gi|354269835|gb|AGKD01188692.1|
	gi|354200187|gb|AGKD01258299.1|
	gi|354182383|gb|AGKD01276103.1|
	gi|354179900|gb|AGKD01278586.1|
	gi|354152211|gb|AGKD01306275.1|
	gi|354119056|gb|AGKD01339430.1|
	gi|354105514|gb|AGKD01352956.1|
	gi|354458916|gb|AGKD01000133.1|
	gi|354458802|gb|AGKD01000247.1|
	gi|354458591|gb|AGKD01000458.1|
	gi|354458335|gb|AGKD01000714.1|
	gi|354458057|gb|AGKD01000992.1|
	gi|354458049|gb|AGKD01001000.1|
	gi|354457996|gb|AGKD01001053.1|
	gi|354457650|gb|AGKD01001399.1|
	gi|354457461|gb|AGKD01001588.1|
	gi|354457397|gb|AGKD01001652.1|
	gi|354456970|gb|AGKD01002079.1|
	gi|354455788|gb|AGKD01003258.1|
	gi|354455774|gb|AGKD01003272.1|
	gi|354455067|gb|AGKD01003979.1|
	gi|354454939|gb|AGKD01004107.1|
	gi|354454609|gb|AGKD01004437.1|
	gi|354453846|gb|AGKD01005200.1|
	gi|354453427|gb|AGKD01005618.1|
	gi|354452570|gb|AGKD01006475.1|
	gi|354452394|gb|AGKD01006651.1|
	gi|354452035|gb|AGKD01007010.1|
	gi|354451522|gb|AGKD01007523.1|
	gi|354451285|gb|AGKD01007760.1|
	gi|354451182|gb|AGKD01007863.1|
	gi|354450947|gb|AGKD01008098.1|
	gi|354450563|gb|AGKD01008482.1|
	gi|354450140|gb|AGKD01008905.1|
	gi|354449395|gb|AGKD01009648.1|
	gi|354448956|gb|AGKD01010087.1|
	gi|354448229|gb|AGKD01010814.1|
	gi|354448114|gb|AGKD01010929.1|
	gi|354447954|gb|AGKD01011089.1|
	gi|354447258|gb|AGKD01011784.1|
	gi|354446764|gb|AGKD01012278.1|
	gi|354446373|gb|AGKD01012669.1|
	gi|354446170|gb|AGKD01012872.1|
	gi|354445289|gb|AGKD01013753.1|
	gi|354444589|gb|AGKD01014453.1|
	gi|354444500|gb|AGKD01014542.1|
	gi|354443302|gb|AGKD01015740.1|
	gi|354442886|gb|AGKD01016156.1|
	gi|354442702|gb|AGKD01016340.1|
	gi|354442668|gb|AGKD01016374.1|
	gi|354441956|gb|AGKD01017086.1|
	gi|354441828|gb|AGKD01017214.1|
	gi|354440995|gb|AGKD01018047.1|
	gi|354440504|gb|AGKD01018538.1|
	gi|354439297|gb|AGKD01019743.1|
	gi|354438799|gb|AGKD01020239.1|
	gi|354438595|gb|AGKD01020443.1|
	gi|354437591|gb|AGKD01021445.1|
	gi|354437257|gb|AGKD01021779.1|
	gi|354437011|gb|AGKD01022025.1|
	gi|354436487|gb|AGKD01022549.1|
	gi|354435293|gb|AGKD01023743.1|
	gi|354434931|gb|AGKD01024105.1|
	gi|354433836|gb|AGKD01025200.1|
	gi|354430192|gb|AGKD01028844.1|
	gi|354428493|gb|AGKD01030543.1|
	gi|354427125|gb|AGKD01031911.1|
	gi|354426283|gb|AGKD01032753.1|
	gi|354422037|gb|AGKD01036999.1|
	gi|354419585|gb|AGKD01039451.1|
	gi|354418440|gb|AGKD01040596.1|
	gi|354416800|gb|AGKD01042236.1|
	gi|354416221|gb|AGKD01042815.1|
	gi|354415227|gb|AGKD01043809.1|
	gi|354413610|gb|AGKD01045426.1|
	gi|354413382|gb|AGKD01045654.1|
	gi|354412782|gb|AGKD01046254.1|
	gi|354412446|gb|AGKD01046590.1|
	gi|354412101|gb|AGKD01046935.1|
	gi|354411272|gb|AGKD01047764.1|
	gi|354411032|gb|AGKD01048004.1|
	gi|354410558|gb|AGKD01048478.1|
	gi|354410532|gb|AGKD01048504.1|
	gi|354409769|gb|AGKD01049267.1|
	gi|354409388|gb|AGKD01049648.1|
	gi|354408314|gb|AGKD01050722.1|
	gi|354407828|gb|AGKD01051208.1|
	gi|354404012|gb|AGKD01055024.1|
	gi|354403751|gb|AGKD01055285.1|
	gi|354399099|gb|AGKD01059937.1|
	gi|354398988|gb|AGKD01060048.1|
	gi|354398730|gb|AGKD01060306.1|
	gi|354398223|gb|AGKD01060813.1|
	gi|354397209|gb|AGKD01061827.1|
	gi|354397070|gb|AGKD01061966.1|
	gi|354396649|gb|AGKD01062387.1|
	gi|354396033|gb|AGKD01063003.1|
	gi|354395215|gb|AGKD01063821.1|
	gi|354393505|gb|AGKD01065531.1|
	gi|354389298|gb|AGKD01069738.1|
	gi|354385985|gb|AGKD01073051.1|
	gi|354383694|gb|AGKD01075342.1|
	gi|354383552|gb|AGKD01075484.1|
	gi|354382404|gb|AGKD01076632.1|
	gi|354382241|gb|AGKD01076795.1|
	gi|354381832|gb|AGKD01077204.1|
	gi|354381362|gb|AGKD01077674.1|
	gi|354376668|gb|AGKD01082368.1|
	gi|354376475|gb|AGKD01082561.1|
	gi|354372642|gb|AGKD01086394.1|
	gi|354372388|gb|AGKD01086648.1|
	gi|354371785|gb|AGKD01087251.1|
	gi|354371230|gb|AGKD01087806.1|
	gi|354368690|gb|AGKD01090346.1|
	gi|354366612|gb|AGKD01092424.1|
	gi|354364222|gb|AGKD01094814.1|
	gi|354362954|gb|AGKD01096082.1|
	gi|354360193|gb|AGKD01098843.1|
	gi|354359915|gb|AGKD01099121.1|
	gi|354359665|gb|AGKD01099371.1|
	gi|354356580|gb|AGKD01102456.1|
	gi|354356461|gb|AGKD01102575.1|
	gi|354350713|gb|AGKD01108323.1|
	gi|354348359|gb|AGKD01110382.1|
	gi|354348254|gb|AGKD01110487.1|
	gi|354346052|gb|AGKD01112689.1|
	gi|354344410|gb|AGKD01114331.1|
	gi|354343201|gb|AGKD01115540.1|
	gi|354339838|gb|AGKD01118903.1|
	gi|354337919|gb|AGKD01120822.1|
	gi|354333744|gb|AGKD01124784.1|
	gi|354330917|gb|AGKD01127611.1|
	gi|354330680|gb|AGKD01127848.1|
	gi|354330201|gb|AGKD01128327.1|
	gi|354329317|gb|AGKD01129211.1|
	gi|354329198|gb|AGKD01129330.1|
	gi|354329050|gb|AGKD01129478.1|
	gi|354318789|gb|AGKD01139739.1|
	gi|354318052|gb|AGKD01140476.1|
	gi|354317900|gb|AGKD01140628.1|
	gi|354310999|gb|AGKD01147529.1|
	gi|354310394|gb|AGKD01148134.1|
	gi|354304321|gb|AGKD01154207.1|
	gi|354285322|gb|AGKD01173206.1|
	gi|354284869|gb|AGKD01173659.1|
	gi|354278669|gb|AGKD01179859.1|
	gi|354277071|gb|AGKD01181457.1|
	gi|354274845|gb|AGKD01183683.1|
	gi|354274413|gb|AGKD01184115.1|
	gi|354271315|gb|AGKD01187212.1|
	gi|354264794|gb|AGKD01193733.1|
	gi|354264246|gb|AGKD01194281.1|
	gi|354262841|gb|AGKD01195686.1|
	gi|354259809|gb|AGKD01198718.1|
	gi|354254661|gb|AGKD01203866.1|
	gi|354252783|gb|AGKD01205744.1|
	gi|354243325|gb|AGKD01215202.1|
	gi|354239570|gb|AGKD01218957.1|
	gi|354225818|gb|AGKD01232709.1|
	gi|354224526|gb|AGKD01234001.1|
	gi|354218039|gb|AGKD01240447.1|
	gi|354214972|gb|AGKD01243514.1|
	gi|354214875|gb|AGKD01243611.1|
	gi|354214256|gb|AGKD01244230.1|
	gi|354207203|gb|AGKD01251283.1|
	gi|354199762|gb|AGKD01258724.1|
	gi|354196426|gb|AGKD01262060.1|
	gi|354195221|gb|AGKD01263265.1|
	gi|354186582|gb|AGKD01271904.1|
	gi|354182755|gb|AGKD01275731.1|
	gi|354180494|gb|AGKD01277992.1|
	gi|354158980|gb|AGKD01299506.1|
	gi|354158678|gb|AGKD01299808.1|
	gi|354138345|gb|AGKD01320141.1|
	gi|354079040|gb|AGKD01379430.1|
	gi|354070413|gb|AGKD01388057.1|
	gi|354056072|gb|AGKD01402398.1|
	gi|354055492|gb|AGKD01402978.1|
	gi|354041741|gb|AGKD01416729.1|
	gi|354039924|gb|AGKD01418546.1|
	gi|354037237|gb|AGKD01421233.1|
	gi|354028512|gb|AGKD01429958.1|
	gi|354019300|gb|AGKD01439170.1|
	gi|354006520|gb|AGKD01451950.1|
	gi|354005459|gb|AGKD01453011.1|
	gi|354001108|gb|AGKD01457362.1|
	gi|353995213|gb|AGKD01463257.1|
	gi|353981607|gb|AGKD01476863.1|
5	gi|354452858|gb|AGKD01006187.1|
	gi|354452540|gb|AGKD01006505.1|
	gi|354452205|gb|AGKD01006840.1|
	gi|354451518|gb|AGKD01007527.1|
	gi|354449658|gb|AGKD01009385.1|
	gi|354445345|gb|AGKD01013697.1|
	gi|354444916|gb|AGKD01014126.1|
	gi|354444884|gb|AGKD01014158.1|
	gi|354443816|gb|AGKD01015226.1|
	gi|354439199|gb|AGKD01019841.1|
	gi|354433591|gb|AGKD01025445.1|
	gi|354433303|gb|AGKD01025733.1|
	gi|354432768|gb|AGKD01026268.1|
	gi|354432251|gb|AGKD01026785.1|
	gi|354432239|gb|AGKD01026797.1|
	gi|354431296|gb|AGKD01027740.1|
	gi|354431047|gb|AGKD01027989.1|
	gi|354429012|gb|AGKD01030024.1|
	gi|354422341|gb|AGKD01036695.1|
	gi|354421834|gb|AGKD01037202.1|
	gi|354420876|gb|AGKD01038160.1|
	gi|354420163|gb|AGKD01038873.1|
	gi|354418102|gb|AGKD01040934.1|
	gi|354416346|gb|AGKD01042690.1|
	gi|354413743|gb|AGKD01045293.1|
	gi|354412492|gb|AGKD01046544.1|
	gi|354406785|gb|AGKD01052251.1|
	gi|354379860|gb|AGKD01079176.1|
	gi|354374505|gb|AGKD01084531.1|
	gi|354373862|gb|AGKD01085174.1|
	gi|354370587|gb|AGKD01088449.1|
	gi|354369721|gb|AGKD01089315.1|
	gi|354367307|gb|AGKD01091729.1|
	gi|354366996|gb|AGKD01092040.1|
	gi|354365899|gb|AGKD01093137.1|
	gi|354362321|gb|AGKD01096715.1|
	gi|354354064|gb|AGKD01104972.1|
	gi|354353940|gb|AGKD01105096.1|
	gi|354353585|gb|AGKD01105451.1|
	gi|354340836|gb|AGKD01117905.1|
	gi|354340097|gb|AGKD01118644.1|
	gi|354325507|gb|AGKD01133021.1|
	gi|354318896|gb|AGKD01139632.1|
	gi|354312652|gb|AGKD01145876.1|
	gi|354299627|gb|AGKD01158901.1|
	gi|354296527|gb|AGKD01162001.1|
	gi|354288370|gb|AGKD01170158.1|
	gi|354282439|gb|AGKD01176089.1|
	gi|354272341|gb|AGKD01186186.1|
	gi|354266197|gb|AGKD01192330.1|
	gi|354257828|gb|AGKD01200699.1|
	gi|354256607|gb|AGKD01201920.1|
	gi|354233455|gb|AGKD01225072.1|
	gi|354216917|gb|AGKD01241569.1|
	gi|354214866|gb|AGKD01243620.1|
	gi|354207246|gb|AGKD01251240.1|
	gi|354168738|gb|AGKD01289748.1|
	gi|354154286|gb|AGKD01304200.1|
	gi|354133084|gb|AGKD01325402.1|
	gi|354106770|gb|AGKD01351700.1|
	gi|354060924|gb|AGKD01397546.1|
	gi|354046041|gb|AGKD01412429.1|
	gi|354457805|gb|AGKD01001244.1|
	gi|354456990|gb|AGKD01002059.1|
	gi|354456572|gb|AGKD01002474.1|
	gi|354456493|gb|AGKD01002553.1|
	gi|354456293|gb|AGKD01002753.1|
	gi|354455974|gb|AGKD01003072.1|
	gi|354454746|gb|AGKD01004300.1|
	gi|354454468|gb|AGKD01004578.1|
	gi|354454258|gb|AGKD01004788.1|
	gi|354454031|gb|AGKD01005015.1|
	gi|354452295|gb|AGKD01006750.1|
	gi|354452231|gb|AGKD01006814.1|
	gi|354451583|gb|AGKD01007462.1|
	gi|354451081|gb|AGKD01007964.1|
	gi|354449289|gb|AGKD01009754.1|
	gi|354446162|gb|AGKD01012880.1|
	gi|354445361|gb|AGKD01013681.1|
	gi|354445266|gb|AGKD01013776.1|
	gi|354444169|gb|AGKD01014873.1|
	gi|354443651|gb|AGKD01015391.1|
	gi|354442283|gb|AGKD01016759.1|
	gi|354441611|gb|AGKD01017431.1|
	gi|354440966|gb|AGKD01018076.1|
	gi|354439262|gb|AGKD01019778.1|
	gi|354438907|gb|AGKD01020131.1|
	gi|354438810|gb|AGKD01020228.1|
	gi|354437698|gb|AGKD01021338.1|
	gi|354436809|gb|AGKD01022227.1|
	gi|354436755|gb|AGKD01022281.1|
	gi|354436369|gb|AGKD01022667.1|
	gi|354435849|gb|AGKD01023187.1|
	gi|354434918|gb|AGKD01024118.1|
	gi|354434628|gb|AGKD01024408.1|
	gi|354434528|gb|AGKD01024508.1|
	gi|354433546|gb|AGKD01025490.1|
	gi|354433071|gb|AGKD01025965.1|
	gi|354430635|gb|AGKD01028401.1|
	gi|354430123|gb|AGKD01028913.1|
	gi|354425310|gb|AGKD01033726.1|
	gi|354422974|gb|AGKD01036062.1|
	gi|354422635|gb|AGKD01036401.1|
	gi|354422315|gb|AGKD01036721.1|
	gi|354420676|gb|AGKD01038360.1|
	gi|354418850|gb|AGKD01040186.1|
	gi|354418816|gb|AGKD01040220.1|
	gi|354418187|gb|AGKD01040849.1|
	gi|354415681|gb|AGKD01043355.1|
	gi|354415507|gb|AGKD01043529.1|
	gi|354414864|gb|AGKD01044172.1|
	gi|354414431|gb|AGKD01044605.1|
	gi|354413898|gb|AGKD01045138.1|
	gi|354412728|gb|AGKD01046308.1|
	gi|354412373|gb|AGKD01046663.1|
	gi|354410734|gb|AGKD01048302.1|
	gi|354410564|gb|AGKD01048472.1|
	gi|354408757|gb|AGKD01050279.1|
	gi|354408055|gb|AGKD01050981.1|
	gi|354406858|gb|AGKD01052178.1|
	gi|354405231|gb|AGKD01053805.1|
	gi|354405065|gb|AGKD01053971.1|
	gi|354404682|gb|AGKD01054354.1|
	gi|354403495|gb|AGKD01055541.1|
	gi|354403168|gb|AGKD01055868.1|
	gi|354403135|gb|AGKD01055901.1|
	gi|354402870|gb|AGKD01056166.1|
	gi|354400448|gb|AGKD01058588.1|
	gi|354400387|gb|AGKD01058649.1|
	gi|354400085|gb|AGKD01058951.1|
	gi|354400038|gb|AGKD01058998.1|
	gi|354399763|gb|AGKD01059273.1|
	gi|354398233|gb|AGKD01060803.1|
	gi|354395441|gb|AGKD01063595.1|
	gi|354394771|gb|AGKD01064265.1|
	gi|354393976|gb|AGKD01065060.1|
	gi|354392889|gb|AGKD01066147.1|
	gi|354390282|gb|AGKD01068754.1|
	gi|354387417|gb|AGKD01071619.1|
	gi|354386998|gb|AGKD01072038.1|
	gi|354386277|gb|AGKD01072759.1|
	gi|354385816|gb|AGKD01073220.1|
	gi|354383804|gb|AGKD01075232.1|
	gi|354378704|gb|AGKD01080332.1|
	gi|354375838|gb|AGKD01083198.1|
	gi|354372253|gb|AGKD01086783.1|
	gi|354369824|gb|AGKD01089212.1|
	gi|354365872|gb|AGKD01093164.1|
	gi|354364962|gb|AGKD01094074.1|
	gi|354363599|gb|AGKD01095437.1|
	gi|354363391|gb|AGKD01095645.1|
	gi|354358989|gb|AGKD01100047.1|
	gi|354358246|gb|AGKD01100790.1|
	gi|354357835|gb|AGKD01101201.1|
	gi|354354149|gb|AGKD01104887.1|
	gi|354350539|gb|AGKD01108497.1|
	gi|354349189|gb|AGKD01109552.1|
	gi|354346529|gb|AGKD01112212.1|
	gi|354345864|gb|AGKD01112877.1|
	gi|354344138|gb|AGKD01114603.1|
	gi|354331778|gb|AGKD01126750.1|
	gi|354329593|gb|AGKD01128935.1|
	gi|354328702|gb|AGKD01129826.1|
	gi|354328626|gb|AGKD01129902.1|
	gi|354324622|gb|AGKD01133906.1|
	gi|354322598|gb|AGKD01135930.1|
	gi|354321394|gb|AGKD01137134.1|
	gi|354319866|gb|AGKD01138662.1|
	gi|354316893|gb|AGKD01141635.1|
	gi|354309486|gb|AGKD01149042.1|
	gi|354301579|gb|AGKD01156949.1|
	gi|354297852|gb|AGKD01160676.1|
	gi|354295934|gb|AGKD01162594.1|
	gi|354294685|gb|AGKD01163843.1|
	gi|354293861|gb|AGKD01164667.1|
	gi|354288542|gb|AGKD01169986.1|
	gi|354288342|gb|AGKD01170186.1|
	gi|354287055|gb|AGKD01171473.1|
	gi|354281428|gb|AGKD01177100.1|
	gi|354276453|gb|AGKD01182075.1|
	gi|354273139|gb|AGKD01185388.1|
	gi|354272222|gb|AGKD01186305.1|
	gi|354265176|gb|AGKD01193351.1|
	gi|354260497|gb|AGKD01198030.1|
	gi|354259334|gb|AGKD01199193.1|
	gi|354257994|gb|AGKD01200533.1|
	gi|354256853|gb|AGKD01201674.1|
	gi|354250481|gb|AGKD01208046.1|
	gi|354248723|gb|AGKD01209804.1|
	gi|354248476|gb|AGKD01210051.1|
	gi|354233858|gb|AGKD01224669.1|
	gi|354210537|gb|AGKD01247949.1|
	gi|354200619|gb|AGKD01257867.1|
	gi|354191742|gb|AGKD01266744.1|
	gi|354185713|gb|AGKD01272773.1|
	gi|354183502|gb|AGKD01274984.1|
	gi|354179300|gb|AGKD01279186.1|
	gi|354166904|gb|AGKD01291582.1|
	gi|354141641|gb|AGKD01316845.1|
	gi|354138453|gb|AGKD01320033.1|
	gi|354133006|gb|AGKD01325480.1|
	gi|354132998|gb|AGKD01325488.1|
	gi|354100081|gb|AGKD01358389.1|
	gi|354094934|gb|AGKD01363536.1|
	gi|354065697|gb|AGKD01392773.1|
	gi|354064518|gb|AGKD01393952.1|
	gi|354045681|gb|AGKD01412789.1|
	gi|354019506|gb|AGKD01438964.1|
	gi|354009407|gb|AGKD01449063.1|
6	gi|354406243|gb|AGKD01052793.1|
	gi|354380358|gb|AGKD01078678.1|
	gi|354458583|gb|AGKD01000466.1|
	gi|354458450|gb|AGKD01000599.1|
	gi|354457638|gb|AGKD01001411.1|
	gi|354457464|gb|AGKD01001585.1|
	gi|354457389|gb|AGKD01001660.1|
	gi|354457025|gb|AGKD01002024.1|
	gi|354456849|gb|AGKD01002198.1|
	gi|354455935|gb|AGKD01003111.1|
	gi|354455422|gb|AGKD01003624.1|
	gi|354454899|gb|AGKD01004147.1|
	gi|354452901|gb|AGKD01006144.1|
	gi|354451162|gb|AGKD01007883.1|
	gi|354447695|gb|AGKD01011347.1|
	gi|354434997|gb|AGKD01024039.1|
	gi|354429388|gb|AGKD01029648.1|
	gi|354426613|gb|AGKD01032423.1|
	gi|354425682|gb|AGKD01033354.1|
	gi|354425318|gb|AGKD01033718.1|
	gi|354423135|gb|AGKD01035901.1|
	gi|354416902|gb|AGKD01042134.1|
	gi|354414935|gb|AGKD01044101.1|
	gi|354407914|gb|AGKD01051122.1|
	gi|354404504|gb|AGKD01054532.1|
	gi|354399099|gb|AGKD01059937.1|
	gi|354397880|gb|AGKD01061156.1|
	gi|354395291|gb|AGKD01063745.1|
	gi|354392108|gb|AGKD01066928.1|
	gi|354388700|gb|AGKD01070336.1|
	gi|354388498|gb|AGKD01070538.1|
	gi|354384846|gb|AGKD01074190.1|
	gi|354383748|gb|AGKD01075288.1|
	gi|354381262|gb|AGKD01077774.1|
	gi|354374918|gb|AGKD01084118.1|
	gi|354367308|gb|AGKD01091728.1|
	gi|354352083|gb|AGKD01106953.1|
	gi|354350698|gb|AGKD01108338.1|
	gi|354347592|gb|AGKD01111149.1|
	gi|354340051|gb|AGKD01118690.1|
	gi|354336253|gb|AGKD01122488.1|
	gi|354335460|gb|AGKD01123281.1|
	gi|354334092|gb|AGKD01124436.1|
	gi|354317781|gb|AGKD01140747.1|
	gi|354304994|gb|AGKD01153534.1|
	gi|354304988|gb|AGKD01153540.1|
	gi|354293998|gb|AGKD01164530.1|
	gi|354284484|gb|AGKD01174044.1|
	gi|354284403|gb|AGKD01174125.1|
	gi|354267694|gb|AGKD01190833.1|
	gi|354260014|gb|AGKD01198513.1|
	gi|354255949|gb|AGKD01202578.1|
	gi|354182266|gb|AGKD01276220.1|
	gi|354111973|gb|AGKD01346497.1|
	gi|354049589|gb|AGKD01408881.1|
	gi|354032324|gb|AGKD01426146.1|
	gi|354027351|gb|AGKD01431119.1|
	gi|354458878|gb|AGKD01000171.1|
	gi|354458801|gb|AGKD01000248.1|
	gi|354458686|gb|AGKD01000363.1|
	gi|354458074|gb|AGKD01000975.1|
	gi|354457887|gb|AGKD01001162.1|
	gi|354457705|gb|AGKD01001344.1|
	gi|354457380|gb|AGKD01001669.1|
	gi|354456974|gb|AGKD01002075.1|
	gi|354456751|gb|AGKD01002296.1|
	gi|354456695|gb|AGKD01002351.1|
	gi|354456644|gb|AGKD01002402.1|
	gi|354456173|gb|AGKD01002873.1|
	gi|354455131|gb|AGKD01003915.1|
	gi|354454684|gb|AGKD01004362.1|
	gi|354454641|gb|AGKD01004405.1|
	gi|354453766|gb|AGKD01005280.1|
	gi|354453073|gb|AGKD01005972.1|
	gi|354452989|gb|AGKD01006056.1|
	gi|354452809|gb|AGKD01006236.1|
	gi|354452171|gb|AGKD01006874.1|
	gi|354452133|gb|AGKD01006912.1|
	gi|354451223|gb|AGKD01007822.1|
	gi|354449459|gb|AGKD01009584.1|
	gi|354449398|gb|AGKD01009645.1|
	gi|354448982|gb|AGKD01010061.1|
	gi|354448650|gb|AGKD01010393.1|
	gi|354447791|gb|AGKD01011252.1|
	gi|354447423|gb|AGKD01011619.1|
	gi|354446823|gb|AGKD01012219.1|
	gi|354446632|gb|AGKD01012410.1|
	gi|354445198|gb|AGKD01013844.1|
	gi|354445054|gb|AGKD01013988.1|
	gi|354444806|gb|AGKD01014236.1|
	gi|354444713|gb|AGKD01014329.1|
	gi|354444230|gb|AGKD01014812.1|
	gi|354443160|gb|AGKD01015882.1|
	gi|354443128|gb|AGKD01015914.1|
	gi|354440288|gb|AGKD01018754.1|
	gi|354438689|gb|AGKD01020349.1|
	gi|354438682|gb|AGKD01020356.1|
	gi|354438469|gb|AGKD01020569.1|
	gi|354437676|gb|AGKD01021360.1|
	gi|354437215|gb|AGKD01021821.1|
	gi|354436858|gb|AGKD01022178.1|
	gi|354436726|gb|AGKD01022310.1|
	gi|354435543|gb|AGKD01023493.1|
	gi|354435362|gb|AGKD01023674.1|
	gi|354434726|gb|AGKD01024310.1|
	gi|354434449|gb|AGKD01024587.1|
	gi|354434231|gb|AGKD01024805.1|
	gi|354433808|gb|AGKD01025228.1|
	gi|354433742|gb|AGKD01025294.1|
	gi|354433728|gb|AGKD01025308.1|
	gi|354433376|gb|AGKD01025660.1|
	gi|354433050|gb|AGKD01025986.1|
	gi|354430534|gb|AGKD01028502.1|
	gi|354430495|gb|AGKD01028541.1|
	gi|354430074|gb|AGKD01028962.1|
	gi|354429233|gb|AGKD01029803.1|
	gi|354428917|gb|AGKD01030119.1|
	gi|354428311|gb|AGKD01030725.1|
	gi|354428214|gb|AGKD01030822.1|
	gi|354427157|gb|AGKD01031879.1|
	gi|354426418|gb|AGKD01032618.1|
	gi|354425817|gb|AGKD01033219.1|
	gi|354425737|gb|AGKD01033299.1|
	gi|354424216|gb|AGKD01034820.1|
	gi|354422074|gb|AGKD01036962.1|
	gi|354420409|gb|AGKD01038627.1|
	gi|354420384|gb|AGKD01038652.1|
	gi|354419593|gb|AGKD01039443.1|
	gi|354417169|gb|AGKD01041867.1|
	gi|354416809|gb|AGKD01042227.1|
	gi|354415609|gb|AGKD01043427.1|
	gi|354415398|gb|AGKD01043638.1|
	gi|354414075|gb|AGKD01044961.1|
	gi|354412169|gb|AGKD01046867.1|
	gi|354409204|gb|AGKD01049832.1|
	gi|354408538|gb|AGKD01050498.1|
	gi|354407018|gb|AGKD01052018.1|
	gi|354406640|gb|AGKD01052396.1|
	gi|354406097|gb|AGKD01052939.1|
	gi|354405016|gb|AGKD01054020.1|
	gi|354404971|gb|AGKD01054065.1|
	gi|354403267|gb|AGKD01055769.1|
	gi|354400800|gb|AGKD01058236.1|
	gi|354400523|gb|AGKD01058513.1|
	gi|354395103|gb|AGKD01063933.1|
	gi|354394342|gb|AGKD01064694.1|
	gi|354392572|gb|AGKD01066464.1|
	gi|354392077|gb|AGKD01066959.1|
	gi|354391151|gb|AGKD01067885.1|
	gi|354390869|gb|AGKD01068167.1|
	gi|354382676|gb|AGKD01076360.1|
	gi|354382176|gb|AGKD01076860.1|
	gi|354380696|gb|AGKD01078340.1|
	gi|354376840|gb|AGKD01082196.1|
	gi|354372579|gb|AGKD01086457.1|
	gi|354370549|gb|AGKD01088487.1|
	gi|354369909|gb|AGKD01089127.1|
	gi|354362408|gb|AGKD01096628.1|
	gi|354359832|gb|AGKD01099204.1|
	gi|354356812|gb|AGKD01102224.1|
	gi|354355619|gb|AGKD01103417.1|
	gi|354354323|gb|AGKD01104713.1|
	gi|354350169|gb|AGKD01108867.1|
	gi|354344834|gb|AGKD01113907.1|
	gi|354344601|gb|AGKD01114140.1|
	gi|354341724|gb|AGKD01117017.1|
	gi|354339839|gb|AGKD01118902.1|
	gi|354338397|gb|AGKD01120344.1|
	gi|354338132|gb|AGKD01120609.1|
	gi|354334669|gb|AGKD01123864.1|
	gi|354331765|gb|AGKD01126763.1|
	gi|354322331|gb|AGKD01136197.1|
	gi|354317775|gb|AGKD01140753.1|
	gi|354305899|gb|AGKD01152629.1|
	gi|354305820|gb|AGKD01152708.1|
	gi|354303993|gb|AGKD01154535.1|
	gi|354300441|gb|AGKD01158087.1|
	gi|354298670|gb|AGKD01159858.1|
	gi|354294637|gb|AGKD01163891.1|
	gi|354290608|gb|AGKD01167920.1|
	gi|354282188|gb|AGKD01176340.1|
	gi|354278133|gb|AGKD01180395.1|
	gi|354276805|gb|AGKD01181723.1|
	gi|354268314|gb|AGKD01190213.1|
	gi|354267956|gb|AGKD01190571.1|
	gi|354267533|gb|AGKD01190994.1|
	gi|354265652|gb|AGKD01192875.1|
	gi|354258352|gb|AGKD01200175.1|
	gi|354256293|gb|AGKD01202234.1|
	gi|354249538|gb|AGKD01208989.1|
	gi|354216175|gb|AGKD01242311.1|
	gi|354209756|gb|AGKD01248730.1|
	gi|354207283|gb|AGKD01251203.1|
	gi|354203011|gb|AGKD01255475.1|
	gi|354202342|gb|AGKD01256144.1|
	gi|354199865|gb|AGKD01258621.1|
	gi|354180980|gb|AGKD01277506.1|
	gi|354171207|gb|AGKD01287279.1|
	gi|354169797|gb|AGKD01288689.1|
	gi|354151243|gb|AGKD01307243.1|
	gi|354127123|gb|AGKD01331363.1|
	gi|354108691|gb|AGKD01349779.1|
	gi|354060408|gb|AGKD01398062.1|
	gi|354056622|gb|AGKD01401848.1|
	gi|354012709|gb|AGKD01445761.1|
	gi|354012366|gb|AGKD01446104.1|
	gi|354004805|gb|AGKD01453665.1|
	gi|354004569|gb|AGKD01453901.1|
	gi|353996235|gb|AGKD01462235.1|
	gi|353995906|gb|AGKD01462564.1|
	gi|353987900|gb|AGKD01470570.1|
7	gi|354459030|gb|AGKD01000020.1|
	gi|354454259|gb|AGKD01004787.1|
	gi|354446555|gb|AGKD01012487.1|
	gi|354444665|gb|AGKD01014377.1|
	gi|354436209|gb|AGKD01022827.1|
	gi|354435133|gb|AGKD01023903.1|
	gi|354423085|gb|AGKD01035951.1|
	gi|354418607|gb|AGKD01040429.1|
	gi|354405565|gb|AGKD01053471.1|
	gi|354402582|gb|AGKD01056454.1|
	gi|354402218|gb|AGKD01056818.1|
	gi|354401454|gb|AGKD01057582.1|
	gi|354398153|gb|AGKD01060883.1|
	gi|354397489|gb|AGKD01061547.1|
	gi|354386704|gb|AGKD01072332.1|
	gi|354378441|gb|AGKD01080595.1|
	gi|354376828|gb|AGKD01082208.1|
	gi|354366123|gb|AGKD01092913.1|
	gi|354366095|gb|AGKD01092941.1|
	gi|354361510|gb|AGKD01097526.1|
	gi|354345888|gb|AGKD01112853.1|
	gi|354311808|gb|AGKD01146720.1|
	gi|354304293|gb|AGKD01154235.1|
	gi|354287060|gb|AGKD01171468.1|
	gi|354258504|gb|AGKD01200023.1|
	gi|354189054|gb|AGKD01269432.1|
	gi|354159684|gb|AGKD01298802.1|
	gi|354153078|gb|AGKD01305408.1|
	gi|354127452|gb|AGKD01331034.1|
	gi|354110428|gb|AGKD01348042.1|
	gi|354458289|gb|AGKD01000760.1|
	gi|354457976|gb|AGKD01001073.1|
	gi|354457959|gb|AGKD01001090.1|
	gi|354453046|gb|AGKD01005999.1|
	gi|354452949|gb|AGKD01006096.1|
	gi|354449786|gb|AGKD01009259.1|
	gi|354448064|gb|AGKD01010979.1|
	gi|354446847|gb|AGKD01012195.1|
	gi|354446557|gb|AGKD01012485.1|
	gi|354445769|gb|AGKD01013273.1|
	gi|354440840|gb|AGKD01018202.1|
	gi|354436964|gb|AGKD01022072.1|
	gi|354436853|gb|AGKD01022183.1|
	gi|354433947|gb|AGKD01025089.1|
	gi|354430971|gb|AGKD01028065.1|
	gi|354417520|gb|AGKD01041516.1|
	gi|354414548|gb|AGKD01044488.1|
	gi|354414316|gb|AGKD01044720.1|
	gi|354413843|gb|AGKD01045193.1|
	gi|354411542|gb|AGKD01047494.1|
	gi|354407247|gb|AGKD01051789.1|
	gi|354402651|gb|AGKD01056385.1|
	gi|354402302|gb|AGKD01056734.1|
	gi|354397159|gb|AGKD01061877.1|
	gi|354394499|gb|AGKD01064537.1|
	gi|354387771|gb|AGKD01071265.1|
	gi|354386968|gb|AGKD01072068.1|
	gi|354385289|gb|AGKD01073747.1|
	gi|354384452|gb|AGKD01074584.1|
	gi|354372290|gb|AGKD01086746.1|
	gi|354369182|gb|AGKD01089854.1|
	gi|354367542|gb|AGKD01091494.1|
	gi|354361744|gb|AGKD01097292.1|
	gi|354351316|gb|AGKD01107720.1|
	gi|354342914|gb|AGKD01115827.1|
	gi|354342227|gb|AGKD01116514.1|
	gi|354341234|gb|AGKD01117507.1|
	gi|354337874|gb|AGKD01120867.1|
	gi|354330046|gb|AGKD01128482.1|
	gi|354329691|gb|AGKD01128837.1|
	gi|354328678|gb|AGKD01129850.1|
	gi|354326469|gb|AGKD01132059.1|
	gi|354314216|gb|AGKD01144312.1|
	gi|354304715|gb|AGKD01153813.1|
	gi|354296235|gb|AGKD01162293.1|
	gi|354279421|gb|AGKD01179107.1|
	gi|354267235|gb|AGKD01191292.1|
	gi|354263944|gb|AGKD01194583.1|
	gi|354244723|gb|AGKD01213804.1|
	gi|354242360|gb|AGKD01216167.1|
	gi|354239581|gb|AGKD01218946.1|
	gi|354234835|gb|AGKD01223692.1|
	gi|354215981|gb|AGKD01242505.1|
	gi|354209843|gb|AGKD01248643.1|
	gi|354202463|gb|AGKD01256023.1|
	gi|354199805|gb|AGKD01258681.1|
	gi|354160507|gb|AGKD01297979.1|
	gi|354159910|gb|AGKD01298576.1|
	gi|354145511|gb|AGKD01312975.1|
	gi|354140827|gb|AGKD01317659.1|
	gi|354109602|gb|AGKD01348868.1|
	gi|354045790|gb|AGKD01412680.1|
	gi|354038036|gb|AGKD01420434.1|
	gi|354031975|gb|AGKD01426495.1|
8	gi|354406244|gb|AGKD01052792.1|
	gi|354315531|gb|AGKD01142997.1|
	gi|354456953|gb|AGKD01002096.1|
	gi|354455549|gb|AGKD01003497.1|
	gi|354455417|gb|AGKD01003629.1|
	gi|354455347|gb|AGKD01003699.1|
	gi|354454389|gb|AGKD01004657.1|
	gi|354449157|gb|AGKD01009886.1|
	gi|354448500|gb|AGKD01010543.1|
	gi|354444114|gb|AGKD01014928.1|
	gi|354440934|gb|AGKD01018108.1|
	gi|354431697|gb|AGKD01027339.1|
	gi|354428522|gb|AGKD01030514.1|
	gi|354427180|gb|AGKD01031856.1|
	gi|354426709|gb|AGKD01032327.1|
	gi|354426380|gb|AGKD01032656.1|
	gi|354422209|gb|AGKD01036827.1|
	gi|354422054|gb|AGKD01036982.1|
	gi|354415283|gb|AGKD01043753.1|
	gi|354413012|gb|AGKD01046024.1|
	gi|354398467|gb|AGKD01060569.1|
	gi|354397333|gb|AGKD01061703.1|
	gi|354390943|gb|AGKD01068093.1|
	gi|354377542|gb|AGKD01081494.1|
	gi|354369994|gb|AGKD01089042.1|
	gi|354366771|gb|AGKD01092265.1|
	gi|354346300|gb|AGKD01112441.1|
	gi|354341311|gb|AGKD01117430.1|
	gi|354339616|gb|AGKD01119125.1|
	gi|354325685|gb|AGKD01132843.1|
	gi|354325174|gb|AGKD01133354.1|
	gi|354315667|gb|AGKD01142861.1|
	gi|354296794|gb|AGKD01161734.1|
	gi|354292275|gb|AGKD01166253.1|
	gi|354239196|gb|AGKD01219331.1|
	gi|354236588|gb|AGKD01221939.1|
	gi|354215471|gb|AGKD01243015.1|
	gi|354207423|gb|AGKD01251063.1|
	gi|354195145|gb|AGKD01263341.1|
	gi|354188457|gb|AGKD01270029.1|
	gi|354168459|gb|AGKD01290027.1|
	gi|354143617|gb|AGKD01314869.1|
	gi|354126992|gb|AGKD01331494.1|
	gi|354110646|gb|AGKD01347824.1|
	gi|353991190|gb|AGKD01467280.1|
	gi|354458477|gb|AGKD01000572.1|
	gi|354458207|gb|AGKD01000842.1|
	gi|354456566|gb|AGKD01002480.1|
	gi|354456131|gb|AGKD01002915.1|
	gi|354455872|gb|AGKD01003174.1|
	gi|354455752|gb|AGKD01003294.1|
	gi|354455121|gb|AGKD01003925.1|
	gi|354453822|gb|AGKD01005224.1|
	gi|354453709|gb|AGKD01005337.1|
	gi|354453478|gb|AGKD01005568.1|
	gi|354453283|gb|AGKD01005762.1|
	gi|354452961|gb|AGKD01006084.1|
	gi|354452834|gb|AGKD01006211.1|
	gi|354452655|gb|AGKD01006390.1|
	gi|354451972|gb|AGKD01007073.1|
	gi|354451100|gb|AGKD01007945.1|
	gi|354450681|gb|AGKD01008364.1|
	gi|354449750|gb|AGKD01009293.1|
	gi|354449720|gb|AGKD01009323.1|
	gi|354449085|gb|AGKD01009958.1|
	gi|354448816|gb|AGKD01010227.1|
	gi|354448411|gb|AGKD01010632.1|
	gi|354447835|gb|AGKD01011208.1|
	gi|354447491|gb|AGKD01011551.1|
	gi|354446254|gb|AGKD01012788.1|
	gi|354445752|gb|AGKD01013290.1|
	gi|354445128|gb|AGKD01013914.1|
	gi|354442557|gb|AGKD01016485.1|
	gi|354439986|gb|AGKD01019054.1|
	gi|354437918|gb|AGKD01021118.1|
	gi|354437494|gb|AGKD01021542.1|
	gi|354436865|gb|AGKD01022171.1|
	gi|354435791|gb|AGKD01023245.1|
	gi|354432321|gb|AGKD01026715.1|
	gi|354432125|gb|AGKD01026911.1|
	gi|354427825|gb|AGKD01031211.1|
	gi|354427525|gb|AGKD01031511.1|
	gi|354426832|gb|AGKD01032204.1|
	gi|354426776|gb|AGKD01032260.1|
	gi|354425635|gb|AGKD01033401.1|
	gi|354425379|gb|AGKD01033657.1|
	gi|354425043|gb|AGKD01033993.1|
	gi|354424764|gb|AGKD01034272.1|
	gi|354424661|gb|AGKD01034375.1|
	gi|354421774|gb|AGKD01037262.1|
	gi|354417793|gb|AGKD01041243.1|
	gi|354413410|gb|AGKD01045626.1|
	gi|354411319|gb|AGKD01047717.1|
	gi|354409329|gb|AGKD01049707.1|
	gi|354408961|gb|AGKD01050075.1|
	gi|354405757|gb|AGKD01053279.1|
	gi|354405496|gb|AGKD01053540.1|
	gi|354404645|gb|AGKD01054391.1|
	gi|354404420|gb|AGKD01054616.1|
	gi|354403585|gb|AGKD01055451.1|
	gi|354402814|gb|AGKD01056222.1|
	gi|354400075|gb|AGKD01058961.1|
	gi|354400045|gb|AGKD01058991.1|
	gi|354399345|gb|AGKD01059691.1|
	gi|354396746|gb|AGKD01062290.1|
	gi|354395820|gb|AGKD01063216.1|
	gi|354390564|gb|AGKD01068472.1|
	gi|354387707|gb|AGKD01071329.1|
	gi|354387416|gb|AGKD01071620.1|
	gi|354386574|gb|AGKD01072462.1|
	gi|354384656|gb|AGKD01074380.1|
	gi|354380457|gb|AGKD01078579.1|
	gi|354380193|gb|AGKD01078843.1|
	gi|354379524|gb|AGKD01079512.1|
	gi|354376936|gb|AGKD01082100.1|
	gi|354375635|gb|AGKD01083401.1|
	gi|354375146|gb|AGKD01083890.1|
	gi|354372042|gb|AGKD01086994.1|
	gi|354371079|gb|AGKD01087957.1|
	gi|354370889|gb|AGKD01088147.1|
	gi|354370250|gb|AGKD01088786.1|
	gi|354367396|gb|AGKD01091640.1|
	gi|354364801|gb|AGKD01094235.1|
	gi|354362594|gb|AGKD01096442.1|
	gi|354362045|gb|AGKD01096991.1|
	gi|354355103|gb|AGKD01103933.1|
	gi|354346033|gb|AGKD01112708.1|
	gi|354340362|gb|AGKD01118379.1|
	gi|354338293|gb|AGKD01120448.1|
	gi|354335736|gb|AGKD01123005.1|
	gi|354333288|gb|AGKD01125240.1|
	gi|354329738|gb|AGKD01128790.1|
	gi|354319617|gb|AGKD01138911.1|
	gi|354318391|gb|AGKD01140137.1|
	gi|354316911|gb|AGKD01141617.1|
	gi|354315805|gb|AGKD01142723.1|
	gi|354313465|gb|AGKD01145063.1|
	gi|354312902|gb|AGKD01145626.1|
	gi|354307466|gb|AGKD01151062.1|
	gi|354306387|gb|AGKD01152141.1|
	gi|354305725|gb|AGKD01152803.1|
	gi|354298682|gb|AGKD01159846.1|
	gi|354297234|gb|AGKD01161294.1|
	gi|354288305|gb|AGKD01170223.1|
	gi|354288215|gb|AGKD01170313.1|
	gi|354280780|gb|AGKD01177748.1|
	gi|354277086|gb|AGKD01181442.1|
	gi|354265013|gb|AGKD01193514.1|
	gi|354256168|gb|AGKD01202359.1|
	gi|354242389|gb|AGKD01216138.1|
	gi|354240737|gb|AGKD01217790.1|
	gi|354238957|gb|AGKD01219570.1|
	gi|354237972|gb|AGKD01220555.1|
	gi|354218636|gb|AGKD01239850.1|
	gi|354217604|gb|AGKD01240882.1|
	gi|354214748|gb|AGKD01243738.1|
	gi|354196198|gb|AGKD01262288.1|
	gi|354183478|gb|AGKD01275008.1|
	gi|354182854|gb|AGKD01275632.1|
	gi|354180928|gb|AGKD01277558.1|
	gi|354177149|gb|AGKD01281337.1|
	gi|354176910|gb|AGKD01281576.1|
	gi|354170788|gb|AGKD01287698.1|
	gi|354155878|gb|AGKD01302608.1|
	gi|354153910|gb|AGKD01304576.1|
	gi|354141090|gb|AGKD01317396.1|
	gi|354112806|gb|AGKD01345664.1|
	gi|354107008|gb|AGKD01351462.1|
	gi|354096848|gb|AGKD01361622.1|
	gi|354062819|gb|AGKD01395651.1|
	gi|354061964|gb|AGKD01396506.1|
	gi|354051404|gb|AGKD01407066.1|
	gi|354049126|gb|AGKD01409344.1|
	gi|354033331|gb|AGKD01425139.1|
	gi|354022355|gb|AGKD01436115.1|
9	gi|354398028|gb|AGKD01061008.1|
	gi|354377062|gb|AGKD01081974.1|
	gi|354308220|gb|AGKD01150308.1|
	gi|354458905|gb|AGKD01000144.1|
	gi|354455473|gb|AGKD01003573.1|
	gi|354453847|gb|AGKD01005199.1|
	gi|354450139|gb|AGKD01008906.1|
	gi|354448547|gb|AGKD01010496.1|
	gi|354447148|gb|AGKD01011894.1|
	gi|354446803|gb|AGKD01012239.1|
	gi|354443745|gb|AGKD01015297.1|
	gi|354443608|gb|AGKD01015434.1|
	gi|354438758|gb|AGKD01020280.1|
	gi|354436446|gb|AGKD01022590.1|
	gi|354432979|gb|AGKD01026057.1|
	gi|354421078|gb|AGKD01037958.1|
	gi|354420871|gb|AGKD01038165.1|
	gi|354408310|gb|AGKD01050726.1|
	gi|354408296|gb|AGKD01050740.1|
	gi|354407986|gb|AGKD01051050.1|
	gi|354404720|gb|AGKD01054316.1|
	gi|354402471|gb|AGKD01056565.1|
	gi|354400817|gb|AGKD01058219.1|
	gi|354390539|gb|AGKD01068497.1|
	gi|354387533|gb|AGKD01071503.1|
	gi|354381685|gb|AGKD01077351.1|
	gi|354371901|gb|AGKD01087135.1|
	gi|354365668|gb|AGKD01093368.1|
	gi|354343041|gb|AGKD01115700.1|
	gi|354326411|gb|AGKD01132117.1|
	gi|354316078|gb|AGKD01142450.1|
	gi|354308649|gb|AGKD01149879.1|
	gi|354301577|gb|AGKD01156951.1|
	gi|354300904|gb|AGKD01157624.1|
	gi|354297352|gb|AGKD01161176.1|
	gi|354269247|gb|AGKD01189280.1|
	gi|354261309|gb|AGKD01197218.1|
	gi|354201075|gb|AGKD01257411.1|
	gi|354141324|gb|AGKD01317162.1|
	gi|354125293|gb|AGKD01333193.1|
	gi|354124757|gb|AGKD01333729.1|
	gi|354103419|gb|AGKD01355051.1|
	gi|354458349|gb|AGKD01000700.1|
	gi|354457971|gb|AGKD01001078.1|
	gi|354457898|gb|AGKD01001151.1|
	gi|354457443|gb|AGKD01001606.1|
	gi|354457105|gb|AGKD01001944.1|
	gi|354457037|gb|AGKD01002012.1|
	gi|354455980|gb|AGKD01003066.1|
	gi|354455822|gb|AGKD01003224.1|
	gi|354455536|gb|AGKD01003510.1|
	gi|354454134|gb|AGKD01004912.1|
	gi|354454098|gb|AGKD01004948.1|
	gi|354453393|gb|AGKD01005652.1|
	gi|354452463|gb|AGKD01006582.1|
	gi|354450002|gb|AGKD01009043.1|
	gi|354449345|gb|AGKD01009698.1|
	gi|354449027|gb|AGKD01010016.1|
	gi|354448837|gb|AGKD01010206.1|
	gi|354448430|gb|AGKD01010613.1|
	gi|354447685|gb|AGKD01011357.1|
	gi|354447449|gb|AGKD01011593.1|
	gi|354446390|gb|AGKD01012652.1|
	gi|354446166|gb|AGKD01012876.1|
	gi|354444475|gb|AGKD01014567.1|
	gi|354444445|gb|AGKD01014597.1|
	gi|354440879|gb|AGKD01018163.1|
	gi|354440137|gb|AGKD01018903.1|
	gi|354438966|gb|AGKD01020072.1|
	gi|354437082|gb|AGKD01021954.1|
	gi|354436480|gb|AGKD01022556.1|
	gi|354436290|gb|AGKD01022746.1|
	gi|354433698|gb|AGKD01025338.1|
	gi|354433596|gb|AGKD01025440.1|
	gi|354431305|gb|AGKD01027731.1|
	gi|354430953|gb|AGKD01028083.1|
	gi|354428329|gb|AGKD01030707.1|
	gi|354428191|gb|AGKD01030845.1|
	gi|354427702|gb|AGKD01031334.1|
	gi|354427196|gb|AGKD01031840.1|
	gi|354425233|gb|AGKD01033803.1|
	gi|354424695|gb|AGKD01034341.1|
	gi|354424143|gb|AGKD01034893.1|
	gi|354421778|gb|AGKD01037258.1|
	gi|354421736|gb|AGKD01037300.1|
	gi|354421560|gb|AGKD01037476.1|
	gi|354421212|gb|AGKD01037824.1|
	gi|354419744|gb|AGKD01039292.1|
	gi|354416958|gb|AGKD01042078.1|
	gi|354415767|gb|AGKD01043269.1|
	gi|354415025|gb|AGKD01044011.1|
	gi|354413013|gb|AGKD01046023.1|
	gi|354413006|gb|AGKD01046030.1|
	gi|354411243|gb|AGKD01047793.1|
	gi|354410883|gb|AGKD01048153.1|
	gi|354409584|gb|AGKD01049452.1|
	gi|354409468|gb|AGKD01049568.1|
	gi|354406126|gb|AGKD01052910.1|
	gi|354402089|gb|AGKD01056947.1|
	gi|354401417|gb|AGKD01057619.1|
	gi|354400615|gb|AGKD01058421.1|
	gi|354400341|gb|AGKD01058695.1|
	gi|354399564|gb|AGKD01059472.1|
	gi|354398287|gb|AGKD01060749.1|
	gi|354397907|gb|AGKD01061129.1|
	gi|354397317|gb|AGKD01061719.1|
	gi|354396226|gb|AGKD01062810.1|
	gi|354395771|gb|AGKD01063265.1|
	gi|354395389|gb|AGKD01063647.1|
	gi|354392589|gb|AGKD01066447.1|
	gi|354392363|gb|AGKD01066673.1|
	gi|354391953|gb|AGKD01067083.1|
	gi|354390420|gb|AGKD01068616.1|
	gi|354386254|gb|AGKD01072782.1|
	gi|354384434|gb|AGKD01074602.1|
	gi|354384339|gb|AGKD01074697.1|
	gi|354383352|gb|AGKD01075684.1|
	gi|354383171|gb|AGKD01075865.1|
	gi|354381039|gb|AGKD01077997.1|
	gi|354380689|gb|AGKD01078347.1|
	gi|354380029|gb|AGKD01079007.1|
	gi|354378986|gb|AGKD01080050.1|
	gi|354378252|gb|AGKD01080784.1|
	gi|354377916|gb|AGKD01081120.1|
	gi|354377048|gb|AGKD01081988.1|
	gi|354374718|gb|AGKD01084318.1|
	gi|354370312|gb|AGKD01088724.1|
	gi|354367226|gb|AGKD01091810.1|
	gi|354364957|gb|AGKD01094079.1|
	gi|354361688|gb|AGKD01097348.1|
	gi|354361113|gb|AGKD01097923.1|
	gi|354359970|gb|AGKD01099066.1|
	gi|354358238|gb|AGKD01100798.1|
	gi|354357800|gb|AGKD01101236.1|
	gi|354355382|gb|AGKD01103654.1|
	gi|354353205|gb|AGKD01105831.1|
	gi|354351590|gb|AGKD01107446.1|
	gi|354351387|gb|AGKD01107649.1|
	gi|354351290|gb|AGKD01107746.1|
	gi|354350273|gb|AGKD01108763.1|
	gi|354348037|gb|AGKD01110704.1|
	gi|354347272|gb|AGKD01111469.1|
	gi|354346422|gb|AGKD01112319.1|
	gi|354343887|gb|AGKD01114854.1|
	gi|354343772|gb|AGKD01114969.1|
	gi|354342366|gb|AGKD01116375.1|
	gi|354339598|gb|AGKD01119143.1|
	gi|354337781|gb|AGKD01120960.1|
	gi|354329384|gb|AGKD01129144.1|
	gi|354328636|gb|AGKD01129892.1|
	gi|354325910|gb|AGKD01132618.1|
	gi|354317550|gb|AGKD01140978.1|
	gi|354308247|gb|AGKD01150281.1|
	gi|354306424|gb|AGKD01152104.1|
	gi|354298461|gb|AGKD01160067.1|
	gi|354297306|gb|AGKD01161222.1|
	gi|354280696|gb|AGKD01177832.1|
	gi|354261716|gb|AGKD01196811.1|
	gi|354255783|gb|AGKD01202744.1|
	gi|354252045|gb|AGKD01206482.1|
	gi|354249225|gb|AGKD01209302.1|
	gi|354247672|gb|AGKD01210855.1|
	gi|354242368|gb|AGKD01216159.1|
	gi|354241990|gb|AGKD01216537.1|
	gi|354220000|gb|AGKD01238486.1|
	gi|354214759|gb|AGKD01243727.1|
	gi|354204422|gb|AGKD01254064.1|
	gi|354198247|gb|AGKD01260239.1|
	gi|354195105|gb|AGKD01263381.1|
	gi|354185062|gb|AGKD01273424.1|
	gi|354177013|gb|AGKD01281473.1|
	gi|354174469|gb|AGKD01284017.1|
	gi|354135725|gb|AGKD01322761.1|
	gi|354073424|gb|AGKD01385046.1|
	gi|354065420|gb|AGKD01393050.1|
	gi|354030360|gb|AGKD01428110.1|
	gi|354018084|gb|AGKD01440386.1|
	gi|354004946|gb|AGKD01453524.1|
	gi|354003551|gb|AGKD01454919.1|
	gi|353967823|gb|AGKD01490647.1|
10	gi|354454342|gb|AGKD01004704.1|
	gi|354456744|gb|AGKD01002303.1|
	gi|354456348|gb|AGKD01002698.1|
	gi|354456231|gb|AGKD01002815.1|
	gi|354455455|gb|AGKD01003591.1|
	gi|354454661|gb|AGKD01004385.1|
	gi|354454463|gb|AGKD01004583.1|
	gi|354454208|gb|AGKD01004838.1|
	gi|354451137|gb|AGKD01007908.1|
	gi|354450908|gb|AGKD01008137.1|
	gi|354450867|gb|AGKD01008178.1|
	gi|354450662|gb|AGKD01008383.1|
	gi|354447373|gb|AGKD01011669.1|
	gi|354447113|gb|AGKD01011929.1|
	gi|354445676|gb|AGKD01013366.1|
	gi|354445179|gb|AGKD01013863.1|
	gi|354442539|gb|AGKD01016503.1|
	gi|354438302|gb|AGKD01020736.1|
	gi|354437287|gb|AGKD01021749.1|
	gi|354433868|gb|AGKD01025168.1|
	gi|354433146|gb|AGKD01025890.1|
	gi|354431091|gb|AGKD01027945.1|
	gi|354429557|gb|AGKD01029479.1|
	gi|354427726|gb|AGKD01031310.1|
	gi|354427220|gb|AGKD01031816.1|
	gi|354426881|gb|AGKD01032155.1|
	gi|354426369|gb|AGKD01032667.1|
	gi|354425158|gb|AGKD01033878.1|
	gi|354423227|gb|AGKD01035809.1|
	gi|354419600|gb|AGKD01039436.1|
	gi|354418277|gb|AGKD01040759.1|
	gi|354415449|gb|AGKD01043587.1|
	gi|354415390|gb|AGKD01043646.1|
	gi|354414129|gb|AGKD01044907.1|
	gi|354413193|gb|AGKD01045843.1|
	gi|354410822|gb|AGKD01048214.1|
	gi|354405940|gb|AGKD01053096.1|
	gi|354403614|gb|AGKD01055422.1|
	gi|354394856|gb|AGKD01064180.1|
	gi|354391947|gb|AGKD01067089.1|
	gi|354389370|gb|AGKD01069666.1|
	gi|354387565|gb|AGKD01071471.1|
	gi|354383746|gb|AGKD01075290.1|
	gi|354371456|gb|AGKD01087580.1|
	gi|354370879|gb|AGKD01088157.1|
	gi|354362169|gb|AGKD01096867.1|
	gi|354360877|gb|AGKD01098159.1|
	gi|354360131|gb|AGKD01098905.1|
	gi|354358874|gb|AGKD01100162.1|
	gi|354349242|gb|AGKD01109499.1|
	gi|354347345|gb|AGKD01111396.1|
	gi|354340860|gb|AGKD01117881.1|
	gi|354339777|gb|AGKD01118964.1|
	gi|354329067|gb|AGKD01129461.1|
	gi|354325676|gb|AGKD01132852.1|
	gi|354315105|gb|AGKD01143423.1|
	gi|354305042|gb|AGKD01153486.1|
	gi|354304473|gb|AGKD01154055.1|
	gi|354298760|gb|AGKD01159768.1|
	gi|354285391|gb|AGKD01173137.1|
	gi|354283591|gb|AGKD01174937.1|
	gi|354261063|gb|AGKD01197464.1|
	gi|354258019|gb|AGKD01200508.1|
	gi|354257457|gb|AGKD01201070.1|
	gi|354254023|gb|AGKD01204504.1|
	gi|354251657|gb|AGKD01206870.1|
	gi|354240984|gb|AGKD01217543.1|
	gi|354234278|gb|AGKD01224249.1|
	gi|354202464|gb|AGKD01256022.1|
	gi|354188767|gb|AGKD01269719.1|
	gi|354136475|gb|AGKD01322011.1|
	gi|354129844|gb|AGKD01328642.1|
	gi|354124875|gb|AGKD01333611.1|
	gi|354118136|gb|AGKD01340350.1|
	gi|354045341|gb|AGKD01413129.1|
	gi|354459039|gb|AGKD01000011.1|
	gi|354458701|gb|AGKD01000348.1|
	gi|354458554|gb|AGKD01000495.1|
	gi|354457968|gb|AGKD01001081.1|
	gi|354457797|gb|AGKD01001252.1|
	gi|354457438|gb|AGKD01001611.1|
	gi|354457283|gb|AGKD01001766.1|
	gi|354456277|gb|AGKD01002769.1|
	gi|354456139|gb|AGKD01002907.1|
	gi|354455570|gb|AGKD01003476.1|
	gi|354455327|gb|AGKD01003719.1|
	gi|354455154|gb|AGKD01003892.1|
	gi|354454965|gb|AGKD01004081.1|
	gi|354454507|gb|AGKD01004539.1|
	gi|354454362|gb|AGKD01004684.1|
	gi|354453254|gb|AGKD01005791.1|
	gi|354452886|gb|AGKD01006159.1|
	gi|354452687|gb|AGKD01006358.1|
	gi|354452643|gb|AGKD01006402.1|
	gi|354451748|gb|AGKD01007297.1|
	gi|354450938|gb|AGKD01008107.1|
	gi|354450081|gb|AGKD01008964.1|
	gi|354449929|gb|AGKD01009116.1|
	gi|354449132|gb|AGKD01009911.1|
	gi|354448974|gb|AGKD01010069.1|
	gi|354448743|gb|AGKD01010300.1|
	gi|354448737|gb|AGKD01010306.1|
	gi|354448594|gb|AGKD01010449.1|
	gi|354448455|gb|AGKD01010588.1|
	gi|354447322|gb|AGKD01011720.1|
	gi|354446666|gb|AGKD01012376.1|
	gi|354446471|gb|AGKD01012571.1|
	gi|354446272|gb|AGKD01012770.1|
	gi|354445011|gb|AGKD01014031.1|
	gi|354444250|gb|AGKD01014792.1|
	gi|354443457|gb|AGKD01015585.1|
	gi|354442904|gb|AGKD01016138.1|
	gi|354442551|gb|AGKD01016491.1|
	gi|354442524|gb|AGKD01016518.1|
	gi|354441856|gb|AGKD01017186.1|
	gi|354441720|gb|AGKD01017322.1|
	gi|354441498|gb|AGKD01017544.1|
	gi|354441199|gb|AGKD01017843.1|
	gi|354439275|gb|AGKD01019765.1|
	gi|354437912|gb|AGKD01021124.1|
	gi|354437470|gb|AGKD01021566.1|
	gi|354436877|gb|AGKD01022159.1|
	gi|354436566|gb|AGKD01022470.1|
	gi|354433110|gb|AGKD01025926.1|
	gi|354432187|gb|AGKD01026849.1|
	gi|354431637|gb|AGKD01027399.1|
	gi|354431553|gb|AGKD01027483.1|
	gi|354431457|gb|AGKD01027579.1|
	gi|354431413|gb|AGKD01027623.1|
	gi|354431339|gb|AGKD01027697.1|
	gi|354431285|gb|AGKD01027751.1|
	gi|354431034|gb|AGKD01028002.1|
	gi|354430562|gb|AGKD01028474.1|
	gi|354429401|gb|AGKD01029635.1|
	gi|354428624|gb|AGKD01030412.1|
	gi|354428202|gb|AGKD01030834.1|
	gi|354426987|gb|AGKD01032049.1|
	gi|354426764|gb|AGKD01032272.1|
	gi|354426717|gb|AGKD01032319.1|
	gi|354426319|gb|AGKD01032717.1|
	gi|354426171|gb|AGKD01032865.1|
	gi|354425807|gb|AGKD01033229.1|
	gi|354425396|gb|AGKD01033640.1|
	gi|354424855|gb|AGKD01034181.1|
	gi|354424680|gb|AGKD01034356.1|
	gi|354424340|gb|AGKD01034696.1|
	gi|354423406|gb|AGKD01035630.1|
	gi|354423273|gb|AGKD01035763.1|
	gi|354422964|gb|AGKD01036072.1|
	gi|354420225|gb|AGKD01038811.1|
	gi|354420204|gb|AGKD01038832.1|
	gi|354419685|gb|AGKD01039351.1|
	gi|354415936|gb|AGKD01043100.1|
	gi|354415099|gb|AGKD01043937.1|
	gi|354412569|gb|AGKD01046467.1|
	gi|354412276|gb|AGKD01046760.1|
	gi|354412064|gb|AGKD01046972.1|
	gi|354411597|gb|AGKD01047439.1|
	gi|354411453|gb|AGKD01047583.1|
	gi|354411445|gb|AGKD01047591.1|
	gi|354410630|gb|AGKD01048406.1|
	gi|354409867|gb|AGKD01049169.1|
	gi|354409730|gb|AGKD01049306.1|
	gi|354409213|gb|AGKD01049823.1|
	gi|354408726|gb|AGKD01050310.1|
	gi|354408546|gb|AGKD01050490.1|
	gi|354405245|gb|AGKD01053791.1|
	gi|354404307|gb|AGKD01054729.1|
	gi|354403138|gb|AGKD01055898.1|
	gi|354402223|gb|AGKD01056813.1|
	gi|354402192|gb|AGKD01056844.1|
	gi|354401295|gb|AGKD01057741.1|
	gi|354397837|gb|AGKD01061199.1|
	gi|354397549|gb|AGKD01061487.1|
	gi|354397451|gb|AGKD01061585.1|
	gi|354396334|gb|AGKD01062702.1|
	gi|354395707|gb|AGKD01063329.1|
	gi|354394049|gb|AGKD01064987.1|
	gi|354393614|gb|AGKD01065422.1|
	gi|354393375|gb|AGKD01065661.1|
	gi|354391868|gb|AGKD01067168.1|
	gi|354390703|gb|AGKD01068333.1|
	gi|354388855|gb|AGKD01070181.1|
	gi|354388527|gb|AGKD01070509.1|
	gi|354388425|gb|AGKD01070611.1|
	gi|354386327|gb|AGKD01072709.1|
	gi|354385432|gb|AGKD01073604.1|
	gi|354385371|gb|AGKD01073665.1|
	gi|354383907|gb|AGKD01075129.1|
	gi|354382551|gb|AGKD01076485.1|
	gi|354380299|gb|AGKD01078737.1|
	gi|354379146|gb|AGKD01079890.1|
	gi|354378156|gb|AGKD01080880.1|
	gi|354377951|gb|AGKD01081085.1|
	gi|354377692|gb|AGKD01081344.1|
	gi|354377199|gb|AGKD01081837.1|
	gi|354376635|gb|AGKD01082401.1|
	gi|354375250|gb|AGKD01083786.1|
	gi|354371923|gb|AGKD01087113.1|
	gi|354369776|gb|AGKD01089260.1|
	gi|354368761|gb|AGKD01090275.1|
	gi|354368671|gb|AGKD01090365.1|
	gi|354360446|gb|AGKD01098590.1|
	gi|354360354|gb|AGKD01098682.1|
	gi|354358595|gb|AGKD01100441.1|
	gi|354356346|gb|AGKD01102690.1|
	gi|354352492|gb|AGKD01106544.1|
	gi|354352104|gb|AGKD01106932.1|
	gi|354350446|gb|AGKD01108590.1|
	gi|354350285|gb|AGKD01108751.1|
	gi|354345195|gb|AGKD01113546.1|
	gi|354344904|gb|AGKD01113837.1|
	gi|354343416|gb|AGKD01115325.1|
	gi|354343043|gb|AGKD01115698.1|
	gi|354340685|gb|AGKD01118056.1|
	gi|354339824|gb|AGKD01118917.1|
	gi|354334306|gb|AGKD01124222.1|
	gi|354331422|gb|AGKD01127106.1|
	gi|354331133|gb|AGKD01127395.1|
	gi|354331057|gb|AGKD01127471.1|
	gi|354330565|gb|AGKD01127963.1|
	gi|354330501|gb|AGKD01128027.1|
	gi|354329892|gb|AGKD01128636.1|
	gi|354328786|gb|AGKD01129742.1|
	gi|354327865|gb|AGKD01130663.1|
	gi|354326003|gb|AGKD01132525.1|
	gi|354323127|gb|AGKD01135401.1|
	gi|354322843|gb|AGKD01135685.1|
	gi|354322715|gb|AGKD01135813.1|
	gi|354322494|gb|AGKD01136034.1|
	gi|354321252|gb|AGKD01137276.1|
	gi|354320840|gb|AGKD01137688.1|
	gi|354319610|gb|AGKD01138918.1|
	gi|354317951|gb|AGKD01140577.1|
	gi|354317701|gb|AGKD01140827.1|
	gi|354316839|gb|AGKD01141689.1|
	gi|354315928|gb|AGKD01142600.1|
	gi|354315338|gb|AGKD01143190.1|
	gi|354309760|gb|AGKD01148768.1|
	gi|354307662|gb|AGKD01150866.1|
	gi|354305654|gb|AGKD01152874.1|
	gi|354305380|gb|AGKD01153148.1|
	gi|354303652|gb|AGKD01154876.1|
	gi|354303632|gb|AGKD01154896.1|
	gi|354303227|gb|AGKD01155301.1|
	gi|354300071|gb|AGKD01158457.1|
	gi|354297288|gb|AGKD01161240.1|
	gi|354297165|gb|AGKD01161363.1|
	gi|354294831|gb|AGKD01163697.1|
	gi|354293286|gb|AGKD01165242.1|
	gi|354288491|gb|AGKD01170037.1|
	gi|354287481|gb|AGKD01171047.1|
	gi|354284904|gb|AGKD01173624.1|
	gi|354281691|gb|AGKD01176837.1|
	gi|354280414|gb|AGKD01178114.1|
	gi|354272336|gb|AGKD01186191.1|
	gi|354271381|gb|AGKD01187146.1|
	gi|354270801|gb|AGKD01187726.1|
	gi|354270320|gb|AGKD01188207.1|
	gi|354268076|gb|AGKD01190451.1|
	gi|354265589|gb|AGKD01192938.1|
	gi|354260340|gb|AGKD01198187.1|
	gi|354259545|gb|AGKD01198982.1|
	gi|354258906|gb|AGKD01199621.1|
	gi|354256098|gb|AGKD01202429.1|
	gi|354255298|gb|AGKD01203229.1|
	gi|354252958|gb|AGKD01205569.1|
	gi|354246592|gb|AGKD01211935.1|
	gi|354243442|gb|AGKD01215085.1|
	gi|354241213|gb|AGKD01217314.1|
	gi|354235201|gb|AGKD01223326.1|
	gi|354228621|gb|AGKD01229906.1|
	gi|354217508|gb|AGKD01240978.1|
	gi|354216928|gb|AGKD01241558.1|
	gi|354212849|gb|AGKD01245637.1|
	gi|354208541|gb|AGKD01249945.1|
	gi|354206131|gb|AGKD01252355.1|
	gi|354186378|gb|AGKD01272108.1|
	gi|354165019|gb|AGKD01293467.1|
	gi|354161786|gb|AGKD01296700.1|
	gi|354152947|gb|AGKD01305539.1|
	gi|354145419|gb|AGKD01313067.1|
	gi|354142640|gb|AGKD01315846.1|
	gi|354122221|gb|AGKD01336265.1|
	gi|354091956|gb|AGKD01366514.1|
	gi|354090649|gb|AGKD01367821.1|
	gi|354081527|gb|AGKD01376943.1|
	gi|354075417|gb|AGKD01383053.1|
	gi|354072194|gb|AGKD01386276.1|
	gi|354069452|gb|AGKD01389018.1|
	gi|354067946|gb|AGKD01390524.1|
	gi|354054379|gb|AGKD01404091.1|
	gi|354050238|gb|AGKD01408232.1|
	gi|354049750|gb|AGKD01408720.1|
	gi|354048409|gb|AGKD01410061.1|
	gi|354024217|gb|AGKD01434253.1|
	gi|354005627|gb|AGKD01452843.1|
	gi|354000439|gb|AGKD01458031.1|
11	gi|354455788|gb|AGKD01003258.1|
	gi|354453280|gb|AGKD01005765.1|
	gi|354459035|gb|AGKD01000015.1|
	gi|354458141|gb|AGKD01000908.1|
	gi|354457642|gb|AGKD01001407.1|
	gi|354457349|gb|AGKD01001700.1|
	gi|354457108|gb|AGKD01001941.1|
[truncated: 2,482 more rows]
