# Supplementary material for: Linkage maps of the Atlantic salmon (Salmo salar) genome derived from RAD sequencing
Source: BMC Genomics. 2014 Feb 27;15:166. doi: 10.1186/1471-2164-15-166 (PMC4028894; doi:10.1186/1471-2164-15-166)
Supplement: Additional file 6 — 112 reference genome contigs which mapped to more than one linkage group and the Atlantic salmon linkage groups to which they align. [file 1471-2164-15-166-S6.TXT]

Atlantic salmon Linkage group	Reference Genome Contig
LG01/LG06	gi|354267694|gb|AGKD01190833.1|
LG01/LG06	gi|354304988|gb|AGKD01153540.1|
LG01/LG06	gi|354395291|gb|AGKD01063745.1|
LG01/LG06	gi|354397880|gb|AGKD01061156.1|
LG01/LG06	gi|354452901|gb|AGKD01006144.1|
LG01/LG06/LG32	gi|354404971|gb|AGKD01054065.1|
LG01/LG12	gi|354238120|gb|AGKD01220407.1|
LG01/LG12	gi|354367714|gb|AGKD01091322.1|
LG01/LG12	gi|354413953|gb|AGKD01045083.1|
LG01/LG12	gi|354415249|gb|AGKD01043787.1|
LG01/LG12	gi|354418574|gb|AGKD01040462.1|
LG01/LG12	gi|354431023|gb|AGKD01028013.1|
LG01/LG12	gi|354439019|gb|AGKD01020021.1|
LG01/LG12	gi|354443589|gb|AGKD01015453.1|
LG01/LG12	gi|354454407|gb|AGKD01004639.1|
LG02/LG06	gi|354428917|gb|AGKD01030119.1|
LG02/LG18	gi|354385675|gb|AGKD01073361.1|
LG02/LG18	gi|354428829|gb|AGKD01030207.1|
LG02/LG18	gi|354437139|gb|AGKD01021897.1|
LG02/LG23	gi|354350092|gb|AGKD01108944.1|
LG02/LG23	gi|354377594|gb|AGKD01081442.1|
LG02/LG23	gi|354454573|gb|AGKD01004473.1|
LG02/LG25	gi|354347617|gb|AGKD01111124.1|
LG03/LG11	gi|354025786|gb|AGKD01432684.1|
LG03/LG11	gi|354026304|gb|AGKD01432166.1|
LG03/LG11	gi|354394111|gb|AGKD01064925.1|
LG03/LG11	gi|354427510|gb|AGKD01031526.1|
LG03/LG11	gi|354432551|gb|AGKD01026485.1|
LG03/LG11	gi|354437205|gb|AGKD01021831.1|
LG03/LG11	gi|354446911|gb|AGKD01012131.1|
LG03/LG11	gi|354456976|gb|AGKD01002073.1|
LG03/LG13/LG17	gi|354196880|gb|AGKD01261606.1|
LG03/LG14	gi|354456986|gb|AGKD01002063.1|
LG03/LG15	gi|354392662|gb|AGKD01066374.1|
LG03/LG15	gi|354405497|gb|AGKD01053539.1|
LG03/LG15	gi|354451850|gb|AGKD01007195.1|
LG03/LG15	gi|354455733|gb|AGKD01003313.1|
LG04/LG06	gi|354399099|gb|AGKD01059937.1|
LG04/LG11	gi|354200187|gb|AGKD01258299.1|
LG04/LG11	gi|354254661|gb|AGKD01203866.1|
LG04/LG11	gi|354294708|gb|AGKD01163820.1|
LG04/LG11	gi|354339838|gb|AGKD01118903.1|
LG04/LG11	gi|354350713|gb|AGKD01108323.1|
LG04/LG11	gi|354366612|gb|AGKD01092424.1|
LG04/LG11	gi|354372388|gb|AGKD01086648.1|
LG04/LG11	gi|354381362|gb|AGKD01077674.1|
LG04/LG11	gi|354385985|gb|AGKD01073051.1|
LG04/LG11	gi|354386122|gb|AGKD01072914.1|
LG04/LG11	gi|354397250|gb|AGKD01061786.1|
LG04/LG11	gi|354413967|gb|AGKD01045069.1|
LG04/LG11	gi|354415227|gb|AGKD01043809.1|
LG04/LG11	gi|354416867|gb|AGKD01042169.1|
LG04/LG11	gi|354420869|gb|AGKD01038167.1|
LG04/LG11	gi|354438595|gb|AGKD01020443.1|
LG04/LG11	gi|354441627|gb|AGKD01017415.1|
LG04/LG11	gi|354442702|gb|AGKD01016340.1|
LG04/LG11	gi|354446373|gb|AGKD01012669.1|
LG04/LG11	gi|354448156|gb|AGKD01010887.1|
LG04/LG11	gi|354449488|gb|AGKD01009555.1|
LG04/LG11	gi|354455067|gb|AGKD01003979.1|
LG04/LG11	gi|354455788|gb|AGKD01003258.1|
LG04/LG11	gi|354458277|gb|AGKD01000772.1|
LG04/LG11	gi|354458335|gb|AGKD01000714.1|
LG05/LG17	gi|354325507|gb|AGKD01133021.1|
LG05/LG17	gi|354452205|gb|AGKD01006840.1|
LG05/LG28	gi|354281428|gb|AGKD01177100.1|
LG06/LG32	gi|354414075|gb|AGKD01044961.1|
LG07/LG25	gi|354366095|gb|AGKD01092941.1|
LG07/LG25	gi|354394499|gb|AGKD01064537.1|
LG07/LG25	gi|354398153|gb|AGKD01060883.1|
LG09/LG14	gi|354401417|gb|AGKD01057619.1|
LG09/LG21	gi|354204422|gb|AGKD01254064.1|
LG09/LG21	gi|354269247|gb|AGKD01189280.1|
LG09/LG21	gi|354308220|gb|AGKD01150308.1|
LG09/LG21	gi|354343772|gb|AGKD01114969.1|
LG09/LG21	gi|354383352|gb|AGKD01075684.1|
LG09/LG21	gi|354428329|gb|AGKD01030707.1|
LG09/LG21	gi|354432979|gb|AGKD01026057.1|
LG09/LG21	gi|354436480|gb|AGKD01022556.1|
LG09/LG21	gi|354443608|gb|AGKD01015434.1|
LG09/LG25	gi|354392589|gb|AGKD01066447.1|
LG09/LG28	gi|354413013|gb|AGKD01046023.1|
LG09/LG28	gi|354421736|gb|AGKD01037300.1|
LG10/LG25	gi|354325676|gb|AGKD01132852.1|
LG10/LG25	gi|354352104|gb|AGKD01106932.1|
LG10/LG25	gi|354369776|gb|AGKD01089260.1|
LG10/LG25	gi|354413193|gb|AGKD01045843.1|
LG10/LG25	gi|354442539|gb|AGKD01016503.1|
LG10/LG25	gi|354448743|gb|AGKD01010300.1|
LG10/LG25	gi|354449132|gb|AGKD01009911.1|
LG10/LG25	gi|354450662|gb|AGKD01008383.1|
LG10/LG25	gi|354453254|gb|AGKD01005791.1|
LG10/LG25	gi|354456744|gb|AGKD01002303.1|
LG10/LG25	gi|354458554|gb|AGKD01000495.1|
LG10/LG32	gi|354334306|gb|AGKD01124222.1|
LG12/LG17	gi|354267434|gb|AGKD01191093.1|
LG16/LG17	gi|354449054|gb|AGKD01009989.1|
LG17/LG31	gi|354449127|gb|AGKD01009916.1|
LG17/LG32	gi|354405196|gb|AGKD01053840.1|
LG19/LG28	gi|354036422|gb|AGKD01422048.1|
LG19/LG28	gi|354383430|gb|AGKD01075606.1|
LG19/LG28	gi|354457398|gb|AGKD01001651.1|
LG22/LG23	gi|354404259|gb|AGKD01054777.1|
LG22/LG24	gi|353971983|gb|AGKD01486487.1|
LG22/LG24	gi|354204240|gb|AGKD01254246.1|
LG22/LG24	gi|354204522|gb|AGKD01253964.1|
LG22/LG24	gi|354306479|gb|AGKD01152049.1|
LG22/LG24	gi|354404486|gb|AGKD01054550.1|
LG22/LG24	gi|354414807|gb|AGKD01044229.1|
LG22/LG24	gi|354437062|gb|AGKD01021974.1|
LG22/LG24	gi|354453901|gb|AGKD01005145.1|
LG22/LG30	gi|354254286|gb|AGKD01204241.1|
